# Supplementary material for: Reclassification of the Sack-bearer Moths (Lepidoptera, Mimallonoidea, Mimallonidae)
Source: Zookeys. 2019 Jan 10;(815):1–114. doi: 10.3897/zookeys.815.27335 (PMC6336762; doi:10.3897/zookeys.815.27335)
Supplement: XML Treatment for Tolypida [file zookeys.815.27335-treatment5.xml]

<!DOCTYPE tp:taxon-treatment
  PUBLIC "-//TaxonX//DTD Taxonomic Treatment Publishing DTD v0 20100105//EN" "tax-treatment-NSO.dtd">
<tp:taxon-treatment xmlns:tp="http://www.plazi.org/taxpub"><tp:treatment-meta><kwd-group><label>Taxon classification</label><kwd><named-content xmlns:xlink="http://www.w3.org/1999/xlink" content-type="kingdom">Animalia</named-content></kwd><kwd><named-content xmlns:xlink="http://www.w3.org/1999/xlink" content-type="order">Lepidoptera</named-content></kwd><kwd><named-content xmlns:xlink="http://www.w3.org/1999/xlink" content-type="family">Mimallonidae</named-content></kwd></kwd-group><mixed-citation publication-type="journal"><person-group><name><surname>Laurent</surname><given-names>Ryan A. St</given-names></name><name><surname>Kawahara</surname><given-names>Akito Y.</given-names></name></person-group><article-title>Reclassification of the Sack-bearer Moths (<tp:taxon-name><tp:taxon-name-part taxon-name-part-type="order">Lepidoptera</tp:taxon-name-part></tp:taxon-name>, <tp:taxon-name><tp:taxon-name-part taxon-name-part-type="superfamily">Mimallonoidea</tp:taxon-name-part></tp:taxon-name>, <tp:taxon-name><tp:taxon-name-part taxon-name-part-type="family">Mimallonidae</tp:taxon-name-part></tp:taxon-name>)</article-title><source>Zookeys</source><day>10</day><month>1</month><year>2019</year><volume>2019</volume><issue>815</issue><fpage>1</fpage><lpage>114</lpage><pub-id pub-id-type="doi">10.3897/zookeys.815.27335</pub-id></mixed-citation></tp:treatment-meta><tp:nomenclature><tp:taxon-name>
                <tp:taxon-name-part taxon-name-part-type="genus" reg="Tolypida">Tolypida</tp:taxon-name-part>
              </tp:taxon-name><tp:taxon-authority>Schaus, 1928</tp:taxon-authority><xref ref-type="fig" rid="F2">Figs 4</xref><xref ref-type="fig" rid="F10">, 42</xref><xref ref-type="fig" rid="F17">, 83</xref><xref ref-type="fig" rid="F17">, 84</xref><xref ref-type="fig" rid="F34">, 159</xref></tp:nomenclature><tp:treatment-sec sec-type="type species" id="SECID0EJFAI"><title>Type species.</title><p><italic><tp:taxon-name><tp:taxon-name-part taxon-name-part-type="genus" reg="Hydrias">Hydrias</tp:taxon-name-part><tp:taxon-name-part taxon-name-part-type="species" reg="amaryllis">amaryllis</tp:taxon-name-part></tp:taxon-name></italic> Schaus, 1896.</p></tp:treatment-sec><tp:treatment-sec sec-type="diagnosis" id="SECID0E1FAI"><title>Diagnosis.</title><p>Unmistakable yellow moths with thick gray ante- and postmedial bands spanning width of the wings, gray bands are outlined with cream or white on both sides.</p></tp:treatment-sec><tp:treatment-sec sec-type="Apomorphy" id="SECID0E6FAI"><title>Apomorphy.</title><p>Deeply bifid uncus such that bifurcation deeper than uncus width (Fig. <xref ref-type="fig" rid="F2">4a</xref>).</p></tp:treatment-sec><tp:treatment-sec><!--Section generated to contain objects referenced in tp:taxon-treatment.--><fig id="F2" position="float" orientation="portrait"><label>Figures 2–7.</label><caption><p>Ventral view of male genitalia of type species of genera belonging to <tp:taxon-name><tp:taxon-name-part taxon-name-part-type="tribe">Zaphantinae</tp:taxon-name-part></tp:taxon-name>, <italic>incertae sedis</italic>, and <tp:taxon-name><tp:taxon-name-part taxon-name-part-type="tribe">Aurorianinae</tp:taxon-name-part></tp:taxon-name>. Phallus/juxtal complex is figured below the genitalia in the lateral view. <bold>2</bold><italic><tp:taxon-name><tp:taxon-name-part taxon-name-part-type="genus" reg="Zaphanta">Zaphanta</tp:taxon-name-part><tp:taxon-name-part taxon-name-part-type="species" reg="infantilis">infantilis</tp:taxon-name-part></tp:taxon-name></italic>, St Laurent diss.: CPC 4 [reused with permission from <xref ref-type="bibr" rid="B101">St Laurent et al. (2018a)</xref>, Systematic Entomology] (<abbrev xmlns:xlink="http://www.w3.org/1999/xlink" content-type="institution" xlink:title="Coll. of Ryan St Laurent, Gainesville, Florida, USA" id="ABBRID0EXEOM" xlink:type="simple">CRAS</abbrev>) <bold>3</bold><italic><tp:taxon-name><tp:taxon-name-part taxon-name-part-type="genus" reg="Menevia">Menevia</tp:taxon-name-part><tp:taxon-name-part taxon-name-part-type="species" reg="lantona">lantona</tp:taxon-name-part></tp:taxon-name></italic>, St Laurent diss.: 3-7-15:2 [reused with permission from <xref ref-type="bibr" rid="B98">St Laurent and Dombroskie (2016)</xref>, ZooKeys] (<named-content xmlns:xlink="http://www.w3.org/1999/xlink" content-type="dwc:institutional_code" xlink:type="simple">CMNH</named-content>) <bold>4</bold><tp:taxon-name><tp:taxon-name-part taxon-name-part-type="genus" reg="Tolypida">Tolypida</tp:taxon-name-part><tp:taxon-name-part taxon-name-part-type="uncertainty-rank">cf</tp:taxon-name-part><tp:taxon-name-part taxon-name-part-type="species" reg="amaryllis">amaryllis</tp:taxon-name-part></tp:taxon-name>, St Laurent diss.: LEP53357 (<abbrev xmlns:xlink="http://www.w3.org/1999/xlink" content-type="institution" xlink:title="McGuire Center for Lepidoptera and Biodiversity, Gainesville, Florida, USA" id="ABBRID0EBGOM" xlink:type="simple">MGCL</abbrev>) <bold>5</bold><italic><tp:taxon-name><tp:taxon-name-part taxon-name-part-type="genus" reg="Cunicumara">Cunicumara</tp:taxon-name-part><tp:taxon-name-part taxon-name-part-type="species" reg="anae">anae</tp:taxon-name-part></tp:taxon-name></italic> holotype, St Laurent diss.: 3-14-16:6 [reused with permission from <xref ref-type="bibr" rid="B94">St Laurent (2016)</xref>, ZooKeys] (<named-content xmlns:xlink="http://www.w3.org/1999/xlink" content-type="dwc:institutional_code" xlink:type="simple">CMNH</named-content>) <bold>6</bold><italic><tp:taxon-name><tp:taxon-name-part taxon-name-part-type="genus" reg="Roelofa">Roelofa</tp:taxon-name-part><tp:taxon-name-part taxon-name-part-type="species" reg="olivia">olivia</tp:taxon-name-part></tp:taxon-name></italic>, St Laurent diss.: 8-17-17:2 (<abbrev xmlns:xlink="http://www.w3.org/1999/xlink" content-type="institution" xlink:title="Coll. of Ryan St Laurent, Gainesville, Florida, USA" id="ABBRID0EJHOM" xlink:type="simple">CRAS</abbrev>) <bold>7</bold><italic><tp:taxon-name><tp:taxon-name-part taxon-name-part-type="genus" reg="Auroriana">Auroriana</tp:taxon-name-part><tp:taxon-name-part taxon-name-part-type="species" reg="colombiana">colombiana</tp:taxon-name-part></tp:taxon-name></italic> holotype, St Laurent diss.: 11-3-15:1 [reused with permission from St Laurent and Mielke (2017), ZooKeys] (<named-content xmlns:xlink="http://www.w3.org/1999/xlink" content-type="dwc:institutional_code" xlink:type="simple">NHMUK</named-content>). Scale bar: 1 mm.</p></caption><graphic xmlns:xlink="http://www.w3.org/1999/xlink" xlink:href="zookeys-815-001-g002.jpg" position="float" orientation="portrait" xlink:type="simple" id="oo_255804.jpg"/></fig><fig id="F10" position="float" orientation="portrait"><label>Figures 40–44.</label><caption><p>Ventral view of female genitalia of type species (except where noted) of genera belonging to <tp:taxon-name><tp:taxon-name-part taxon-name-part-type="tribe">Zaphantinae</tp:taxon-name-part></tp:taxon-name>, <italic>incertae sedis</italic>, and <tp:taxon-name><tp:taxon-name-part taxon-name-part-type="tribe">Aurorianinae</tp:taxon-name-part></tp:taxon-name>. <bold>40</bold><italic><tp:taxon-name><tp:taxon-name-part taxon-name-part-type="genus" reg="Zaphanta">Zaphanta</tp:taxon-name-part><tp:taxon-name-part taxon-name-part-type="species" reg="infantilis">infantilis</tp:taxon-name-part></tp:taxon-name></italic>, genitalia vial <named-content xmlns:xlink="http://www.w3.org/1999/xlink" content-type="dwc:institutional_code" xlink:type="simple">NHMUK</named-content> 010402342 <bold>41</bold><italic><tp:taxon-name><tp:taxon-name-part taxon-name-part-type="genus" reg="Menevia">Menevia</tp:taxon-name-part><tp:taxon-name-part taxon-name-part-type="species" reg="lantona">lantona</tp:taxon-name-part></tp:taxon-name></italic>, St Laurent diss.: 7-8-15:1, ductus and corpus bursae missing [adapted and modified from <xref ref-type="bibr" rid="B98">St Laurent and Dombroskie (2016)</xref>] (<named-content xmlns:xlink="http://www.w3.org/1999/xlink" content-type="dwc:institutional_code" xlink:type="simple">USNM</named-content>) <bold>42</bold><italic><tp:taxon-name><tp:taxon-name-part taxon-name-part-type="genus" reg="Tolypida">Tolypida</tp:taxon-name-part><tp:taxon-name-part taxon-name-part-type="species" reg="amaryllis">amaryllis</tp:taxon-name-part></tp:taxon-name></italic>, St Laurent diss.: 3-31-18:1 (<abbrev xmlns:xlink="http://www.w3.org/1999/xlink" content-type="institution" xlink:title="Coll. of Ryan St Laurent, Gainesville, Florida, USA" id="ABBRID0EDFPM" xlink:type="simple">CRAS</abbrev>) <bold>43</bold><italic><tp:taxon-name><tp:taxon-name-part taxon-name-part-type="genus" reg="Roelofa">Roelofa</tp:taxon-name-part><tp:taxon-name-part taxon-name-part-type="species" reg="olivia">olivia</tp:taxon-name-part></tp:taxon-name></italic>, genitalia vial <named-content xmlns:xlink="http://www.w3.org/1999/xlink" content-type="dwc:institutional_code" xlink:type="simple">NHMUK</named-content> 010402328 (<named-content xmlns:xlink="http://www.w3.org/1999/xlink" content-type="dwc:institutional_code" xlink:type="simple">NHMUK</named-content>) <bold>44</bold><italic><tp:taxon-name><tp:taxon-name-part taxon-name-part-type="genus" reg="Auroriana">Auroriana</tp:taxon-name-part><tp:taxon-name-part taxon-name-part-type="species" reg="florianensis">florianensis</tp:taxon-name-part></tp:taxon-name></italic>, C. Gibeaux diss. prep: 7759, not the type species of <italic><tp:taxon-name><tp:taxon-name-part taxon-name-part-type="genus" reg="Auroriana">Auroriana</tp:taxon-name-part></tp:taxon-name></italic>, [reused with permission from <xref ref-type="bibr" rid="B108">St Laurent and Mielke (2016)</xref>, ZooKeys] (<named-content xmlns:xlink="http://www.w3.org/1999/xlink" content-type="dwc:institutional_code" xlink:type="simple">MNHN</named-content>). Scale bar: 1 mm.</p></caption><graphic xmlns:xlink="http://www.w3.org/1999/xlink" xlink:href="zookeys-815-001-g010.jpg" position="float" orientation="portrait" xlink:type="simple" id="oo_255812.jpg"/></fig><fig id="F17" position="float" orientation="portrait"><label>Figures 75–84.</label><caption><p>Adult specimens of type species of genera belonging to <tp:taxon-name><tp:taxon-name-part taxon-name-part-type="tribe">Zaphantinae</tp:taxon-name-part></tp:taxon-name>, <italic>incertae sedis</italic>, and <tp:taxon-name><tp:taxon-name-part taxon-name-part-type="tribe">Aurorianinae</tp:taxon-name-part></tp:taxon-name>. <bold>75</bold><italic><tp:taxon-name><tp:taxon-name-part taxon-name-part-type="genus" reg="Zaphanta">Zaphanta</tp:taxon-name-part><tp:taxon-name-part taxon-name-part-type="species" reg="infantilis">infantilis</tp:taxon-name-part></tp:taxon-name></italic>, male [photo A Giusti] (<named-content xmlns:xlink="http://www.w3.org/1999/xlink" content-type="dwc:institutional_code" xlink:type="simple">NHMUK</named-content>) <bold>76</bold><italic><tp:taxon-name><tp:taxon-name-part taxon-name-part-type="genus" reg="Zaphanta">Z.</tp:taxon-name-part><tp:taxon-name-part taxon-name-part-type="species" reg="infantilis">infantilis</tp:taxon-name-part></tp:taxon-name></italic>, female [photo A Giusti] (<named-content xmlns:xlink="http://www.w3.org/1999/xlink" content-type="dwc:institutional_code" xlink:type="simple">NHMUK</named-content>) <bold>77</bold><italic><tp:taxon-name><tp:taxon-name-part taxon-name-part-type="genus" reg="Cunicumara">Cunicumara</tp:taxon-name-part><tp:taxon-name-part taxon-name-part-type="species" reg="anae">anae</tp:taxon-name-part></tp:taxon-name></italic>, paratype male [reused with permission <xref ref-type="bibr" rid="B94">St Laurent (2016)</xref>, ZooKeys] (<abbrev xmlns:xlink="http://www.w3.org/1999/xlink" content-type="institution" xlink:title="Coll. of Daniel Herbin, Garidech, France" id="ABBRID0ELCAO" xlink:type="simple">CDH</abbrev>) <bold>78</bold><italic><tp:taxon-name><tp:taxon-name-part taxon-name-part-type="genus" reg="Auroriana">Auroriana</tp:taxon-name-part><tp:taxon-name-part taxon-name-part-type="species" reg="colombiana">colombiana</tp:taxon-name-part></tp:taxon-name></italic> [reused with permission <xref ref-type="bibr" rid="B108">St Laurent and Mielke (2016)</xref>, ZooKeys] (<named-content xmlns:xlink="http://www.w3.org/1999/xlink" content-type="dwc:institutional_code" xlink:type="simple">NHMUK</named-content>) <bold>79</bold><italic><tp:taxon-name><tp:taxon-name-part taxon-name-part-type="genus" reg="Menevia">Menevia</tp:taxon-name-part><tp:taxon-name-part taxon-name-part-type="species" reg="lantona">lantona</tp:taxon-name-part></tp:taxon-name></italic>, male [reused with permission <xref ref-type="bibr" rid="B98">St Laurent and Dombroskie (2016)</xref>, ZooKeys] (<named-content xmlns:xlink="http://www.w3.org/1999/xlink" content-type="dwc:institutional_code" xlink:type="simple">CUIC</named-content>) <bold>80</bold><italic><tp:taxon-name><tp:taxon-name-part taxon-name-part-type="genus" reg="Menevia">M.</tp:taxon-name-part><tp:taxon-name-part taxon-name-part-type="species" reg="lantona">lantona</tp:taxon-name-part></tp:taxon-name></italic>, female [adapted from <xref ref-type="bibr" rid="B98">St Laurent and Dombroskie (2016)</xref>, ZooKeys; repaired in CS4] (<named-content xmlns:xlink="http://www.w3.org/1999/xlink" content-type="dwc:institutional_code" xlink:type="simple">USNM</named-content>) <bold>81</bold><italic><tp:taxon-name><tp:taxon-name-part taxon-name-part-type="genus" reg="Roelofa">Roelofa</tp:taxon-name-part><tp:taxon-name-part taxon-name-part-type="species" reg="olivia">olivia</tp:taxon-name-part></tp:taxon-name></italic>, male (<abbrev xmlns:xlink="http://www.w3.org/1999/xlink" content-type="institution" xlink:title="Museum Witt, Munich, Germany" id="ABBRID0E6EAO" xlink:type="simple">MWM</abbrev>) <bold>82</bold><italic><tp:taxon-name><tp:taxon-name-part taxon-name-part-type="genus" reg="Roelofa">R.</tp:taxon-name-part><tp:taxon-name-part taxon-name-part-type="species" reg="olivia">olivia</tp:taxon-name-part></tp:taxon-name></italic>, female [photo A Giusti] (<named-content xmlns:xlink="http://www.w3.org/1999/xlink" content-type="dwc:institutional_code" xlink:type="simple">NHMUK</named-content>) <bold>83</bold><italic><tp:taxon-name><tp:taxon-name-part taxon-name-part-type="genus" reg="Tolypida">Tolypida</tp:taxon-name-part><tp:taxon-name-part taxon-name-part-type="species" reg="amaryllis">amaryllis</tp:taxon-name-part></tp:taxon-name></italic>, male (<abbrev xmlns:xlink="http://www.w3.org/1999/xlink" content-type="institution" xlink:title="Museum Witt, Munich, Germany" id="ABBRID0EDGAO" xlink:type="simple">MWM</abbrev>) <bold>84</bold><italic><tp:taxon-name><tp:taxon-name-part taxon-name-part-type="genus" reg="Tolypida">T.</tp:taxon-name-part><tp:taxon-name-part taxon-name-part-type="species" reg="amaryllis">amaryllis</tp:taxon-name-part></tp:taxon-name></italic>, female (<abbrev xmlns:xlink="http://www.w3.org/1999/xlink" content-type="institution" xlink:title="Museum Witt, Munich, Germany" id="ABBRID0EVGAO" xlink:type="simple">MWM</abbrev>). Scale bar: 1 cm.</p></caption><graphic xmlns:xlink="http://www.w3.org/1999/xlink" xlink:href="zookeys-815-001-g017.jpg" position="float" orientation="portrait" xlink:type="simple" id="oo_255819.jpg"/></fig><fig id="F34" position="float" orientation="portrait"><label>Figures 159–163.</label><caption><p>Lectotypes designated in the present work for <italic>incertae sedis</italic> and <tp:taxon-name><tp:taxon-name-part taxon-name-part-type="subfamily">Lacosominae</tp:taxon-name-part></tp:taxon-name><bold>a</bold> dorsal <bold>b</bold> ventral. See annotations in Section 4 for complete label data for all lectotypes. All specimens are male <bold>159</bold><italic><tp:taxon-name><tp:taxon-name-part taxon-name-part-type="genus" reg="Hydrias">Hydrias</tp:taxon-name-part><tp:taxon-name-part taxon-name-part-type="species" reg="amaryllis">amaryllis</tp:taxon-name-part></tp:taxon-name></italic> Schaus (= <italic><tp:taxon-name><tp:taxon-name-part taxon-name-part-type="genus" reg="Tolypida">Tolypida</tp:taxon-name-part><tp:taxon-name-part taxon-name-part-type="species" reg="amaryllis">amaryllis</tp:taxon-name-part></tp:taxon-name></italic>) <bold>160</bold><italic><tp:taxon-name><tp:taxon-name-part taxon-name-part-type="genus" reg="Trogoptera">Trogoptera</tp:taxon-name-part><tp:taxon-name-part taxon-name-part-type="species" reg="althora">althora</tp:taxon-name-part></tp:taxon-name></italic> Schaus <bold>161</bold><italic><tp:taxon-name><tp:taxon-name-part taxon-name-part-type="genus" reg="Adalgisa">Adalgisa</tp:taxon-name-part><tp:taxon-name-part taxon-name-part-type="species" reg="croesa">croesa</tp:taxon-name-part></tp:taxon-name></italic> Schaus <bold>162</bold><italic><tp:taxon-name><tp:taxon-name-part taxon-name-part-type="genus" reg="Perophora">Perophora</tp:taxon-name-part><tp:taxon-name-part taxon-name-part-type="species" reg="pulloides">pulloides</tp:taxon-name-part></tp:taxon-name></italic> Dognin (= <italic><tp:taxon-name><tp:taxon-name-part taxon-name-part-type="genus" reg="Alheita">Alheita</tp:taxon-name-part><tp:taxon-name-part taxon-name-part-type="species" reg="pulloides">pulloides</tp:taxon-name-part></tp:taxon-name></italic>) <bold>163</bold><italic><tp:taxon-name><tp:taxon-name-part taxon-name-part-type="genus" reg="Lacosoma">Lacosoma</tp:taxon-name-part><tp:taxon-name-part taxon-name-part-type="species" reg="briasia">briasia</tp:taxon-name-part></tp:taxon-name></italic> Schaus. Scale bar: 1 cm.</p></caption><graphic xmlns:xlink="http://www.w3.org/1999/xlink" xlink:href="zookeys-815-001-g034.jpg" position="float" orientation="portrait" xlink:type="simple" id="oo_255836.jpg"/></fig></tp:treatment-sec><ref-list><ref id="B101"><mixed-citation xmlns:xlink="http://www.w3.org/1999/xlink" xlink:type="simple"><person-group><name name-style="western"><surname>St Laurent</surname><given-names>RA</given-names></name><name name-style="western"><surname>Hamilton</surname><given-names>CA</given-names></name><name name-style="western"><surname>Kawahara</surname><given-names>AY</given-names></name></person-group> (<year>2018a</year>) <article-title>Museum specimens provide phylogenomic data to resolve relationships of sack-bearer moths (<tp:taxon-name><tp:taxon-name-part taxon-name-part-type="order">Lepidoptera</tp:taxon-name-part></tp:taxon-name>, <tp:taxon-name><tp:taxon-name-part taxon-name-part-type="superfamily">Mimallonoidea</tp:taxon-name-part></tp:taxon-name>, <tp:taxon-name><tp:taxon-name-part taxon-name-part-type="family">Mimallonidae</tp:taxon-name-part></tp:taxon-name>).</article-title><source>Systematic Entomology</source><volume>43</volume>: <fpage>729</fpage>–<lpage>761</lpage>. <ext-link xlink:type="simple" ext-link-type="doi" xlink:href="10.1111/syen.12301">https://doi.org/10.1111/syen.12301</ext-link></mixed-citation></ref><ref id="B98"><mixed-citation xmlns:xlink="http://www.w3.org/1999/xlink" xlink:type="simple"><person-group><name name-style="western"><surname>St Laurent</surname><given-names>RA</given-names></name><name name-style="western"><surname>Dombroskie</surname><given-names>JJ</given-names></name></person-group> (<year>2016</year>) <article-title>Revision of the genus <italic><tp:taxon-name><tp:taxon-name-part taxon-name-part-type="genus">Menevia</tp:taxon-name-part></tp:taxon-name></italic> Schaus, 1928 (<tp:taxon-name><tp:taxon-name-part taxon-name-part-type="order">Lepidoptera</tp:taxon-name-part></tp:taxon-name>, <tp:taxon-name><tp:taxon-name-part taxon-name-part-type="superfamily">Mimallonoidea</tp:taxon-name-part></tp:taxon-name>, <tp:taxon-name><tp:taxon-name-part taxon-name-part-type="family">Mimallonidae</tp:taxon-name-part></tp:taxon-name>) with the description of 11 new species.</article-title><source>ZooKeys</source><volume>566</volume>: <fpage>31</fpage>–<lpage>116</lpage>. <ext-link xlink:type="simple" ext-link-type="doi" xlink:href="10.3897/zookeys.566.6982">https://doi.org/10.3897/zookeys.566.6982</ext-link></mixed-citation></ref><ref id="B94"><mixed-citation xmlns:xlink="http://www.w3.org/1999/xlink" xlink:type="simple"><person-group><name name-style="western"><surname>St Laurent</surname><given-names>RA</given-names></name></person-group> (<year>2016</year>) <article-title>Revisions of the genera <italic><tp:taxon-name><tp:taxon-name-part taxon-name-part-type="genus">Lurama</tp:taxon-name-part></tp:taxon-name></italic> Schaus, 1928 and <italic><tp:taxon-name><tp:taxon-name-part taxon-name-part-type="genus">Ulmara</tp:taxon-name-part></tp:taxon-name></italic> Schaus, 1928 (<tp:taxon-name><tp:taxon-name-part taxon-name-part-type="order">Lepidoptera</tp:taxon-name-part></tp:taxon-name>, <tp:taxon-name><tp:taxon-name-part taxon-name-part-type="superfamily">Mimallonoidea</tp:taxon-name-part></tp:taxon-name>, <tp:taxon-name><tp:taxon-name-part taxon-name-part-type="family">Mimallonidae</tp:taxon-name-part></tp:taxon-name>) with the descriptions of three new <italic><tp:taxon-name><tp:taxon-name-part taxon-name-part-type="genus">Ulmara</tp:taxon-name-part></tp:taxon-name></italic> species and a new genus.</article-title><source>ZooKeys</source><volume>611</volume>: <fpage>57</fpage>–<lpage>92</lpage>. <ext-link xlink:type="simple" ext-link-type="doi" xlink:href="10.3897/zookeys.611.9058">https://doi.org/10.3897/zookeys.611.9058</ext-link></mixed-citation></ref><ref id="B108"><mixed-citation xmlns:xlink="http://www.w3.org/1999/xlink" xlink:type="simple"><person-group><name name-style="western"><surname>St Laurent</surname><given-names>RA</given-names></name><name name-style="western"><surname>Mielke</surname><given-names>CGC</given-names></name></person-group> (<year>2016</year>) <article-title>Three new genera of Neotropical <tp:taxon-name><tp:taxon-name-part taxon-name-part-type="family">Mimallonidae</tp:taxon-name-part></tp:taxon-name> (<tp:taxon-name><tp:taxon-name-part taxon-name-part-type="order">Lepidoptera</tp:taxon-name-part></tp:taxon-name>, <tp:taxon-name><tp:taxon-name-part taxon-name-part-type="superfamily">Mimallonoidea</tp:taxon-name-part></tp:taxon-name>, <tp:taxon-name><tp:taxon-name-part taxon-name-part-type="family">Mimallonidae</tp:taxon-name-part></tp:taxon-name>) with descriptions of three new species.</article-title><source>ZooKeys</source><volume>566</volume>: <fpage>117</fpage>–<lpage>143</lpage>. <ext-link xlink:type="simple" ext-link-type="doi" xlink:href="10.3897/zookeys.566.7344">https://doi.org/10.3897/zookeys.566.7344</ext-link></mixed-citation></ref></ref-list></tp:taxon-treatment>
