# Supplementary material for: Reclassification of the Sack-bearer Moths (Lepidoptera, Mimallonoidea, Mimallonidae)
Source: Zookeys. 2019 Jan 10;(815):1–114. doi: 10.3897/zookeys.815.27335 (PMC6336762; doi:10.3897/zookeys.815.27335)
Supplement: XML Treatment for Eadmuna [file zookeys.815.27335-treatment7.xml]

<!DOCTYPE tp:taxon-treatment
  PUBLIC "-//TaxonX//DTD Taxonomic Treatment Publishing DTD v0 20100105//EN" "tax-treatment-NSO.dtd">
<tp:taxon-treatment xmlns:tp="http://www.plazi.org/taxpub"><tp:treatment-meta><kwd-group><label>Taxon classification</label><kwd><named-content xmlns:xlink="http://www.w3.org/1999/xlink" content-type="kingdom">Animalia</named-content></kwd><kwd><named-content xmlns:xlink="http://www.w3.org/1999/xlink" content-type="order">Lepidoptera</named-content></kwd><kwd><named-content xmlns:xlink="http://www.w3.org/1999/xlink" content-type="family">Mimallonidae</named-content></kwd></kwd-group><mixed-citation publication-type="journal"><person-group><name><surname>Laurent</surname><given-names>Ryan A. St</given-names></name><name><surname>Kawahara</surname><given-names>Akito Y.</given-names></name></person-group><article-title>Reclassification of the Sack-bearer Moths (<tp:taxon-name><tp:taxon-name-part taxon-name-part-type="order">Lepidoptera</tp:taxon-name-part></tp:taxon-name>, <tp:taxon-name><tp:taxon-name-part taxon-name-part-type="superfamily">Mimallonoidea</tp:taxon-name-part></tp:taxon-name>, <tp:taxon-name><tp:taxon-name-part taxon-name-part-type="family">Mimallonidae</tp:taxon-name-part></tp:taxon-name>)</article-title><source>Zookeys</source><day>10</day><month>1</month><year>2019</year><volume>2019</volume><issue>815</issue><fpage>1</fpage><lpage>114</lpage><pub-id pub-id-type="doi">10.3897/zookeys.815.27335</pub-id></mixed-citation></tp:treatment-meta><tp:nomenclature><tp:taxon-name>
              <tp:taxon-name-part taxon-name-part-type="genus" reg="Eadmuna">Eadmuna</tp:taxon-name-part>
            </tp:taxon-name><tp:taxon-authority>Schaus, 1928</tp:taxon-authority><xref ref-type="fig" rid="F3">Figs 8</xref><xref ref-type="fig" rid="F11">, 45</xref><xref ref-type="fig" rid="F18">, 85</xref><xref ref-type="fig" rid="F18">, 86</xref><!--PageBreak--></tp:nomenclature><tp:treatment-sec sec-type="type species" id="SECID0EQLAI"><title>Type species.</title><p><italic><tp:taxon-name><tp:taxon-name-part taxon-name-part-type="genus" reg="Cicinnus">Cicinnus</tp:taxon-name-part><tp:taxon-name-part taxon-name-part-type="species" reg="esperans">esperans</tp:taxon-name-part></tp:taxon-name></italic> Schaus, 1905.</p></tp:treatment-sec><tp:treatment-sec sec-type="diagnosis" id="SECID0EBMAI"><title>Diagnosis.</title><p>Combination of the following characters: silvery-gray or brown ground color, forewing with hyaline or sub-hyaline patch bisected by the M2 vein; dorsal postmedial line incomplete, formed by brown crescents between veins; the presence of smooth wing margins without a sharply falcate forewing apex.</p></tp:treatment-sec><tp:treatment-sec sec-type="Apomorphies" id="SECID0EGMAI"><title>Apomorphies.</title><p>Combination of the following characters: (1) Uncus clearly differentiated from tegumen as separate smaller structure (Fig. <xref ref-type="fig" rid="F3">8a</xref>) compared to single elongate triangular uncus + tegumen with little differentiation between these parts; (2) Triangular transtilla or valva apodeme (of uncertain homology) extensions finely wrinkled along their length (Fig. <xref ref-type="fig" rid="F3">8b</xref>); (3) Vesica with distinct cornutus (which itself may be formed by many cornuti fused into one) or scobinate patch (Fig. <xref ref-type="fig" rid="F3">8c</xref>).</p></tp:treatment-sec><tp:treatment-sec sec-type="remarks" id="SECID0EBNAI"><title>Remarks.</title><p><xref ref-type="bibr" rid="B101">St Laurent et al. (2018a)</xref> did not include this genus in their phylogeny and instead placed this genus in <tp:taxon-name><tp:taxon-name-part taxon-name-part-type="subfamily">Mimalloninae</tp:taxon-name-part></tp:taxon-name> based on morphology, due to clear similarities to the genus <italic><tp:taxon-name><tp:taxon-name-part taxon-name-part-type="genus" reg="Macessoga">Macessoga</tp:taxon-name-part></tp:taxon-name></italic>, a genus that was included. Our ongoing molecular work, which includes broadened taxon coverage of <tp:taxon-name><tp:taxon-name-part taxon-name-part-type="family">Mimallonidae</tp:taxon-name-part></tp:taxon-name>, including <italic><tp:taxon-name><tp:taxon-name-part taxon-name-part-type="genus" reg="Eadmuna">Eadmuna</tp:taxon-name-part></tp:taxon-name></italic>, fully supports this placement (St Laurent et al. in prep.). Additionally, all of our morphological phylogenetic results consistently place <italic><tp:taxon-name><tp:taxon-name-part taxon-name-part-type="genus" reg="Eadmuna">Eadmuna</tp:taxon-name-part></tp:taxon-name></italic> as sister to <italic><tp:taxon-name><tp:taxon-name-part taxon-name-part-type="genus" reg="Macessoga">Macessoga</tp:taxon-name-part></tp:taxon-name></italic> (Fig. <xref ref-type="fig" rid="F1">1</xref>, see also Suppl. materials <xref ref-type="supplementary-material" rid="S5">5</xref>–<xref ref-type="supplementary-material" rid="S7">7</xref>), therefore confirming the placement of this genus in <tp:taxon-name><tp:taxon-name-part taxon-name-part-type="subfamily">Mimalloninae</tp:taxon-name-part></tp:taxon-name>.</p></tp:treatment-sec><tp:treatment-sec><!--Section generated to contain objects referenced in tp:taxon-treatment.--><fig id="F3" position="float" orientation="portrait"><label>Figures 8–11.</label><caption><p>Ventral view of male genitalia of type species of genera belonging to <tp:taxon-name><tp:taxon-name-part taxon-name-part-type="subfamily">Mimalloninae</tp:taxon-name-part></tp:taxon-name>. Phallus/juxtal complex is figured below the genitalia in the lateral view, except where noted. <bold>8</bold><italic><tp:taxon-name><tp:taxon-name-part taxon-name-part-type="genus" reg="Eadmuna">Eadmuna</tp:taxon-name-part><tp:taxon-name-part taxon-name-part-type="species" reg="esperans">esperans</tp:taxon-name-part></tp:taxon-name></italic>, St Laurent diss.: 3-17-18:6 (<abbrev xmlns:xlink="http://www.w3.org/1999/xlink" content-type="institution" xlink:title="Coll. of Ryan St Laurent, Gainesville, Florida, USA" id="ABBRID0E6IOM" xlink:type="simple">CRAS</abbrev>) <bold>9</bold><tp:taxon-name><tp:taxon-name-part taxon-name-part-type="genus" reg="Macessoga">Macessoga</tp:taxon-name-part><tp:taxon-name-part taxon-name-part-type="uncertainty-rank">cf</tp:taxon-name-part><tp:taxon-name-part taxon-name-part-type="species" reg="fabia">fabia</tp:taxon-name-part></tp:taxon-name>, St Laurent diss.: CPC 1 (<abbrev xmlns:xlink="http://www.w3.org/1999/xlink" content-type="institution" xlink:title="Coll. of Ryan St Laurent, Gainesville, Florida, USA" id="ABBRID0ETJOM" xlink:type="simple">CRAS</abbrev>) <bold>10</bold><italic><tp:taxon-name><tp:taxon-name-part taxon-name-part-type="genus" reg="Mimallo">Mimallo</tp:taxon-name-part><tp:taxon-name-part taxon-name-part-type="species" reg="amilia">amilia</tp:taxon-name-part></tp:taxon-name></italic>, St Laurent diss.: 10-5-17:8, phallus oriented dorsally [reused with permission from <xref ref-type="bibr" rid="B101">St Laurent et al. (2018a)</xref>, Systematic Entomology] (<abbrev xmlns:xlink="http://www.w3.org/1999/xlink" content-type="institution" xlink:title="Coll. of Ryan St Laurent, Gainesville, Florida, USA" id="ABBRID0EJKOM" xlink:type="simple">CRAS</abbrev>) <bold>11</bold><italic><tp:taxon-name><tp:taxon-name-part taxon-name-part-type="genus" reg="Tostallo">Tostallo</tp:taxon-name-part><tp:taxon-name-part taxon-name-part-type="species" reg="albescens">albescens</tp:taxon-name-part></tp:taxon-name></italic>, St Laurent diss.: 10-21-15:4 [reused with permission from <xref ref-type="bibr" rid="B108">St Laurent and Mielke (2016)</xref>, ZooKeys] (<named-content xmlns:xlink="http://www.w3.org/1999/xlink" content-type="dwc:institutional_code" xlink:type="simple">NHMUK</named-content>). Scale bar: 1 mm.</p></caption><graphic xmlns:xlink="http://www.w3.org/1999/xlink" xlink:href="zookeys-815-001-g003.jpg" position="float" orientation="portrait" xlink:type="simple" id="oo_255805.jpg"/></fig><fig id="F11" position="float" orientation="portrait"><label>Figures 45–48.</label><caption><p>Ventral view of female genitalia of type species (except where noted) of genera belonging to <tp:taxon-name><tp:taxon-name-part taxon-name-part-type="subfamily">Mimalloninae</tp:taxon-name-part></tp:taxon-name>. <bold>45</bold><italic><tp:taxon-name><tp:taxon-name-part taxon-name-part-type="genus" reg="Eadmuna">Eadmuna</tp:taxon-name-part><tp:taxon-name-part taxon-name-part-type="species" reg="esperans">esperans</tp:taxon-name-part></tp:taxon-name></italic>, St Laurent diss.: 2-12-16:1 (<named-content xmlns:xlink="http://www.w3.org/1999/xlink" content-type="dwc:institutional_code" xlink:type="simple">NHMUK</named-content>) <bold>46</bold><tp:taxon-name><tp:taxon-name-part taxon-name-part-type="genus" reg="Macessoga">Macessoga</tp:taxon-name-part><tp:taxon-name-part taxon-name-part-type="uncertainty-rank">cf</tp:taxon-name-part><tp:taxon-name-part taxon-name-part-type="species" reg="fabia">fabia</tp:taxon-name-part></tp:taxon-name>, genitalia vial <named-content xmlns:xlink="http://www.w3.org/1999/xlink" content-type="dwc:institutional_code" xlink:type="simple">NHMUK</named-content> 010402337 (<named-content xmlns:xlink="http://www.w3.org/1999/xlink" content-type="dwc:institutional_code" xlink:type="simple">NHMUK</named-content>) <bold>47</bold><italic><tp:taxon-name><tp:taxon-name-part taxon-name-part-type="genus" reg="Mimallo">Mimallo</tp:taxon-name-part><tp:taxon-name-part taxon-name-part-type="species" reg="amilia">amilia</tp:taxon-name-part></tp:taxon-name></italic>, St Laurent diss.: 3-31-18:2 (<abbrev xmlns:xlink="http://www.w3.org/1999/xlink" content-type="institution" xlink:title="McGuire Center for Lepidoptera and Biodiversity, Gainesville, Florida, USA" id="ABBRID0EGJPM" xlink:type="simple">MGCL</abbrev>) <bold>48</bold><italic><tp:taxon-name><tp:taxon-name-part taxon-name-part-type="genus" reg="Tostallo">Tostallo</tp:taxon-name-part><tp:taxon-name-part taxon-name-part-type="species" reg="albescens">albescens</tp:taxon-name-part></tp:taxon-name></italic>, St Laurent diss.: 10-21-15:5 [reused with permission from <xref ref-type="bibr" rid="B108">St Laurent and Mielke (2016)</xref>, ZooKeys] (<named-content xmlns:xlink="http://www.w3.org/1999/xlink" content-type="dwc:institutional_code" xlink:type="simple">NHMUK</named-content>). Scale bar: 1 mm.</p></caption><graphic xmlns:xlink="http://www.w3.org/1999/xlink" xlink:href="zookeys-815-001-g011.jpg" position="float" orientation="portrait" xlink:type="simple" id="oo_255813.jpg"/></fig><fig id="F18" position="float" orientation="portrait"><label>Figures 85–92.</label><caption><p>Adult specimens of type species of genera belonging to <tp:taxon-name><tp:taxon-name-part taxon-name-part-type="subfamily">Mimalloninae</tp:taxon-name-part></tp:taxon-name>. <bold>85</bold><italic><tp:taxon-name><tp:taxon-name-part taxon-name-part-type="genus" reg="Eadmuna">Eadmuna</tp:taxon-name-part><tp:taxon-name-part taxon-name-part-type="species" reg="esperans">esperans</tp:taxon-name-part></tp:taxon-name></italic>, male (<abbrev xmlns:xlink="http://www.w3.org/1999/xlink" content-type="institution" xlink:title="Museum Witt, Munich, Germany" id="ABBRID0EZHAO" xlink:type="simple">MWM</abbrev>) <bold>86</bold><italic><tp:taxon-name><tp:taxon-name-part taxon-name-part-type="genus" reg="Eadmuna">E.</tp:taxon-name-part><tp:taxon-name-part taxon-name-part-type="species" reg="esperans">esperans</tp:taxon-name-part></tp:taxon-name></italic>, female (<abbrev xmlns:xlink="http://www.w3.org/1999/xlink" content-type="institution" xlink:title="Museum Witt, Munich, Germany" id="ABBRID0ELIAO" xlink:type="simple">MWM</abbrev>) <bold>87</bold><tp:taxon-name><tp:taxon-name-part taxon-name-part-type="genus" reg="Macessoga">Macessoga</tp:taxon-name-part><tp:taxon-name-part taxon-name-part-type="uncertainty-rank">cf</tp:taxon-name-part><tp:taxon-name-part taxon-name-part-type="species" reg="fabia">fabia</tp:taxon-name-part></tp:taxon-name> [photo S Naumann] (<abbrev xmlns:xlink="http://www.w3.org/1999/xlink" content-type="institution" xlink:title="The Institute of Systematics and Evolution of Animals of the Polish Academy of Sciences, Kraków, Poland" id="ABBRID0E6IAO" xlink:type="simple">ISEZ</abbrev>) <bold>88</bold><tp:taxon-name><tp:taxon-name-part taxon-name-part-type="genus" reg="Macessoga">M.</tp:taxon-name-part><tp:taxon-name-part taxon-name-part-type="uncertainty-rank">cf</tp:taxon-name-part><tp:taxon-name-part taxon-name-part-type="species" reg="fabia">fabia</tp:taxon-name-part></tp:taxon-name>, female (<named-content xmlns:xlink="http://www.w3.org/1999/xlink" content-type="dwc:institutional_code" xlink:type="simple">NHMUK</named-content>) <bold>89</bold><italic><tp:taxon-name><tp:taxon-name-part taxon-name-part-type="genus" reg="Mimallo">Mimallo</tp:taxon-name-part><tp:taxon-name-part taxon-name-part-type="species" reg="amilia">amilia</tp:taxon-name-part></tp:taxon-name></italic> [photo R Lahousse] (<named-content xmlns:xlink="http://www.w3.org/1999/xlink" content-type="dwc:institutional_code" xlink:type="simple">MNHN</named-content>) <bold>90</bold><italic><tp:taxon-name><tp:taxon-name-part taxon-name-part-type="genus" reg="Mimallo">M.</tp:taxon-name-part><tp:taxon-name-part taxon-name-part-type="species" reg="amilia">amilia</tp:taxon-name-part></tp:taxon-name></italic>, female [reused with permission <xref ref-type="bibr" rid="B97">St Laurent and Cock (2017)</xref>, Zootaxa] (<abbrev xmlns:xlink="http://www.w3.org/1999/xlink" content-type="institution" xlink:title="Coll. of Matthew J.W. Cock, Llannon, Wales, U.K." id="ABBRID0E2KAO" xlink:type="simple">MJWC</abbrev>) <bold>91</bold><italic><tp:taxon-name><tp:taxon-name-part taxon-name-part-type="genus" reg="Tostallo">Tostallo</tp:taxon-name-part><tp:taxon-name-part taxon-name-part-type="species" reg="albescens">albescens</tp:taxon-name-part></tp:taxon-name></italic>, male [reused with permission from <xref ref-type="bibr" rid="B108">St Laurent and Mielke (2016)</xref>, ZooKeys] (<abbrev xmlns:xlink="http://www.w3.org/1999/xlink" content-type="institution" xlink:title="Coll. of Carlos G. C. Mielke, Curitiba, Paraná́, Brazil" id="ABBRID0ERLAO" xlink:type="simple">CGCM</abbrev>) <bold>92</bold><italic><tp:taxon-name><tp:taxon-name-part taxon-name-part-type="genus" reg="Tostallo">Tostallo</tp:taxon-name-part><tp:taxon-name-part taxon-name-part-type="species" reg="albescens">albescens</tp:taxon-name-part></tp:taxon-name></italic>, female [reused with permission from <xref ref-type="bibr" rid="B108">St Laurent and Mielke (2016)</xref>, ZooKeys] (<named-content xmlns:xlink="http://www.w3.org/1999/xlink" content-type="dwc:institutional_code" xlink:type="simple">NHMUK</named-content>). Scale bar: 1 cm.</p></caption><graphic xmlns:xlink="http://www.w3.org/1999/xlink" xlink:href="zookeys-815-001-g018.jpg" position="float" orientation="portrait" xlink:type="simple" id="oo_255820.jpg"/></fig><fig id="F1" position="float" orientation="portrait"><label>Figure 1.</label><caption><p>Maximum likelihood tree built using IQ-TREE with a backbone constraint (Suppl. material <xref ref-type="supplementary-material" rid="S4">4</xref>) from the phylogenomic study of <xref ref-type="bibr" rid="B101">St Laurent et al. (2018a)</xref>. Branch lengths are removed so that relationships can be easily visualized. Asterisks denote nodes that were topologically constrained. For branch lengths and all support values, see Suppl. material <xref ref-type="supplementary-material" rid="S6">6</xref>.</p></caption><graphic xmlns:xlink="http://www.w3.org/1999/xlink" xlink:href="zookeys-815-001-g001.jpg" position="float" orientation="portrait" xlink:type="simple" id="oo_255803.jpg"/></fig><supplementary-material xmlns:xlink="http://www.w3.org/1999/xlink" id="S4" position="float" orientation="portrait" xlink:type="simple"><label>Supplementary material 4</label><p>Constraint tree in Newick format, utilized in our constrained ML analysis</p><p>Data type: phylogenetic data</p><p>Explanation note: The constraint tree was derived from the dataset2_PART2 analysis of <xref ref-type="bibr" rid="B101">St Laurent et al. (2018a)</xref>.</p><media xlink:href="zookeys-815-001-s004.tre" mimetype="unknown" mime-subtype="unknown" position="float" orientation="portrait" xlink:type="simple" id="oo_255842.tre"/><permissions><license license-type="creative-commons-attribution" xlink:href="http://creativecommons.org/licenses/by/4.0/" xlink:type="simple"><license-p>This is an open access article distributed under the terms of the Creative Commons Attribution License (CC BY 4.0), which permits unrestricted use, distribution, and reproduction in any medium, provided the original author and source are credited.</license-p></license></permissions><attrib specific-use="authors">Ryan A. St Laurent, Akito Y. Kawahara</attrib></supplementary-material><supplementary-material xmlns:xlink="http://www.w3.org/1999/xlink" id="S6" position="float" orientation="portrait" xlink:type="simple"><label>Supplementary material 6</label><p>Constrained morphological ML analysis conducted in IQ-TREE</p><!--PageBreak--><p>Data type: phylogenetic data</p><p>Explanation note: Support values refer to SH-aLRT/UFBoot. Constraint used can be found in Suppl. material <xref ref-type="supplementary-material" rid="S4">4</xref>.</p><media xlink:href="zookeys-815-001-s006.pdf" mimetype="application" mime-subtype="pdf" position="float" orientation="portrait" xlink:type="simple" id="oo_255844.pdf"/><permissions><license license-type="creative-commons-attribution" xlink:href="http://creativecommons.org/licenses/by/4.0/" xlink:type="simple"><license-p>This is an open access article distributed under the terms of the Creative Commons Attribution License (CC BY 4.0), which permits unrestricted use, distribution, and reproduction in any medium, provided the original author and source are credited.</license-p></license></permissions><attrib specific-use="authors">Ryan A. St Laurent, Akito Y. Kawahara</attrib></supplementary-material><supplementary-material xmlns:xlink="http://www.w3.org/1999/xlink" id="S5" position="float" orientation="portrait" xlink:type="simple"><label>Supplementary material 5</label><p>Unconstrained morphological ML analysis conducted in IQ-TREE</p><p>Data type: phylogenetic data</p><p>Explanation note: Support values refer to SH-aLRT/UFBoot.</p><media xlink:href="zookeys-815-001-s005.pdf" mimetype="application" mime-subtype="pdf" position="float" orientation="portrait" xlink:type="simple" id="oo_255843.pdf"/><permissions><license license-type="creative-commons-attribution" xlink:href="http://creativecommons.org/licenses/by/4.0/" xlink:type="simple"><license-p>This is an open access article distributed under the terms of the Creative Commons Attribution License (CC BY 4.0), which permits unrestricted use, distribution, and reproduction in any medium, provided the original author and source are credited.</license-p></license></permissions><attrib specific-use="authors">Ryan A. St Laurent, Akito Y. Kawahara</attrib></supplementary-material><supplementary-material xmlns:xlink="http://www.w3.org/1999/xlink" id="S7" position="float" orientation="portrait" xlink:type="simple"><label>Supplementary material 7</label><p>Majority rule consensus tree of the five most parsimonious trees inferred in TNT</p><p>Data type: phylogenetic data</p><p>Explanation note: Support values refer to 100 jackknife replicates.</p><media xlink:href="zookeys-815-001-s007.pdf" mimetype="application" mime-subtype="pdf" position="float" orientation="portrait" xlink:type="simple" id="oo_255845.pdf"/><permissions><license license-type="creative-commons-attribution" xlink:href="http://creativecommons.org/licenses/by/4.0/" xlink:type="simple"><license-p>This is an open access article distributed under the terms of the Creative Commons Attribution License (CC BY 4.0), which permits unrestricted use, distribution, and reproduction in any medium, provided the original author and source are credited.</license-p></license></permissions><attrib specific-use="authors">Ryan A. St Laurent, Akito Y. Kawahara</attrib></supplementary-material></tp:treatment-sec><ref-list><ref id="B101"><mixed-citation xmlns:xlink="http://www.w3.org/1999/xlink" xlink:type="simple"><person-group><name name-style="western"><surname>St Laurent</surname><given-names>RA</given-names></name><name name-style="western"><surname>Hamilton</surname><given-names>CA</given-names></name><name name-style="western"><surname>Kawahara</surname><given-names>AY</given-names></name></person-group> (<year>2018a</year>) <article-title>Museum specimens provide phylogenomic data to resolve relationships of sack-bearer moths (<tp:taxon-name><tp:taxon-name-part taxon-name-part-type="order">Lepidoptera</tp:taxon-name-part></tp:taxon-name>, <tp:taxon-name><tp:taxon-name-part taxon-name-part-type="superfamily">Mimallonoidea</tp:taxon-name-part></tp:taxon-name>, <tp:taxon-name><tp:taxon-name-part taxon-name-part-type="family">Mimallonidae</tp:taxon-name-part></tp:taxon-name>).</article-title><source>Systematic Entomology</source><volume>43</volume>: <fpage>729</fpage>–<lpage>761</lpage>. <ext-link xlink:type="simple" ext-link-type="doi" xlink:href="10.1111/syen.12301">https://doi.org/10.1111/syen.12301</ext-link></mixed-citation></ref><ref id="B108"><mixed-citation xmlns:xlink="http://www.w3.org/1999/xlink" xlink:type="simple"><person-group><name name-style="western"><surname>St Laurent</surname><given-names>RA</given-names></name><name name-style="western"><surname>Mielke</surname><given-names>CGC</given-names></name></person-group> (<year>2016</year>) <article-title>Three new genera of Neotropical <tp:taxon-name><tp:taxon-name-part taxon-name-part-type="family">Mimallonidae</tp:taxon-name-part></tp:taxon-name> (<tp:taxon-name><tp:taxon-name-part taxon-name-part-type="order">Lepidoptera</tp:taxon-name-part></tp:taxon-name>, <tp:taxon-name><tp:taxon-name-part taxon-name-part-type="superfamily">Mimallonoidea</tp:taxon-name-part></tp:taxon-name>, <tp:taxon-name><tp:taxon-name-part taxon-name-part-type="family">Mimallonidae</tp:taxon-name-part></tp:taxon-name>) with descriptions of three new species.</article-title><source>ZooKeys</source><volume>566</volume>: <fpage>117</fpage>–<lpage>143</lpage>. <ext-link xlink:type="simple" ext-link-type="doi" xlink:href="10.3897/zookeys.566.7344">https://doi.org/10.3897/zookeys.566.7344</ext-link></mixed-citation></ref><ref id="B97"><mixed-citation xmlns:xlink="http://www.w3.org/1999/xlink" xlink:type="simple"><person-group><name name-style="western"><surname>St Laurent</surname><given-names>RA</given-names></name><name name-style="western"><surname>Cock</surname><given-names>MJW</given-names></name></person-group> (<year>2017</year>) <article-title>Annotated list of <tp:taxon-name><tp:taxon-name-part taxon-name-part-type="family">Mimallonidae</tp:taxon-name-part></tp:taxon-name> (<tp:taxon-name><tp:taxon-name-part taxon-name-part-type="order">Lepidoptera</tp:taxon-name-part></tp:taxon-name>, <tp:taxon-name><tp:taxon-name-part taxon-name-part-type="superfamily">Mimallonoidea</tp:taxon-name-part></tp:taxon-name>) from Trinidad and Tobago, with the description of a new species of <italic><tp:taxon-name><tp:taxon-name-part taxon-name-part-type="genus">Cicinnus</tp:taxon-name-part></tp:taxon-name></italic> Blanchard, 1852 and taxonomic notes.</article-title><source>Zootaxa</source><volume>4268</volume>: <fpage>53</fpage>–<lpage>70</lpage>.</mixed-citation></ref></ref-list></tp:taxon-treatment>
