# Supplementary material for: Reclassification of the Sack-bearer Moths (Lepidoptera, Mimallonoidea, Mimallonidae)
Source: Zookeys. 2019 Jan 10;(815):1–114. doi: 10.3897/zookeys.815.27335 (PMC6336762; doi:10.3897/zookeys.815.27335)
Supplement: XML Treatment for Trogoptera [file zookeys.815.27335-treatment12.xml]

<!DOCTYPE tp:taxon-treatment
  PUBLIC "-//TaxonX//DTD Taxonomic Treatment Publishing DTD v0 20100105//EN" "tax-treatment-NSO.dtd">
<tp:taxon-treatment xmlns:tp="http://www.plazi.org/taxpub"><tp:treatment-meta><kwd-group><label>Taxon classification</label><kwd><named-content xmlns:xlink="http://www.w3.org/1999/xlink" content-type="kingdom">Animalia</named-content></kwd><kwd><named-content xmlns:xlink="http://www.w3.org/1999/xlink" content-type="order">Lepidoptera</named-content></kwd><kwd><named-content xmlns:xlink="http://www.w3.org/1999/xlink" content-type="family">Mimallonidae</named-content></kwd></kwd-group><mixed-citation publication-type="journal"><person-group><name><surname>Laurent</surname><given-names>Ryan A. St</given-names></name><name><surname>Kawahara</surname><given-names>Akito Y.</given-names></name></person-group><article-title>Reclassification of the Sack-bearer Moths (<tp:taxon-name><tp:taxon-name-part taxon-name-part-type="order">Lepidoptera</tp:taxon-name-part></tp:taxon-name>, <tp:taxon-name><tp:taxon-name-part taxon-name-part-type="superfamily">Mimallonoidea</tp:taxon-name-part></tp:taxon-name>, <tp:taxon-name><tp:taxon-name-part taxon-name-part-type="family">Mimallonidae</tp:taxon-name-part></tp:taxon-name>)</article-title><source>Zookeys</source><day>10</day><month>1</month><year>2019</year><volume>2019</volume><issue>815</issue><fpage>1</fpage><lpage>114</lpage><pub-id pub-id-type="doi">10.3897/zookeys.815.27335</pub-id></mixed-citation></tp:treatment-meta><tp:nomenclature><tp:taxon-name>
                <tp:taxon-name-part taxon-name-part-type="genus" reg="Trogoptera">Trogoptera</tp:taxon-name-part>
              </tp:taxon-name><tp:taxon-authority>Herrich-Schäffer, [1856]</tp:taxon-authority><xref ref-type="fig" rid="F5">Figs 19</xref><xref ref-type="fig" rid="F13">, 55</xref><xref ref-type="fig" rid="F22">, 109</xref><xref ref-type="fig" rid="F22">, 110</xref><xref ref-type="fig" rid="F34">, 160</xref><!--PageBreak--></tp:nomenclature><tp:treatment-sec sec-type="type species" id="SECID0EXBBI"><title>Type species.</title><p><italic><tp:taxon-name><tp:taxon-name-part taxon-name-part-type="genus" reg="Trogoptera">Trogoptera</tp:taxon-name-part><tp:taxon-name-part taxon-name-part-type="species" reg="erosa">erosa</tp:taxon-name-part></tp:taxon-name></italic> Herrich-Schäffer, [1856].</p></tp:treatment-sec><tp:treatment-sec sec-type="diagnosis" id="SECID0EICBI"><title>Diagnosis.</title><p>Similar in overall size and shape to <italic><tp:taxon-name><tp:taxon-name-part taxon-name-part-type="genus" reg="Reinmara">Reinmara</tp:taxon-name-part></tp:taxon-name></italic>, but wings broader, margins more squared, ground coloration more earthen in tone, most species are light khaki brown, some darker. Males and females with bipectinate antennae.</p></tp:treatment-sec><tp:treatment-sec sec-type="Apomorphies" id="SECID0EVCBI"><title>Apomorphies.</title><p>Apomorphies 1 and 2 as for <italic><tp:taxon-name><tp:taxon-name-part taxon-name-part-type="genus" reg="Reinmara">Reinmara</tp:taxon-name-part></tp:taxon-name></italic>; but gnathos not bifid, distally forming single point of various lengths (Fig. <xref ref-type="fig" rid="F5">19a</xref>).</p></tp:treatment-sec><tp:treatment-sec sec-type="remarks" id="SECID0EGDBI"><title>Remarks.</title><p>Although the morphology of <italic><tp:taxon-name><tp:taxon-name-part taxon-name-part-type="genus" reg="Reinmara">Reinmara</tp:taxon-name-part></tp:taxon-name></italic> and <italic><tp:taxon-name><tp:taxon-name-part taxon-name-part-type="genus" reg="Trogoptera">Trogoptera</tp:taxon-name-part></tp:taxon-name></italic> are similar, we note that in ongoing molecular phylogenetics of the family, which now includes denser sampling of both genera than were available in <xref ref-type="bibr" rid="B101">St Laurent et al. (2018a)</xref>, the two genera are quite divergent genetically. Eventually it will be worthwhile to include <italic><tp:taxon-name><tp:taxon-name-part taxon-name-part-type="genus" reg="Reinmara">R.</tp:taxon-name-part><tp:taxon-name-part taxon-name-part-type="species" reg="ignea">ignea</tp:taxon-name-part></tp:taxon-name></italic> which displays characters found in both genera (<italic><tp:taxon-name><tp:taxon-name-part taxon-name-part-type="genus" reg="Reinmara">Reinmara</tp:taxon-name-part></tp:taxon-name></italic> genitalia but <italic><tp:taxon-name><tp:taxon-name-part taxon-name-part-type="genus" reg="Trogoptera">Trogoptera</tp:taxon-name-part></tp:taxon-name></italic> antennae structure) in order to clarify the phylogeny of <tp:taxon-name><tp:taxon-name-part taxon-name-part-type="tribe">Trogopterini</tp:taxon-name-part></tp:taxon-name>.</p></tp:treatment-sec><tp:treatment-sec><!--Section generated to contain objects referenced in tp:taxon-treatment.--><fig id="F5" position="float" orientation="portrait"><label>Figures 18–21.</label><caption><p>Ventral view of male genitalia of type species of genera belonging to <tp:taxon-name><tp:taxon-name-part taxon-name-part-type="subfamily">Lacosominae</tp:taxon-name-part></tp:taxon-name>: <tp:taxon-name><tp:taxon-name-part taxon-name-part-type="tribe">Trogopterini</tp:taxon-name-part></tp:taxon-name> and <tp:taxon-name><tp:taxon-name-part taxon-name-part-type="tribe">Lacosomini</tp:taxon-name-part></tp:taxon-name>. Phallus/juxtal complex is figured below the genitalia in the lateral view. <bold>18</bold><italic><tp:taxon-name><tp:taxon-name-part taxon-name-part-type="genus" reg="Reinmara">Reinmara</tp:taxon-name-part><tp:taxon-name-part taxon-name-part-type="species" reg="enthona">enthona</tp:taxon-name-part></tp:taxon-name></italic>, St Laurent diss.: 5-18-16:1 (<named-content xmlns:xlink="http://www.w3.org/1999/xlink" content-type="dwc:institutional_code" xlink:type="simple">CNC</named-content>) <bold>19</bold><tp:taxon-name><tp:taxon-name-part taxon-name-part-type="genus" reg="Trogoptera">Trogoptera</tp:taxon-name-part><tp:taxon-name-part taxon-name-part-type="uncertainty-rank">cf</tp:taxon-name-part><tp:taxon-name-part taxon-name-part-type="species" reg="notata">notata</tp:taxon-name-part></tp:taxon-name>, St Laurent diss.: 17-3-18:5 (<abbrev xmlns:xlink="http://www.w3.org/1999/xlink" content-type="institution" xlink:title="McGuire Center for Lepidoptera and Biodiversity, Gainesville, Florida, USA" id="ABBRID0EESOM" xlink:type="simple">MGCL</abbrev>) <bold>20</bold><italic><tp:taxon-name><tp:taxon-name-part taxon-name-part-type="genus" reg="Lacosoma">Lacosoma</tp:taxon-name-part><tp:taxon-name-part taxon-name-part-type="species" reg="chiridota">chiridota</tp:taxon-name-part></tp:taxon-name></italic>, St Laurent diss.: 10-5-17:5 [reused with permission from <xref ref-type="bibr" rid="B101">St Laurent et al. (2018a)</xref>, Systematic Entomology] (<abbrev xmlns:xlink="http://www.w3.org/1999/xlink" content-type="institution" xlink:title="Coll. of Ryan St Laurent, Gainesville, Florida, USA" id="ABBRID0E1SOM" xlink:type="simple">CRAS</abbrev>) <bold>21</bold><italic><tp:taxon-name><tp:taxon-name-part taxon-name-part-type="genus" reg="Vanenga">Vanenga</tp:taxon-name-part><tp:taxon-name-part taxon-name-part-type="species" reg="mera">mera</tp:taxon-name-part></tp:taxon-name></italic>, St Laurent diss.: 7-7-16:2 [reused with permission from <xref ref-type="bibr" rid="B102">St Laurent and Herbin (2017)</xref>, ZooKeys] (<named-content xmlns:xlink="http://www.w3.org/1999/xlink" content-type="dwc:institutional_code" xlink:type="simple">NHMUK</named-content>). Scale bar: 1 mm.</p></caption><graphic xmlns:xlink="http://www.w3.org/1999/xlink" xlink:href="zookeys-815-001-g005.jpg" position="float" orientation="portrait" xlink:type="simple" id="oo_255807.jpg"/></fig><fig id="F13" position="float" orientation="portrait"><label>Figures 54–57.</label><caption><p>Ventral view of female genitalia of type species (except where noted) of genera belonging to <tp:taxon-name><tp:taxon-name-part taxon-name-part-type="subfamily">Lacosominae</tp:taxon-name-part></tp:taxon-name>: <tp:taxon-name><tp:taxon-name-part taxon-name-part-type="tribe">Trogopterini</tp:taxon-name-part></tp:taxon-name> and <tp:taxon-name><tp:taxon-name-part taxon-name-part-type="tribe">Lacosomini</tp:taxon-name-part></tp:taxon-name>. <bold>54</bold><italic><tp:taxon-name><tp:taxon-name-part taxon-name-part-type="genus" reg="Reinmara">Reinmara</tp:taxon-name-part><tp:taxon-name-part taxon-name-part-type="species" reg="enthona">enthona</tp:taxon-name-part></tp:taxon-name></italic>, D. Herbin genitalia diss.: H. 1103 [reused with permission from <xref ref-type="bibr" rid="B100">St Laurent et al. (2017d)</xref>, Tropical <tp:taxon-name><tp:taxon-name-part taxon-name-part-type="order">Lepidoptera</tp:taxon-name-part></tp:taxon-name> Research] (<abbrev xmlns:xlink="http://www.w3.org/1999/xlink" content-type="institution" xlink:title="Coll. of Daniel Herbin, Garidech, France" id="ABBRID0EVPPM" xlink:type="simple">CDH</abbrev>) <bold>55</bold><italic><tp:taxon-name><tp:taxon-name-part taxon-name-part-type="genus" reg="Trogoptera">Trogoptera</tp:taxon-name-part><tp:taxon-name-part taxon-name-part-type="species" reg="tirzaha">tirzaha</tp:taxon-name-part></tp:taxon-name></italic>, St Laurent diss.: 3-31-18:4, not the type species of <italic><tp:taxon-name><tp:taxon-name-part taxon-name-part-type="genus" reg="Trogoptera">Trogoptera</tp:taxon-name-part></tp:taxon-name></italic> (<abbrev xmlns:xlink="http://www.w3.org/1999/xlink" content-type="institution" xlink:title="McGuire Center for Lepidoptera and Biodiversity, Gainesville, Florida, USA" id="ABBRID0EOQPM" xlink:type="simple">MGCL</abbrev>) <bold>56</bold><italic><tp:taxon-name><tp:taxon-name-part taxon-name-part-type="genus" reg="Lacosoma">Lacosoma</tp:taxon-name-part><tp:taxon-name-part taxon-name-part-type="species" reg="chiridota">chiridota</tp:taxon-name-part></tp:taxon-name></italic>, St Laurent diss.: 3-31-18:3 (<abbrev xmlns:xlink="http://www.w3.org/1999/xlink" content-type="institution" xlink:title="McGuire Center for Lepidoptera and Biodiversity, Gainesville, Florida, USA" id="ABBRID0EARPM" xlink:type="simple">MGCL</abbrev>) <bold>57</bold><italic><tp:taxon-name><tp:taxon-name-part taxon-name-part-type="genus" reg="Vanenga">Vanenga</tp:taxon-name-part><tp:taxon-name-part taxon-name-part-type="species" reg="mera">mera</tp:taxon-name-part></tp:taxon-name></italic>, St Laurent diss.: 5-17-16:5 [reused with permission from <xref ref-type="bibr" rid="B102">St Laurent and Herbin (2017)</xref>, ZooKeys] (<named-content xmlns:xlink="http://www.w3.org/1999/xlink" content-type="dwc:institutional_code" xlink:type="simple">CUIC</named-content>). Scale bar: 1 mm.</p></caption><graphic xmlns:xlink="http://www.w3.org/1999/xlink" xlink:href="zookeys-815-001-g013.jpg" position="float" orientation="portrait" xlink:type="simple" id="oo_255815.jpg"/></fig><fig id="F22" position="float" orientation="portrait"><label>Figures 107–114.</label><caption><p>Adult specimens of type species of genera belonging to <tp:taxon-name><tp:taxon-name-part taxon-name-part-type="subfamily">Lacosominae</tp:taxon-name-part></tp:taxon-name>: <tp:taxon-name><tp:taxon-name-part taxon-name-part-type="tribe">Trogopterini</tp:taxon-name-part></tp:taxon-name> and <tp:taxon-name><tp:taxon-name-part taxon-name-part-type="tribe">Lacosomini</tp:taxon-name-part></tp:taxon-name>. <bold>107</bold><italic><tp:taxon-name><tp:taxon-name-part taxon-name-part-type="genus" reg="Reinmara">Reinmara</tp:taxon-name-part><tp:taxon-name-part taxon-name-part-type="species" reg="enthona">enthona</tp:taxon-name-part></tp:taxon-name></italic>, male [reused with permission from <xref ref-type="bibr" rid="B103">St Laurent et al. (2017c)</xref>, ZooKeys] (<abbrev xmlns:xlink="http://www.w3.org/1999/xlink" content-type="institution" xlink:title="Coll. of Daniel Herbin, Garidech, France" id="ABBRID0EPXAO" xlink:type="simple">CDH</abbrev>) <bold>108</bold><italic><tp:taxon-name><tp:taxon-name-part taxon-name-part-type="genus" reg="Reinmara">R.</tp:taxon-name-part><tp:taxon-name-part taxon-name-part-type="species" reg="enthona">enthona</tp:taxon-name-part></tp:taxon-name></italic>, female [reused with permission from <xref ref-type="bibr" rid="B103">St Laurent et al. (2017c)</xref>, ZooKeys] (<abbrev xmlns:xlink="http://www.w3.org/1999/xlink" content-type="institution" xlink:title="Coll. of Daniel Herbin, Garidech, France" id="ABBRID0EFYAO" xlink:type="simple">CDH</abbrev>) <bold>109</bold><tp:taxon-name><tp:taxon-name-part taxon-name-part-type="genus" reg="Trogoptera">Trogoptera</tp:taxon-name-part><tp:taxon-name-part taxon-name-part-type="uncertainty-rank">cf</tp:taxon-name-part><tp:taxon-name-part taxon-name-part-type="species" reg="notata">notata</tp:taxon-name-part></tp:taxon-name>, male (<abbrev xmlns:xlink="http://www.w3.org/1999/xlink" content-type="institution" xlink:title="McGuire Center for Lepidoptera and Biodiversity, Gainesville, Florida, USA" id="ABBRID0EZYAO" xlink:type="simple">MGCL</abbrev>) <bold>110</bold><italic><tp:taxon-name><tp:taxon-name-part taxon-name-part-type="genus" reg="Trogoptera">Trogoptera</tp:taxon-name-part></tp:taxon-name></italic> sp., female (<named-content xmlns:xlink="http://www.w3.org/1999/xlink" content-type="dwc:institutional_code" xlink:type="simple">NHMUK</named-content>) <bold>111</bold><italic><tp:taxon-name><tp:taxon-name-part taxon-name-part-type="genus" reg="Lacosoma">Lacosoma</tp:taxon-name-part><tp:taxon-name-part taxon-name-part-type="species" reg="chiridota">chiridota</tp:taxon-name-part></tp:taxon-name></italic>, male (<abbrev xmlns:xlink="http://www.w3.org/1999/xlink" content-type="institution" xlink:title="McGuire Center for Lepidoptera and Biodiversity, Gainesville, Florida, USA" id="ABBRID0EZZAO" xlink:type="simple">MGCL</abbrev>) <bold>112</bold><italic><tp:taxon-name><tp:taxon-name-part taxon-name-part-type="genus" reg="Lacosoma">L.</tp:taxon-name-part><tp:taxon-name-part taxon-name-part-type="species" reg="chiridota">chiridota</tp:taxon-name-part></tp:taxon-name></italic>, female (<abbrev xmlns:xlink="http://www.w3.org/1999/xlink" content-type="institution" xlink:title="McGuire Center for Lepidoptera and Biodiversity, Gainesville, Florida, USA" id="ABBRID0EL1AO" xlink:type="simple">MGCL</abbrev>) <bold>113</bold><italic><tp:taxon-name><tp:taxon-name-part taxon-name-part-type="genus" reg="Vanenga">Vanenga</tp:taxon-name-part><tp:taxon-name-part taxon-name-part-type="species" reg="mera">mera</tp:taxon-name-part></tp:taxon-name></italic>, male [reused with permission from <xref ref-type="bibr" rid="B102">St Laurent and Herbin (2017)</xref>, ZooKeys] (<abbrev xmlns:xlink="http://www.w3.org/1999/xlink" content-type="institution" xlink:title="Coll. of Daniel Herbin, Garidech, France" id="ABBRID0EB2AO" xlink:type="simple">CDH</abbrev>) <bold>114</bold><italic><tp:taxon-name><tp:taxon-name-part taxon-name-part-type="genus" reg="Vanenga">V.</tp:taxon-name-part><tp:taxon-name-part taxon-name-part-type="species" reg="mera">mera</tp:taxon-name-part></tp:taxon-name></italic>, female [reused with permission from <xref ref-type="bibr" rid="B102">St Laurent and Herbin (2017)</xref>, ZooKeys] (<named-content xmlns:xlink="http://www.w3.org/1999/xlink" content-type="dwc:institutional_code" xlink:type="simple">CUIC</named-content>). Scale bar: 1 cm.</p></caption><graphic xmlns:xlink="http://www.w3.org/1999/xlink" xlink:href="zookeys-815-001-g022.jpg" position="float" orientation="portrait" xlink:type="simple" id="oo_255824.jpg"/></fig><fig id="F34" position="float" orientation="portrait"><label>Figures 159–163.</label><caption><p>Lectotypes designated in the present work for <italic>incertae sedis</italic> and <tp:taxon-name><tp:taxon-name-part taxon-name-part-type="subfamily">Lacosominae</tp:taxon-name-part></tp:taxon-name><bold>a</bold> dorsal <bold>b</bold> ventral. See annotations in Section 4 for complete label data for all lectotypes. All specimens are male <bold>159</bold><italic><tp:taxon-name><tp:taxon-name-part taxon-name-part-type="genus" reg="Hydrias">Hydrias</tp:taxon-name-part><tp:taxon-name-part taxon-name-part-type="species" reg="amaryllis">amaryllis</tp:taxon-name-part></tp:taxon-name></italic> Schaus (= <italic><tp:taxon-name><tp:taxon-name-part taxon-name-part-type="genus" reg="Tolypida">Tolypida</tp:taxon-name-part><tp:taxon-name-part taxon-name-part-type="species" reg="amaryllis">amaryllis</tp:taxon-name-part></tp:taxon-name></italic>) <bold>160</bold><italic><tp:taxon-name><tp:taxon-name-part taxon-name-part-type="genus" reg="Trogoptera">Trogoptera</tp:taxon-name-part><tp:taxon-name-part taxon-name-part-type="species" reg="althora">althora</tp:taxon-name-part></tp:taxon-name></italic> Schaus <bold>161</bold><italic><tp:taxon-name><tp:taxon-name-part taxon-name-part-type="genus" reg="Adalgisa">Adalgisa</tp:taxon-name-part><tp:taxon-name-part taxon-name-part-type="species" reg="croesa">croesa</tp:taxon-name-part></tp:taxon-name></italic> Schaus <bold>162</bold><italic><tp:taxon-name><tp:taxon-name-part taxon-name-part-type="genus" reg="Perophora">Perophora</tp:taxon-name-part><tp:taxon-name-part taxon-name-part-type="species" reg="pulloides">pulloides</tp:taxon-name-part></tp:taxon-name></italic> Dognin (= <italic><tp:taxon-name><tp:taxon-name-part taxon-name-part-type="genus" reg="Alheita">Alheita</tp:taxon-name-part><tp:taxon-name-part taxon-name-part-type="species" reg="pulloides">pulloides</tp:taxon-name-part></tp:taxon-name></italic>) <bold>163</bold><italic><tp:taxon-name><tp:taxon-name-part taxon-name-part-type="genus" reg="Lacosoma">Lacosoma</tp:taxon-name-part><tp:taxon-name-part taxon-name-part-type="species" reg="briasia">briasia</tp:taxon-name-part></tp:taxon-name></italic> Schaus. Scale bar: 1 cm.</p></caption><graphic xmlns:xlink="http://www.w3.org/1999/xlink" xlink:href="zookeys-815-001-g034.jpg" position="float" orientation="portrait" xlink:type="simple" id="oo_255836.jpg"/></fig></tp:treatment-sec><ref-list><ref id="B101"><mixed-citation xmlns:xlink="http://www.w3.org/1999/xlink" xlink:type="simple"><person-group><name name-style="western"><surname>St Laurent</surname><given-names>RA</given-names></name><name name-style="western"><surname>Hamilton</surname><given-names>CA</given-names></name><name name-style="western"><surname>Kawahara</surname><given-names>AY</given-names></name></person-group> (<year>2018a</year>) <article-title>Museum specimens provide phylogenomic data to resolve relationships of sack-bearer moths (<tp:taxon-name><tp:taxon-name-part taxon-name-part-type="order">Lepidoptera</tp:taxon-name-part></tp:taxon-name>, <tp:taxon-name><tp:taxon-name-part taxon-name-part-type="superfamily">Mimallonoidea</tp:taxon-name-part></tp:taxon-name>, <tp:taxon-name><tp:taxon-name-part taxon-name-part-type="family">Mimallonidae</tp:taxon-name-part></tp:taxon-name>).</article-title><source>Systematic Entomology</source><volume>43</volume>: <fpage>729</fpage>–<lpage>761</lpage>. <ext-link xlink:type="simple" ext-link-type="doi" xlink:href="10.1111/syen.12301">https://doi.org/10.1111/syen.12301</ext-link></mixed-citation></ref><ref id="B102"><mixed-citation xmlns:xlink="http://www.w3.org/1999/xlink" xlink:type="simple"><person-group><name name-style="western"><surname>St Laurent</surname><given-names>RA</given-names></name><name name-style="western"><surname>Herbin</surname><given-names>D</given-names></name></person-group> (<year>2017</year>) <article-title>Revision of the genus <italic><tp:taxon-name><tp:taxon-name-part taxon-name-part-type="genus">Vanenga</tp:taxon-name-part></tp:taxon-name></italic> Schaus, 1928 (<tp:taxon-name><tp:taxon-name-part taxon-name-part-type="order">Lepidoptera</tp:taxon-name-part></tp:taxon-name>, <tp:taxon-name><tp:taxon-name-part taxon-name-part-type="superfamily">Mimallonoidea</tp:taxon-name-part></tp:taxon-name>, <tp:taxon-name><tp:taxon-name-part taxon-name-part-type="family">Mimallonidae</tp:taxon-name-part></tp:taxon-name>) with the description of a new species.</article-title><source>ZooKeys</source><volume>644</volume>: <fpage>89</fpage>–<lpage>104</lpage>. <ext-link xlink:type="simple" ext-link-type="doi" xlink:href="10.3897/zookeys.644.10705">https://doi.org/10.3897/zookeys.644.10705</ext-link></mixed-citation></ref><ref id="B100"><mixed-citation xmlns:xlink="http://www.w3.org/1999/xlink" xlink:type="simple"><person-group><name name-style="western"><surname>St Laurent</surname><given-names>RA</given-names></name><name name-style="western"><surname>Giusti</surname><given-names>A</given-names></name><name name-style="western"><surname>Herbin</surname><given-names>D</given-names></name></person-group> (<year>2017d</year>) <article-title>Revision of the genus <italic><tp:taxon-name><tp:taxon-name-part taxon-name-part-type="genus">Biterolfa</tp:taxon-name-part></tp:taxon-name></italic> Schaus, 1928 (<tp:taxon-name><tp:taxon-name-part taxon-name-part-type="superfamily">Mimallonoidea</tp:taxon-name-part></tp:taxon-name>: <tp:taxon-name><tp:taxon-name-part taxon-name-part-type="family">Mimallonidae</tp:taxon-name-part></tp:taxon-name>) with the descriptions of two new species.</article-title><source>Tropical <tp:taxon-name><tp:taxon-name-part taxon-name-part-type="order">Lepidoptera</tp:taxon-name-part></tp:taxon-name> Research</source><volume>27</volume>: <fpage>86</fpage>–<lpage>95</lpage>.</mixed-citation></ref><ref id="B103"><mixed-citation xmlns:xlink="http://www.w3.org/1999/xlink" xlink:type="simple"><person-group><name name-style="western"><surname>St Laurent</surname><given-names>RA</given-names></name><name name-style="western"><surname>Herbin</surname><given-names>D</given-names></name><name name-style="western"><surname>Mielke</surname><given-names>CGC</given-names></name></person-group> (<year>2017c</year>) <article-title>Revision of the genus <italic><tp:taxon-name><tp:taxon-name-part taxon-name-part-type="genus">Reinmara</tp:taxon-name-part></tp:taxon-name></italic> Schaus, 1928 (<tp:taxon-name><tp:taxon-name-part taxon-name-part-type="order">Lepidoptera</tp:taxon-name-part></tp:taxon-name>, <tp:taxon-name><tp:taxon-name-part taxon-name-part-type="superfamily">Mimallonoidea</tp:taxon-name-part></tp:taxon-name>, <tp:taxon-name><tp:taxon-name-part taxon-name-part-type="family">Mimallonidae</tp:taxon-name-part></tp:taxon-name>) with the descriptions of four new species from South America.</article-title><source>ZooKeys</source><volume>677</volume>: <fpage>97</fpage>–<lpage>129</lpage>. <ext-link xlink:type="simple" ext-link-type="doi" xlink:href="10.3897/zookeys.677.12435">https://doi.org/10.3897/zookeys.677.12435</ext-link></mixed-citation></ref></ref-list></tp:taxon-treatment>
