# Supplementary material for: Reclassification of the Sack-bearer Moths (Lepidoptera, Mimallonoidea, Mimallonidae)
Source: Zookeys. 2019 Jan 10;(815):1–114. doi: 10.3897/zookeys.815.27335 (PMC6336762; doi:10.3897/zookeys.815.27335)
Supplement: XML Treatment for Adalgisa [file zookeys.815.27335-treatment13.xml]

<!DOCTYPE tp:taxon-treatment
  PUBLIC "-//TaxonX//DTD Taxonomic Treatment Publishing DTD v0 20100105//EN" "tax-treatment-NSO.dtd">
<tp:taxon-treatment xmlns:tp="http://www.plazi.org/taxpub"><tp:treatment-meta><kwd-group><label>Taxon classification</label><kwd><named-content xmlns:xlink="http://www.w3.org/1999/xlink" content-type="kingdom">Animalia</named-content></kwd><kwd><named-content xmlns:xlink="http://www.w3.org/1999/xlink" content-type="order">Lepidoptera</named-content></kwd><kwd><named-content xmlns:xlink="http://www.w3.org/1999/xlink" content-type="family">Mimallonidae</named-content></kwd></kwd-group><mixed-citation publication-type="journal"><person-group><name><surname>Laurent</surname><given-names>Ryan A. St</given-names></name><name><surname>Kawahara</surname><given-names>Akito Y.</given-names></name></person-group><article-title>Reclassification of the Sack-bearer Moths (<tp:taxon-name><tp:taxon-name-part taxon-name-part-type="order">Lepidoptera</tp:taxon-name-part></tp:taxon-name>, <tp:taxon-name><tp:taxon-name-part taxon-name-part-type="superfamily">Mimallonoidea</tp:taxon-name-part></tp:taxon-name>, <tp:taxon-name><tp:taxon-name-part taxon-name-part-type="family">Mimallonidae</tp:taxon-name-part></tp:taxon-name>)</article-title><source>Zookeys</source><day>10</day><month>1</month><year>2019</year><volume>2019</volume><issue>815</issue><fpage>1</fpage><lpage>114</lpage><pub-id pub-id-type="doi">10.3897/zookeys.815.27335</pub-id></mixed-citation></tp:treatment-meta><tp:nomenclature><tp:taxon-name>
                <tp:taxon-name-part taxon-name-part-type="genus" reg="Adalgisa">Adalgisa</tp:taxon-name-part>
              </tp:taxon-name><tp:taxon-authority>Schaus, 1928</tp:taxon-authority><xref ref-type="fig" rid="F4">Figs 12</xref><xref ref-type="fig" rid="F12">, 49</xref><xref ref-type="fig" rid="F19">, 93</xref><xref ref-type="fig" rid="F19">, 94</xref><xref ref-type="fig" rid="F34">, 161</xref></tp:nomenclature><tp:treatment-sec sec-type="type species" id="SECID0E1GBI"><title>Type species.</title><p><italic><tp:taxon-name><tp:taxon-name-part taxon-name-part-type="genus" reg="Adalgisa">Adalgisa</tp:taxon-name-part><tp:taxon-name-part taxon-name-part-type="species" reg="croesa">croesa</tp:taxon-name-part></tp:taxon-name></italic> Schaus, 1928.</p></tp:treatment-sec><tp:treatment-sec sec-type="diagnosis" id="SECID0ELHBI"><title>Diagnosis.</title><p>Three distinct hyaline patches between the following vein pairs of the forewing: Rs2 and Rs3, M3 and CuA1, CuA1 and CuA2. There are smaller hyaline patches between most other wing veins and narrowly along distal margin of discal cell. Similarly located, smaller hyaline patches exist on the hindwing as well.</p></tp:treatment-sec><tp:treatment-sec sec-type="Apomorphy" id="SECID0EQHBI"><title>Apomorphy.</title><p>(1) Phallus very long (longer than length from base of vinculum to tip of valva) and sharp, covered in fine spine-like setae (Fig. <xref ref-type="fig" rid="F4">12a</xref>), Suppl. material <xref ref-type="supplementary-material" rid="S3">3</xref>: Plate 6, 24: 4.</p></tp:treatment-sec><tp:treatment-sec><!--Section generated to contain objects referenced in tp:taxon-treatment.--><fig id="F4" position="float" orientation="portrait"><label>Figures 12–17.</label><caption><p>Ventral view of male genitalia of type species (except where noted) of genera belonging to <tp:taxon-name><tp:taxon-name-part taxon-name-part-type="subfamily">Lacosominae</tp:taxon-name-part></tp:taxon-name>: <tp:taxon-name><tp:taxon-name-part taxon-name-part-type="tribe">Alheitini</tp:taxon-name-part></tp:taxon-name>. Phallus/juxtal complex is figured below the genitalia in the lateral view. <bold>12</bold><italic><tp:taxon-name><tp:taxon-name-part taxon-name-part-type="genus" reg="Adalgisa">Adalgisa</tp:taxon-name-part><tp:taxon-name-part taxon-name-part-type="species" reg="croesa">croesa</tp:taxon-name-part></tp:taxon-name></italic>, St Laurent diss.: 9-20-17:1 (<abbrev xmlns:xlink="http://www.w3.org/1999/xlink" content-type="institution" xlink:title="Coll. of Ryan St Laurent, Gainesville, Florida, USA" id="ABBRID0EIMOM" xlink:type="simple">CRAS</abbrev>) <bold>13</bold><italic><tp:taxon-name><tp:taxon-name-part taxon-name-part-type="genus" reg="Alheita">Alheita</tp:taxon-name-part><tp:taxon-name-part taxon-name-part-type="species" reg="rionica">rionica</tp:taxon-name-part></tp:taxon-name></italic>, St Laurent diss.: 3-27-17:2, not the type species of <italic><tp:taxon-name><tp:taxon-name-part taxon-name-part-type="genus" reg="Alheita">Alheita</tp:taxon-name-part></tp:taxon-name></italic> [reused with permission from <xref ref-type="bibr" rid="B101">St Laurent et al. (2018a)</xref>, Systematic Entomology] (<abbrev xmlns:xlink="http://www.w3.org/1999/xlink" content-type="institution" xlink:title="Coll. of Ryan St Laurent, Gainesville, Florida, USA" id="ABBRID0EFNOM" xlink:type="simple">CRAS</abbrev>) <bold>14</bold><italic><tp:taxon-name><tp:taxon-name-part taxon-name-part-type="genus" reg="Tarema">Tarema</tp:taxon-name-part><tp:taxon-name-part taxon-name-part-type="species" reg="rivara">rivara</tp:taxon-name-part></tp:taxon-name></italic>, St Laurent diss.: 3-14-16:7 [reused with permission from <xref ref-type="bibr" rid="B104">St Laurent et al. (2017b)</xref>, ZooKeys] (<named-content xmlns:xlink="http://www.w3.org/1999/xlink" content-type="dwc:institutional_code" xlink:type="simple">CNC</named-content>) <bold>15</bold><italic><tp:taxon-name><tp:taxon-name-part taxon-name-part-type="genus" reg="Herbinalla">Herbinalla</tp:taxon-name-part><tp:taxon-name-part taxon-name-part-type="species" reg="caudina">caudina</tp:taxon-name-part></tp:taxon-name></italic>, St Laurent diss. 10-8-14:1 [reused with permission from <xref ref-type="bibr" rid="B101">St Laurent et al. (2018a)</xref>, Systematic Entomology] (<named-content xmlns:xlink="http://www.w3.org/1999/xlink" content-type="dwc:institutional_code" xlink:type="simple">CUIC</named-content>) <bold>16</bold><tp:taxon-name><tp:taxon-name-part taxon-name-part-type="genus" reg="Thaelia">Thaelia</tp:taxon-name-part><tp:taxon-name-part taxon-name-part-type="uncertainty-rank">cf</tp:taxon-name-part><tp:taxon-name-part taxon-name-part-type="species" reg="beniensis">beniensis</tp:taxon-name-part></tp:taxon-name>, St Laurent diss.: 4-5-16:1, not the type species of <italic><tp:taxon-name><tp:taxon-name-part taxon-name-part-type="genus" reg="Thaelia">Thaelia</tp:taxon-name-part></tp:taxon-name></italic> (<named-content xmlns:xlink="http://www.w3.org/1999/xlink" content-type="dwc:institutional_code" xlink:type="simple">USNM</named-content>) <bold>17</bold><italic><tp:taxon-name><tp:taxon-name-part taxon-name-part-type="genus" reg="Arianula">Arianula</tp:taxon-name-part><tp:taxon-name-part taxon-name-part-type="species" reg="haxairei">haxairei</tp:taxon-name-part></tp:taxon-name></italic>, St Laurent diss.: LEP50135 [reused with permission from <xref ref-type="bibr" rid="B101">St Laurent et al. (2018a)</xref>, Systematic Entomology] (<abbrev xmlns:xlink="http://www.w3.org/1999/xlink" content-type="institution" xlink:title="McGuire Center for Lepidoptera and Biodiversity, Gainesville, Florida, USA" id="ABBRID0ECQOM" xlink:type="simple">MGCL</abbrev>). Scale bar: 1 mm.</p></caption><graphic xmlns:xlink="http://www.w3.org/1999/xlink" xlink:href="zookeys-815-001-g004.jpg" position="float" orientation="portrait" xlink:type="simple" id="oo_255806.jpg"/></fig><fig id="F12" position="float" orientation="portrait"><label>Figures 49–53.</label><caption><p>Ventral view of female genitalia of type species (except where noted) of genera belonging to <tp:taxon-name><tp:taxon-name-part taxon-name-part-type="subfamily">Lacosominae</tp:taxon-name-part></tp:taxon-name>: <tp:taxon-name><tp:taxon-name-part taxon-name-part-type="tribe">Alheitini</tp:taxon-name-part></tp:taxon-name>. <bold>49</bold><italic><tp:taxon-name><tp:taxon-name-part taxon-name-part-type="genus" reg="Adalgisa">Adalgisa</tp:taxon-name-part><tp:taxon-name-part taxon-name-part-type="species" reg="croesa">croesa</tp:taxon-name-part></tp:taxon-name></italic>, St Laurent diss.: 4-1-18:1 (<abbrev xmlns:xlink="http://www.w3.org/1999/xlink" content-type="institution" xlink:title="Coll. of Ryan St Laurent, Gainesville, Florida, USA" id="ABBRID0EFLPM" xlink:type="simple">CRAS</abbrev>) <bold>50</bold><tp:taxon-name><tp:taxon-name-part taxon-name-part-type="genus" reg="Alheita">Alheita</tp:taxon-name-part><tp:taxon-name-part taxon-name-part-type="uncertainty-rank">cf</tp:taxon-name-part><tp:taxon-name-part taxon-name-part-type="species" reg="pulloides">pulloides</tp:taxon-name-part></tp:taxon-name>, St Laurent diss.: 10-10-17:3, not the type species of <italic><tp:taxon-name><tp:taxon-name-part taxon-name-part-type="genus" reg="Alheita">Alheita</tp:taxon-name-part></tp:taxon-name></italic> (<abbrev xmlns:xlink="http://www.w3.org/1999/xlink" content-type="institution" xlink:title="McGuire Center for Lepidoptera and Biodiversity, Gainesville, Florida, USA" id="ABBRID0EAMPM" xlink:type="simple">MGCL</abbrev>) <bold>51</bold><italic><tp:taxon-name><tp:taxon-name-part taxon-name-part-type="genus" reg="Tarema">Tarema</tp:taxon-name-part><tp:taxon-name-part taxon-name-part-type="species" reg="rivara">rivara</tp:taxon-name-part></tp:taxon-name></italic>, St Laurent diss.: 3-14-16:8 [reused with permission from <xref ref-type="bibr" rid="B104">St Laurent et al. (2017b)</xref>, ZooKeys] (<named-content xmlns:xlink="http://www.w3.org/1999/xlink" content-type="dwc:institutional_code" xlink:type="simple">CNC</named-content>) <bold>52</bold><italic><tp:taxon-name><tp:taxon-name-part taxon-name-part-type="genus" reg="Herbinalla">Herbinalla</tp:taxon-name-part><tp:taxon-name-part taxon-name-part-type="species" reg="caudina">caudina</tp:taxon-name-part></tp:taxon-name></italic>, St Laurent diss.: 9-20-17:2 [reused with permission from <xref ref-type="bibr" rid="B101">St Laurent et al. (2018a)</xref>, Systematic Entomology] (<abbrev xmlns:xlink="http://www.w3.org/1999/xlink" content-type="institution" xlink:title="McGuire Center for Lepidoptera and Biodiversity, Gainesville, Florida, USA" id="ABBRID0EMNPM" xlink:type="simple">MGCL</abbrev>) <bold>53</bold><italic><tp:taxon-name><tp:taxon-name-part taxon-name-part-type="genus" reg="Thaelia">Thaelia</tp:taxon-name-part><tp:taxon-name-part taxon-name-part-type="species" reg="linamariae">linamariae</tp:taxon-name-part></tp:taxon-name></italic>, St Laurent diss.: LEP50145 (<abbrev xmlns:xlink="http://www.w3.org/1999/xlink" content-type="institution" xlink:title="McGuire Center for Lepidoptera and Biodiversity, Gainesville, Florida, USA" id="ABBRID0E5NPM" xlink:type="simple">MGCL</abbrev>). Scale bar: 1 mm.</p></caption><graphic xmlns:xlink="http://www.w3.org/1999/xlink" xlink:href="zookeys-815-001-g012.jpg" position="float" orientation="portrait" xlink:type="simple" id="oo_255814.jpg"/></fig><fig id="F19" position="float" orientation="portrait"><label>Figures 93–103.</label><caption><p>Adult specimens of type species of genera belonging to <tp:taxon-name><tp:taxon-name-part taxon-name-part-type="subfamily">Lacosominae</tp:taxon-name-part></tp:taxon-name>: <tp:taxon-name><tp:taxon-name-part taxon-name-part-type="tribe">Alheitini</tp:taxon-name-part></tp:taxon-name>. <bold>93</bold><italic><tp:taxon-name><tp:taxon-name-part taxon-name-part-type="genus" reg="Adalgisa">Adalgisa</tp:taxon-name-part><tp:taxon-name-part taxon-name-part-type="species" reg="croesa">croesa</tp:taxon-name-part></tp:taxon-name></italic>, male (<abbrev xmlns:xlink="http://www.w3.org/1999/xlink" content-type="institution" xlink:title="Coll. of Carlos G. C. Mielke, Curitiba, Paraná́, Brazil" id="ABBRID0EQNAO" xlink:type="simple">CGCM</abbrev>) <bold>94</bold><italic><tp:taxon-name><tp:taxon-name-part taxon-name-part-type="genus" reg="Adalgisa">A.</tp:taxon-name-part><tp:taxon-name-part taxon-name-part-type="species" reg="croesa">croesa</tp:taxon-name-part></tp:taxon-name></italic>, female (<abbrev xmlns:xlink="http://www.w3.org/1999/xlink" content-type="institution" xlink:title="Coll. of Carlos G. C. Mielke, Curitiba, Paraná́, Brazil" id="ABBRID0ECOAO" xlink:type="simple">CGCM</abbrev>) <bold>95</bold><italic><tp:taxon-name><tp:taxon-name-part taxon-name-part-type="genus" reg="Arianula">Arianula</tp:taxon-name-part><tp:taxon-name-part taxon-name-part-type="species" reg="haxairei">haxairei</tp:taxon-name-part></tp:taxon-name></italic>, male [photo R Lahousse] (<named-content xmlns:xlink="http://www.w3.org/1999/xlink" content-type="dwc:institutional_code" xlink:type="simple">MNHN</named-content>) <bold>96</bold><italic><tp:taxon-name><tp:taxon-name-part taxon-name-part-type="genus" reg="Arianula">A.</tp:taxon-name-part><tp:taxon-name-part taxon-name-part-type="species" reg="haxairei">haxairei</tp:taxon-name-part></tp:taxon-name></italic>, female [photo D Herbin] (<abbrev xmlns:xlink="http://www.w3.org/1999/xlink" content-type="institution" xlink:title="Coll. of Daniel Herbin, Garidech, France" id="ABBRID0EGPAO" xlink:type="simple">CDH</abbrev>) <bold>97</bold><italic><tp:taxon-name><tp:taxon-name-part taxon-name-part-type="genus" reg="Herbinalla">Herbinalla</tp:taxon-name-part><tp:taxon-name-part taxon-name-part-type="species" reg="caudina">caudina</tp:taxon-name-part></tp:taxon-name></italic>, male [reused with permission from <xref ref-type="bibr" rid="B101">St Laurent et al. (2018a)</xref>, Systematic Entomology] (<abbrev xmlns:xlink="http://www.w3.org/1999/xlink" content-type="institution" xlink:title="Coll. of Guy Durand, France" id="ABBRID0E3PAO" xlink:type="simple">CGD</abbrev>) <bold>98</bold><italic><tp:taxon-name><tp:taxon-name-part taxon-name-part-type="genus" reg="Herbinalla">H.</tp:taxon-name-part><tp:taxon-name-part taxon-name-part-type="species" reg="caudina">caudina</tp:taxon-name-part></tp:taxon-name></italic>, female [reused with permission from <xref ref-type="bibr" rid="B101">St Laurent et al. (2018a)</xref>, Systematic Entomology] (<abbrev xmlns:xlink="http://www.w3.org/1999/xlink" content-type="institution" xlink:title="Coll. of Matthew J.W. Cock, Llannon, Wales, U.K." id="ABBRID0ESQAO" xlink:type="simple">MJWC</abbrev>) <bold>99</bold><italic><tp:taxon-name><tp:taxon-name-part taxon-name-part-type="genus" reg="Tarema">Tarema</tp:taxon-name-part><tp:taxon-name-part taxon-name-part-type="species" reg="rivara">rivara</tp:taxon-name-part></tp:taxon-name></italic>, male [photo A Prozorov] (<abbrev xmlns:xlink="http://www.w3.org/1999/xlink" content-type="institution" xlink:title="Museum Witt, Munich, Germany" id="ABBRID0EERAO" xlink:type="simple">MWM</abbrev>) <bold>100</bold><italic><tp:taxon-name><tp:taxon-name-part taxon-name-part-type="genus" reg="Tarema">T.</tp:taxon-name-part><tp:taxon-name-part taxon-name-part-type="species" reg="rivara">rivara</tp:taxon-name-part></tp:taxon-name></italic>, female (<named-content xmlns:xlink="http://www.w3.org/1999/xlink" content-type="dwc:institutional_code" xlink:type="simple">USNM</named-content>) <bold>101</bold><italic><tp:taxon-name><tp:taxon-name-part taxon-name-part-type="genus" reg="Alheita">Alheita</tp:taxon-name-part><tp:taxon-name-part taxon-name-part-type="species" reg="anoca">anoca</tp:taxon-name-part></tp:taxon-name></italic> [reused with permission from <xref ref-type="bibr" rid="B101">St Laurent et al. (2018a)</xref>, Systematic Entomology] (<named-content xmlns:xlink="http://www.w3.org/1999/xlink" content-type="dwc:institutional_code" xlink:type="simple">NHMUK</named-content>) <bold>102</bold><italic><tp:taxon-name><tp:taxon-name-part taxon-name-part-type="genus" reg="Thaelia">Thaelia</tp:taxon-name-part><tp:taxon-name-part taxon-name-part-type="species" reg="linamariae">linamariae</tp:taxon-name-part></tp:taxon-name></italic>, paratype male [photo R Lahousse] (<named-content xmlns:xlink="http://www.w3.org/1999/xlink" content-type="dwc:institutional_code" xlink:type="simple">MNHN</named-content>) <bold>103</bold><italic><tp:taxon-name><tp:taxon-name-part taxon-name-part-type="genus" reg="Thaelia">T.</tp:taxon-name-part><tp:taxon-name-part taxon-name-part-type="species" reg="linamariae">linamariae</tp:taxon-name-part></tp:taxon-name></italic>, female [photo R Lahousse] (<named-content xmlns:xlink="http://www.w3.org/1999/xlink" content-type="dwc:institutional_code" xlink:type="simple">MNHN</named-content>). Scale bar: 1 cm.</p></caption><graphic xmlns:xlink="http://www.w3.org/1999/xlink" xlink:href="zookeys-815-001-g019.jpg" position="float" orientation="portrait" xlink:type="simple" id="oo_255821.jpg"/></fig><fig id="F34" position="float" orientation="portrait"><label>Figures 159–163.</label><caption><p>Lectotypes designated in the present work for <italic>incertae sedis</italic> and <tp:taxon-name><tp:taxon-name-part taxon-name-part-type="subfamily">Lacosominae</tp:taxon-name-part></tp:taxon-name><bold>a</bold> dorsal <bold>b</bold> ventral. See annotations in Section 4 for complete label data for all lectotypes. All specimens are male <bold>159</bold><italic><tp:taxon-name><tp:taxon-name-part taxon-name-part-type="genus" reg="Hydrias">Hydrias</tp:taxon-name-part><tp:taxon-name-part taxon-name-part-type="species" reg="amaryllis">amaryllis</tp:taxon-name-part></tp:taxon-name></italic> Schaus (= <italic><tp:taxon-name><tp:taxon-name-part taxon-name-part-type="genus" reg="Tolypida">Tolypida</tp:taxon-name-part><tp:taxon-name-part taxon-name-part-type="species" reg="amaryllis">amaryllis</tp:taxon-name-part></tp:taxon-name></italic>) <bold>160</bold><italic><tp:taxon-name><tp:taxon-name-part taxon-name-part-type="genus" reg="Trogoptera">Trogoptera</tp:taxon-name-part><tp:taxon-name-part taxon-name-part-type="species" reg="althora">althora</tp:taxon-name-part></tp:taxon-name></italic> Schaus <bold>161</bold><italic><tp:taxon-name><tp:taxon-name-part taxon-name-part-type="genus" reg="Adalgisa">Adalgisa</tp:taxon-name-part><tp:taxon-name-part taxon-name-part-type="species" reg="croesa">croesa</tp:taxon-name-part></tp:taxon-name></italic> Schaus <bold>162</bold><italic><tp:taxon-name><tp:taxon-name-part taxon-name-part-type="genus" reg="Perophora">Perophora</tp:taxon-name-part><tp:taxon-name-part taxon-name-part-type="species" reg="pulloides">pulloides</tp:taxon-name-part></tp:taxon-name></italic> Dognin (= <italic><tp:taxon-name><tp:taxon-name-part taxon-name-part-type="genus" reg="Alheita">Alheita</tp:taxon-name-part><tp:taxon-name-part taxon-name-part-type="species" reg="pulloides">pulloides</tp:taxon-name-part></tp:taxon-name></italic>) <bold>163</bold><italic><tp:taxon-name><tp:taxon-name-part taxon-name-part-type="genus" reg="Lacosoma">Lacosoma</tp:taxon-name-part><tp:taxon-name-part taxon-name-part-type="species" reg="briasia">briasia</tp:taxon-name-part></tp:taxon-name></italic> Schaus. Scale bar: 1 cm.</p></caption><graphic xmlns:xlink="http://www.w3.org/1999/xlink" xlink:href="zookeys-815-001-g034.jpg" position="float" orientation="portrait" xlink:type="simple" id="oo_255836.jpg"/></fig><supplementary-material xmlns:xlink="http://www.w3.org/1999/xlink" id="S3" position="float" orientation="portrait" xlink:type="simple"><label>Supplementary material 3</label><p>Figures denoting characters coded in Suppl. material <xref ref-type="supplementary-material" rid="S1">1</xref>: Table 1. Nine plates total, seven plates of genitalia, two plates of external morphology</p><!--PageBreak--><p>Data type: species data</p><media xlink:href="zookeys-815-001-s003.pdf" mimetype="application" mime-subtype="pdf" position="float" orientation="portrait" xlink:type="simple" id="oo_255841.pdf"/><permissions><license license-type="creative-commons-attribution" xlink:href="http://creativecommons.org/licenses/by/4.0/" xlink:type="simple"><license-p>This is an open access article distributed under the terms of the Creative Commons Attribution License (CC BY 4.0), which permits unrestricted use, distribution, and reproduction in any medium, provided the original author and source are credited.</license-p></license></permissions><attrib specific-use="authors">Ryan A. St Laurent, Akito Y. Kawahara</attrib></supplementary-material><supplementary-material xmlns:xlink="http://www.w3.org/1999/xlink" id="S1" position="float" orientation="portrait" xlink:type="simple"><label>Supplementary material 1</label><p>Table 1. Morphological character matrix for <tp:taxon-name><tp:taxon-name-part taxon-name-part-type="family">Mimallonidae</tp:taxon-name-part></tp:taxon-name> and two outgroups</p><p>Data type: species data</p><p>Explanation note: Characters 1 to 25 are male genitalia, 26 to 31 are female genitalia, and 32 to 55 are external morphological characters. See Suppl. material <xref ref-type="supplementary-material" rid="S2">2</xref> for additional explanation of characters and their states. Unknowns are coded as “?”, inapplicable characters are coded as “-”.</p><media xlink:href="zookeys-815-001-s001.xlsx" mimetype="application" mime-subtype="vnd.openxmlformats-officedocument.spreadsheetml.sheet" position="float" orientation="portrait" xlink:type="simple" id="oo_255839.xlsx"/><permissions><license license-type="creative-commons-attribution" xlink:href="http://creativecommons.org/licenses/by/4.0/" xlink:type="simple"><license-p>This is an open access article distributed under the terms of the Creative Commons Attribution License (CC BY 4.0), which permits unrestricted use, distribution, and reproduction in any medium, provided the original author and source are credited.</license-p></license></permissions><attrib specific-use="authors">Ryan A. St Laurent, Akito Y. Kawahara</attrib></supplementary-material></tp:treatment-sec><ref-list><ref id="B101"><mixed-citation xmlns:xlink="http://www.w3.org/1999/xlink" xlink:type="simple"><person-group><name name-style="western"><surname>St Laurent</surname><given-names>RA</given-names></name><name name-style="western"><surname>Hamilton</surname><given-names>CA</given-names></name><name name-style="western"><surname>Kawahara</surname><given-names>AY</given-names></name></person-group> (<year>2018a</year>) <article-title>Museum specimens provide phylogenomic data to resolve relationships of sack-bearer moths (<tp:taxon-name><tp:taxon-name-part taxon-name-part-type="order">Lepidoptera</tp:taxon-name-part></tp:taxon-name>, <tp:taxon-name><tp:taxon-name-part taxon-name-part-type="superfamily">Mimallonoidea</tp:taxon-name-part></tp:taxon-name>, <tp:taxon-name><tp:taxon-name-part taxon-name-part-type="family">Mimallonidae</tp:taxon-name-part></tp:taxon-name>).</article-title><source>Systematic Entomology</source><volume>43</volume>: <fpage>729</fpage>–<lpage>761</lpage>. <ext-link xlink:type="simple" ext-link-type="doi" xlink:href="10.1111/syen.12301">https://doi.org/10.1111/syen.12301</ext-link></mixed-citation></ref><ref id="B104"><mixed-citation xmlns:xlink="http://www.w3.org/1999/xlink" xlink:type="simple"><person-group><name name-style="western"><surname>St Laurent</surname><given-names>RA</given-names></name><name name-style="western"><surname>Herbin</surname><given-names>D</given-names></name><name name-style="western"><surname>Mielke</surname><given-names>CGC</given-names></name></person-group> (<year>2017b</year>) <article-title>Revision of the genus <italic><tp:taxon-name><tp:taxon-name-part taxon-name-part-type="genus">Tarema</tp:taxon-name-part></tp:taxon-name></italic> Schaus, 1896 (<tp:taxon-name><tp:taxon-name-part taxon-name-part-type="order">Lepidoptera</tp:taxon-name-part></tp:taxon-name>, <tp:taxon-name><tp:taxon-name-part taxon-name-part-type="superfamily">Mimallonoidea</tp:taxon-name-part></tp:taxon-name>, <tp:taxon-name><tp:taxon-name-part taxon-name-part-type="family">Mimallonidae</tp:taxon-name-part></tp:taxon-name>) with the description of a new species from southeastern Brazil.</article-title><source>ZooKeys</source><volume>646</volume>: <fpage>119</fpage>–<lpage>137</lpage>. <ext-link xlink:type="simple" ext-link-type="doi" xlink:href="10.3897/zookeys.646.10897">https://doi.org/10.3897/zookeys.646.10897</ext-link></mixed-citation></ref></ref-list></tp:taxon-treatment>
