# Supplementary material for: Reclassification of the Sack-bearer Moths (Lepidoptera, Mimallonoidea, Mimallonidae)
Source: Zookeys. 2019 Jan 10;(815):1–114. doi: 10.3897/zookeys.815.27335 (PMC6336762; doi:10.3897/zookeys.815.27335)
Supplement: XML Treatment for Fatellalla [file zookeys.815.27335-treatment16.xml]

<!DOCTYPE tp:taxon-treatment
  PUBLIC "-//TaxonX//DTD Taxonomic Treatment Publishing DTD v0 20100105//EN" "tax-treatment-NSO.dtd">
<tp:taxon-treatment xmlns:tp="http://www.plazi.org/taxpub"><tp:treatment-meta><kwd-group><label>Taxon classification</label><kwd><named-content xmlns:xlink="http://www.w3.org/1999/xlink" content-type="kingdom">Animalia</named-content></kwd><kwd><named-content xmlns:xlink="http://www.w3.org/1999/xlink" content-type="order">Lepidoptera</named-content></kwd><kwd><named-content xmlns:xlink="http://www.w3.org/1999/xlink" content-type="family">Mimallonidae</named-content></kwd></kwd-group><mixed-citation publication-type="journal"><person-group><name><surname>Laurent</surname><given-names>Ryan A. St</given-names></name><name><surname>Kawahara</surname><given-names>Akito Y.</given-names></name></person-group><article-title>Reclassification of the Sack-bearer Moths (<tp:taxon-name><tp:taxon-name-part taxon-name-part-type="order">Lepidoptera</tp:taxon-name-part></tp:taxon-name>, <tp:taxon-name><tp:taxon-name-part taxon-name-part-type="superfamily">Mimallonoidea</tp:taxon-name-part></tp:taxon-name>, <tp:taxon-name><tp:taxon-name-part taxon-name-part-type="family">Mimallonidae</tp:taxon-name-part></tp:taxon-name>)</article-title><source>Zookeys</source><day>10</day><month>1</month><year>2019</year><volume>2019</volume><issue>815</issue><fpage>1</fpage><lpage>114</lpage><pub-id pub-id-type="doi">10.3897/zookeys.815.27335</pub-id></mixed-citation></tp:treatment-meta><tp:nomenclature><tp:taxon-name>
                <tp:taxon-name-part taxon-name-part-type="genus" reg="Fatellalla">Fatellalla</tp:taxon-name-part>
                <object-id xmlns:xlink="http://www.w3.org/1999/xlink" content-type="zoobank" xlink:type="simple">http://zoobank.org/31376FA5-D716-4DA5-ACA7-9461DE78982C</object-id>
              </tp:taxon-name><tp:taxon-authority>St Laurent &amp; Kawahara</tp:taxon-authority><tp:taxon-status xmlns:xlink="http://www.w3.org/1999/xlink" xlink:type="simple">gen. n.</tp:taxon-status><xref ref-type="fig" rid="F20">Figs 104–105</xref><xref ref-type="fig" rid="F21">, 106</xref></tp:nomenclature><tp:treatment-sec sec-type="type species" id="SECID0EQRBI"><title>Type species.</title><p><italic><tp:taxon-name><tp:taxon-name-part taxon-name-part-type="genus" reg="Cicinnus">Cicinnus</tp:taxon-name-part><tp:taxon-name-part taxon-name-part-type="species" reg="fatella">fatella</tp:taxon-name-part></tp:taxon-name></italic> Schaus, 1905: 326, by present designation.</p></tp:treatment-sec><tp:treatment-sec sec-type="etymology" id="SECID0EBSBI"><title>Etymology.</title><p>The name for this new genus is derived from the type, and only known species belonging to <italic><tp:taxon-name><tp:taxon-name-part taxon-name-part-type="genus" reg="Fatellalla">Fatellalla</tp:taxon-name-part></tp:taxon-name></italic>: <italic><tp:taxon-name><tp:taxon-name-part taxon-name-part-type="genus" reg="Fatellalla">Fatellalla</tp:taxon-name-part><tp:taxon-name-part taxon-name-part-type="species" reg="fatella">fatella</tp:taxon-name-part></tp:taxon-name></italic> comb. n. The name is feminine.</p></tp:treatment-sec><tp:treatment-sec sec-type="diagnosis" id="SECID0EZSBI"><title>Diagnosis.</title><p>This new genus can be recognized by the following combination of characters in the male (the only known sex): triangular forewings with pink antemedial and medial areas, which contrast with the orange-brown submarginal area. The submarginal area is clearly delimited by a pair of thin, straight, preapical, blackish brown postmedial lines. The rounded hindwings display the same patterning as the forewings. The coloration of the body is that of the ground color of the wings: orange-brown, with a distinct darker brown lateral line along either side of the abdomen, as well as a distinct dark brown tuft of elongated scales extending from the terminus of the abdomen. The genitalia are distinct due to the truncated, flattened uncus and the knob-like saccular process at the base of each valva, characters together not observed in any other known <tp:taxon-name><tp:taxon-name-part taxon-name-part-type="family">Mimallonidae</tp:taxon-name-part></tp:taxon-name>. The gnathos plate is typical of alheitine <tp:taxon-name><tp:taxon-name-part taxon-name-part-type="subfamily">Lacosominae</tp:taxon-name-part></tp:taxon-name>; and the short, rounded valvae, narrow pair of valva apodeme arms, and thick bunch of elongate setae originating from the diaphragm are similar to those seen in <italic><tp:taxon-name><tp:taxon-name-part taxon-name-part-type="genus" reg="Tarema">Tarema</tp:taxon-name-part></tp:taxon-name></italic> and <italic><tp:taxon-name><tp:taxon-name-part taxon-name-part-type="genus" reg="Alheita">Alheita</tp:taxon-name-part></tp:taxon-name></italic>. In <italic><tp:taxon-name><tp:taxon-name-part taxon-name-part-type="genus" reg="Fatellalla">Fatellalla</tp:taxon-name-part></tp:taxon-name></italic>, the arms cross over each other mesally and are sharply tipped unlike in these other genera.</p></tp:treatment-sec><tp:treatment-sec sec-type="Apomorphies" id="SECID0EQUBI"><title>Apomorphies.</title><p>(1) Uncus flattened, truncated (Fig. <xref ref-type="fig" rid="F21">106I</xref>); (2) Sharply tipped valva apodeme arms which cross mesally below uniquely shaped (mesally rounded) gnathos plate (Fig. 106II).</p></tp:treatment-sec><tp:treatment-sec sec-type="description" id="SECID0EDVBI"><title>Description.</title><p><bold>Male.</bold><italic>Head</italic>: Tan-brown ground color, frons dark brown, eyes very large, occupying more than two-thirds area of head, bordered posteriorly by dark scales; antenna coloration dark tan, antenna almost entirely bipectinate, distalmost 9–10 antennomers dentate; labial palpus three segmented. <italic>Thorax</italic>: Coloration pinkish orange with red hue (fading to light brown in old specimens), scales covering prothorax grayer, contrasting against lighter remainder of thorax. <italic>Legs</italic>: Coloration as for thorax, vestiture thick, long. Tibial spurs elongate, covered in scales except for tip, roughly half length of first tarsal segment. <italic>Forewing dorsum</italic>: Forewing length: 15.5–17.0 mm, avg.: 16.3 mm, wingspan: 29.0–4.5 mm, n = 2. Triangular, margin mostly straight except slightly convex below apex and slight indentation at tornus. Ground color orange brown, but antemedial and medial areas evenly tinted with pink, faint gray suffusion present submarginally. Antemedial line absent; preapical postmedial line formed by two thin, parallel dark brown lines with medial area pink coloration between them. Postmedial lines slightly wavy basally. Pink coloration of medial area does not extend beyond postmedial lines. Discal mark present as pink ovoid region slightly lighter than surrounding medial area. Fringe poorly preserved in examined specimens, but darker brown than submarginal area. <italic>Forewing ventrum</italic>: Darker brown than forewing dorsum, medial pink suffusion bleeds into submarginal area, postmedial line convex and indented at intersections with veins. <italic>Hindwing dorsum</italic>: Coloration, patterning as for forewing dorsum, but discal mark absent, submarginal area comparatively wider than medial area. <italic>Hindwing ventrum</italic>: Following same pattern as forewing ventrum, but lighter overall. Frenulum present as single bristle. <italic>Venation</italic>: Typical of <tp:taxon-name><tp:taxon-name-part taxon-name-part-type="family">Mimallonidae</tp:taxon-name-part></tp:taxon-name>. <italic>Abdomen</italic>: Dorsal coloration as for thorax, laterally very dark brown, nearly black, dark coloration continues on to elongated paintbrush-like tuft of dark-brown scales extending from terminus of abdomen. Vestiture thick, long. <italic>Genitalia</italic>: (Fig. <xref ref-type="fig" rid="F21">106</xref>) n= 4. Vinculum ovoid, ventrally rounded. Paired sclerotized arms extend outward from sclerotized base of costal valva apodemes. Uncus simple, truncated distally, rectangular. Gnathos well-sclerotized, forming mesally lobed plate below uncus, gnathos spanning tegumen. Valvae small relative to tegumen + uncus, valvae rounded, hardly extending beyond vinculum-tegumen juncture. Saccular edge of valvae with heavily sclerotized knobs near valval base. Diaphragm with dense setae extending outward above phallus. <!--PageBreak-->Juxta fused to phallus, encircling it, lateral margins of juxta extend one quarter length of phallus as triangle directed toward apex of phallus, ventral lip of juxta connects to vinculum. Base of phallus weakly sclerotized with undefined coecum phallus. Phallus cylindrical, downwardly angled distally, vesica spiculate. <bold>Female.</bold> Unknown</p></tp:treatment-sec><tp:treatment-sec sec-type="remarks" id="SECID0EVWBI"><title>Remarks.</title><p>We describe <italic><tp:taxon-name><tp:taxon-name-part taxon-name-part-type="genus" reg="Fatellalla">Fatellalla</tp:taxon-name-part></tp:taxon-name></italic> for <italic><tp:taxon-name><tp:taxon-name-part taxon-name-part-type="genus" reg="Fatellalla">F.</tp:taxon-name-part><tp:taxon-name-part taxon-name-part-type="species" reg="fatella">fatella</tp:taxon-name-part></tp:taxon-name></italic>, an Amazonian species widely distributed in Ecuador, the Brazilian Amazon, and French Guiana. This species is exceptionally rare in collections, with less than ten specimens known to us in global collections. Although <xref ref-type="bibr" rid="B101">St Laurent et al. (2018a)</xref> did not sample <italic><tp:taxon-name><tp:taxon-name-part taxon-name-part-type="genus" reg="Fatellalla">F.</tp:taxon-name-part><tp:taxon-name-part taxon-name-part-type="species" reg="fatella">fatella</tp:taxon-name-part></tp:taxon-name></italic>, this species clearly belongs to <tp:taxon-name><tp:taxon-name-part taxon-name-part-type="subfamily">Lacosominae</tp:taxon-name-part></tp:taxon-name>: <tp:taxon-name><tp:taxon-name-part taxon-name-part-type="tribe">Alheitini</tp:taxon-name-part></tp:taxon-name> due to the presence of the fused gnathos “plate” which is also observed in alheitine genera <italic><tp:taxon-name><tp:taxon-name-part taxon-name-part-type="genus" reg="Thaelia">Thaelia</tp:taxon-name-part></tp:taxon-name></italic>, <italic><tp:taxon-name><tp:taxon-name-part taxon-name-part-type="genus" reg="Tarema">Tarema</tp:taxon-name-part></tp:taxon-name></italic>, and <italic><tp:taxon-name><tp:taxon-name-part taxon-name-part-type="genus" reg="Alheita">Alheita</tp:taxon-name-part></tp:taxon-name></italic>. The genitalia of <italic><tp:taxon-name><tp:taxon-name-part taxon-name-part-type="genus" reg="Fatellalla">Fatellalla</tp:taxon-name-part></tp:taxon-name></italic> are most similar to those of <italic><tp:taxon-name><tp:taxon-name-part taxon-name-part-type="genus" reg="Tarema">Tarema</tp:taxon-name-part></tp:taxon-name></italic> and <italic><tp:taxon-name><tp:taxon-name-part taxon-name-part-type="genus" reg="Alheita">Alheita</tp:taxon-name-part></tp:taxon-name></italic> (see <xref ref-type="bibr" rid="B104">St Laurent et al. (2017b)</xref>), the presence of elongated valvae apodeme extensions basally not unlike those of <italic><tp:taxon-name><tp:taxon-name-part taxon-name-part-type="genus" reg="Tarema">Tarema</tp:taxon-name-part></tp:taxon-name></italic>, support a close relationship between these genera. Our morphological phylogenetic analyses also support the placement of <italic><tp:taxon-name><tp:taxon-name-part taxon-name-part-type="genus" reg="Fatellalla">Fatellalla</tp:taxon-name-part></tp:taxon-name></italic> within <tp:taxon-name><tp:taxon-name-part taxon-name-part-type="tribe">Alheitini</tp:taxon-name-part></tp:taxon-name> due to close placement with several other alheitine genera, namely <italic><tp:taxon-name><tp:taxon-name-part taxon-name-part-type="genus" reg="Alheita">Alheita</tp:taxon-name-part></tp:taxon-name></italic> (Fig. <xref ref-type="fig" rid="F1">1</xref>, see also Suppl. materials <xref ref-type="supplementary-material" rid="S5">5</xref>–<xref ref-type="supplementary-material" rid="S7">7</xref>). Although <italic><tp:taxon-name><tp:taxon-name-part taxon-name-part-type="genus" reg="Fatellalla">Fatellalla</tp:taxon-name-part></tp:taxon-name></italic> is nested within a poorly supported <italic><tp:taxon-name><tp:taxon-name-part taxon-name-part-type="genus" reg="Alheita">Alheita</tp:taxon-name-part></tp:taxon-name></italic> clade, we maintain this genus as valid pending molecular phylogenetic analyses due to the extremely divergent uncus shape and external appearance which is inconsistent with any observed <italic><tp:taxon-name><tp:taxon-name-part taxon-name-part-type="genus" reg="Alheita">Alheita</tp:taxon-name-part></tp:taxon-name></italic>. We note also a particularly long branch length (relative to other <italic><tp:taxon-name><tp:taxon-name-part taxon-name-part-type="genus" reg="Alheita">Alheita</tp:taxon-name-part></tp:taxon-name></italic>) in our ML analyses, emphasizing the divergent morphological characters of this odd genus.</p><p><xref ref-type="bibr" rid="B89">Schaus’ (1928)</xref> placement of this species in <italic><tp:taxon-name><tp:taxon-name-part taxon-name-part-type="genus" reg="Druentica">Druentica</tp:taxon-name-part></tp:taxon-name></italic> was unjustified and erroneous.</p></tp:treatment-sec><tp:treatment-sec><!--Section generated to contain objects referenced in tp:taxon-treatment.--><fig id="F20" position="float" orientation="portrait"><label>Figures 104, 105.</label><caption><p>Adult male specimens of <italic><tp:taxon-name><tp:taxon-name-part taxon-name-part-type="genus" reg="Fatellalla">Fatellalla</tp:taxon-name-part><tp:taxon-name-part taxon-name-part-type="species" reg="fatella">fatella</tp:taxon-name-part></tp:taxon-name></italic><bold>a</bold> dorsal <bold>b</bold> ventral. <bold>104</bold> Holotype, French Guiana, St. Jean du Maroni (<named-content xmlns:xlink="http://www.w3.org/1999/xlink" content-type="dwc:institutional_code" xlink:type="simple">USNM</named-content>) <bold>105</bold> French Guiana, Piste de Quesnel, km 7 [photo A Giusti] (<named-content xmlns:xlink="http://www.w3.org/1999/xlink" content-type="dwc:institutional_code" xlink:type="simple">NHMUK</named-content>). Scale bar: 1 cm.</p></caption><graphic xmlns:xlink="http://www.w3.org/1999/xlink" xlink:href="zookeys-815-001-g020.jpg" position="float" orientation="portrait" xlink:type="simple" id="oo_255822.jpg"/></fig><fig id="F21" position="float" orientation="portrait"><label>Figure 106.</label><caption><p>Male genitalia of <italic><tp:taxon-name><tp:taxon-name-part taxon-name-part-type="genus" reg="Fatellalla">Fatellalla</tp:taxon-name-part><tp:taxon-name-part taxon-name-part-type="species" reg="fatella">fatella</tp:taxon-name-part></tp:taxon-name></italic><bold>a</bold> ventral <bold>b</bold> lateral <bold>c</bold> phallus. Roman numerals refer to characters discussed in the text. Ecuador, Napo, Yasuni, St Laurent diss.: 10-26-17:1 (<abbrev xmlns:xlink="http://www.w3.org/1999/xlink" content-type="institution" xlink:title="Coll. of Peter Landolt, Washington, USA" id="ABBRID0E4VAO" xlink:type="simple">CPL</abbrev>). Scale bar: 1 mm.</p></caption><graphic xmlns:xlink="http://www.w3.org/1999/xlink" xlink:href="zookeys-815-001-g021.jpg" position="float" orientation="portrait" xlink:type="simple" id="oo_255823.jpg"/></fig><fig id="F1" position="float" orientation="portrait"><label>Figure 1.</label><caption><p>Maximum likelihood tree built using IQ-TREE with a backbone constraint (Suppl. material <xref ref-type="supplementary-material" rid="S4">4</xref>) from the phylogenomic study of <xref ref-type="bibr" rid="B101">St Laurent et al. (2018a)</xref>. Branch lengths are removed so that relationships can be easily visualized. Asterisks denote nodes that were topologically constrained. For branch lengths and all support values, see Suppl. material <xref ref-type="supplementary-material" rid="S6">6</xref>.</p></caption><graphic xmlns:xlink="http://www.w3.org/1999/xlink" xlink:href="zookeys-815-001-g001.jpg" position="float" orientation="portrait" xlink:type="simple" id="oo_255803.jpg"/></fig><supplementary-material xmlns:xlink="http://www.w3.org/1999/xlink" id="S4" position="float" orientation="portrait" xlink:type="simple"><label>Supplementary material 4</label><p>Constraint tree in Newick format, utilized in our constrained ML analysis</p><p>Data type: phylogenetic data</p><p>Explanation note: The constraint tree was derived from the dataset2_PART2 analysis of <xref ref-type="bibr" rid="B101">St Laurent et al. (2018a)</xref>.</p><media xlink:href="zookeys-815-001-s004.tre" mimetype="unknown" mime-subtype="unknown" position="float" orientation="portrait" xlink:type="simple" id="oo_255842.tre"/><permissions><license license-type="creative-commons-attribution" xlink:href="http://creativecommons.org/licenses/by/4.0/" xlink:type="simple"><license-p>This is an open access article distributed under the terms of the Creative Commons Attribution License (CC BY 4.0), which permits unrestricted use, distribution, and reproduction in any medium, provided the original author and source are credited.</license-p></license></permissions><attrib specific-use="authors">Ryan A. St Laurent, Akito Y. Kawahara</attrib></supplementary-material><supplementary-material xmlns:xlink="http://www.w3.org/1999/xlink" id="S6" position="float" orientation="portrait" xlink:type="simple"><label>Supplementary material 6</label><p>Constrained morphological ML analysis conducted in IQ-TREE</p><!--PageBreak--><p>Data type: phylogenetic data</p><p>Explanation note: Support values refer to SH-aLRT/UFBoot. Constraint used can be found in Suppl. material <xref ref-type="supplementary-material" rid="S4">4</xref>.</p><media xlink:href="zookeys-815-001-s006.pdf" mimetype="application" mime-subtype="pdf" position="float" orientation="portrait" xlink:type="simple" id="oo_255844.pdf"/><permissions><license license-type="creative-commons-attribution" xlink:href="http://creativecommons.org/licenses/by/4.0/" xlink:type="simple"><license-p>This is an open access article distributed under the terms of the Creative Commons Attribution License (CC BY 4.0), which permits unrestricted use, distribution, and reproduction in any medium, provided the original author and source are credited.</license-p></license></permissions><attrib specific-use="authors">Ryan A. St Laurent, Akito Y. Kawahara</attrib></supplementary-material><supplementary-material xmlns:xlink="http://www.w3.org/1999/xlink" id="S5" position="float" orientation="portrait" xlink:type="simple"><label>Supplementary material 5</label><p>Unconstrained morphological ML analysis conducted in IQ-TREE</p><p>Data type: phylogenetic data</p><p>Explanation note: Support values refer to SH-aLRT/UFBoot.</p><media xlink:href="zookeys-815-001-s005.pdf" mimetype="application" mime-subtype="pdf" position="float" orientation="portrait" xlink:type="simple" id="oo_255843.pdf"/><permissions><license license-type="creative-commons-attribution" xlink:href="http://creativecommons.org/licenses/by/4.0/" xlink:type="simple"><license-p>This is an open access article distributed under the terms of the Creative Commons Attribution License (CC BY 4.0), which permits unrestricted use, distribution, and reproduction in any medium, provided the original author and source are credited.</license-p></license></permissions><attrib specific-use="authors">Ryan A. St Laurent, Akito Y. Kawahara</attrib></supplementary-material><supplementary-material xmlns:xlink="http://www.w3.org/1999/xlink" id="S7" position="float" orientation="portrait" xlink:type="simple"><label>Supplementary material 7</label><p>Majority rule consensus tree of the five most parsimonious trees inferred in TNT</p><p>Data type: phylogenetic data</p><p>Explanation note: Support values refer to 100 jackknife replicates.</p><media xlink:href="zookeys-815-001-s007.pdf" mimetype="application" mime-subtype="pdf" position="float" orientation="portrait" xlink:type="simple" id="oo_255845.pdf"/><permissions><license license-type="creative-commons-attribution" xlink:href="http://creativecommons.org/licenses/by/4.0/" xlink:type="simple"><license-p>This is an open access article distributed under the terms of the Creative Commons Attribution License (CC BY 4.0), which permits unrestricted use, distribution, and reproduction in any medium, provided the original author and source are credited.</license-p></license></permissions><attrib specific-use="authors">Ryan A. St Laurent, Akito Y. Kawahara</attrib></supplementary-material></tp:treatment-sec><ref-list><ref id="B101"><mixed-citation xmlns:xlink="http://www.w3.org/1999/xlink" xlink:type="simple"><person-group><name name-style="western"><surname>St Laurent</surname><given-names>RA</given-names></name><name name-style="western"><surname>Hamilton</surname><given-names>CA</given-names></name><name name-style="western"><surname>Kawahara</surname><given-names>AY</given-names></name></person-group> (<year>2018a</year>) <article-title>Museum specimens provide phylogenomic data to resolve relationships of sack-bearer moths (<tp:taxon-name><tp:taxon-name-part taxon-name-part-type="order">Lepidoptera</tp:taxon-name-part></tp:taxon-name>, <tp:taxon-name><tp:taxon-name-part taxon-name-part-type="superfamily">Mimallonoidea</tp:taxon-name-part></tp:taxon-name>, <tp:taxon-name><tp:taxon-name-part taxon-name-part-type="family">Mimallonidae</tp:taxon-name-part></tp:taxon-name>).</article-title><source>Systematic Entomology</source><volume>43</volume>: <fpage>729</fpage>–<lpage>761</lpage>. <ext-link xlink:type="simple" ext-link-type="doi" xlink:href="10.1111/syen.12301">https://doi.org/10.1111/syen.12301</ext-link></mixed-citation></ref><ref id="B104"><mixed-citation xmlns:xlink="http://www.w3.org/1999/xlink" xlink:type="simple"><person-group><name name-style="western"><surname>St Laurent</surname><given-names>RA</given-names></name><name name-style="western"><surname>Herbin</surname><given-names>D</given-names></name><name name-style="western"><surname>Mielke</surname><given-names>CGC</given-names></name></person-group> (<year>2017b</year>) <article-title>Revision of the genus <italic><tp:taxon-name><tp:taxon-name-part taxon-name-part-type="genus">Tarema</tp:taxon-name-part></tp:taxon-name></italic> Schaus, 1896 (<tp:taxon-name><tp:taxon-name-part taxon-name-part-type="order">Lepidoptera</tp:taxon-name-part></tp:taxon-name>, <tp:taxon-name><tp:taxon-name-part taxon-name-part-type="superfamily">Mimallonoidea</tp:taxon-name-part></tp:taxon-name>, <tp:taxon-name><tp:taxon-name-part taxon-name-part-type="family">Mimallonidae</tp:taxon-name-part></tp:taxon-name>) with the description of a new species from southeastern Brazil.</article-title><source>ZooKeys</source><volume>646</volume>: <fpage>119</fpage>–<lpage>137</lpage>. <ext-link xlink:type="simple" ext-link-type="doi" xlink:href="10.3897/zookeys.646.10897">https://doi.org/10.3897/zookeys.646.10897</ext-link></mixed-citation></ref><ref id="B89"><mixed-citation xmlns:xlink="http://www.w3.org/1999/xlink" xlink:type="simple"><person-group><name name-style="western"><surname>Schaus</surname><given-names>W</given-names></name></person-group> (<year>1928</year>) <article-title>Familie <tp:taxon-name><tp:taxon-name-part taxon-name-part-type="family">Mimallonidae</tp:taxon-name-part></tp:taxon-name>.</article-title> In: <person-group><name name-style="western"><surname>Seitz</surname><given-names>A</given-names></name></person-group> (<role>Ed.</role>) <issue-title>Die GrossSchmetterlinge der Erde.</issue-title><source>6. Die amerikanischen Spinner und Schwärmer. A. Kernen, Stuttgart</source>, <fpage>635</fpage>–<lpage>672</lpage>.</mixed-citation></ref></ref-list></tp:taxon-treatment>
