# Supplementary material for: Reclassification of the Sack-bearer Moths (Lepidoptera, Mimallonoidea, Mimallonidae)
Source: Zookeys. 2019 Jan 10;(815):1–114. doi: 10.3897/zookeys.815.27335 (PMC6336762; doi:10.3897/zookeys.815.27335)
Supplement: XML Treatment for Herbinalla [file zookeys.815.27335-treatment17.xml]

<!DOCTYPE tp:taxon-treatment
  PUBLIC "-//TaxonX//DTD Taxonomic Treatment Publishing DTD v0 20100105//EN" "tax-treatment-NSO.dtd">
<tp:taxon-treatment xmlns:tp="http://www.plazi.org/taxpub"><tp:treatment-meta><kwd-group><label>Taxon classification</label><kwd><named-content xmlns:xlink="http://www.w3.org/1999/xlink" content-type="kingdom">Animalia</named-content></kwd><kwd><named-content xmlns:xlink="http://www.w3.org/1999/xlink" content-type="order">Lepidoptera</named-content></kwd><kwd><named-content xmlns:xlink="http://www.w3.org/1999/xlink" content-type="family">Mimallonidae</named-content></kwd></kwd-group><mixed-citation publication-type="journal"><person-group><name><surname>Laurent</surname><given-names>Ryan A. St</given-names></name><name><surname>Kawahara</surname><given-names>Akito Y.</given-names></name></person-group><article-title>Reclassification of the Sack-bearer Moths (<tp:taxon-name><tp:taxon-name-part taxon-name-part-type="order">Lepidoptera</tp:taxon-name-part></tp:taxon-name>, <tp:taxon-name><tp:taxon-name-part taxon-name-part-type="superfamily">Mimallonoidea</tp:taxon-name-part></tp:taxon-name>, <tp:taxon-name><tp:taxon-name-part taxon-name-part-type="family">Mimallonidae</tp:taxon-name-part></tp:taxon-name>)</article-title><source>Zookeys</source><day>10</day><month>1</month><year>2019</year><volume>2019</volume><issue>815</issue><fpage>1</fpage><lpage>114</lpage><pub-id pub-id-type="doi">10.3897/zookeys.815.27335</pub-id></mixed-citation></tp:treatment-meta><tp:nomenclature><tp:taxon-name>
                <tp:taxon-name-part taxon-name-part-type="genus" reg="Herbinalla">Herbinalla</tp:taxon-name-part>
              </tp:taxon-name><tp:taxon-authority>St Laurent &amp; Kawahara, 2018</tp:taxon-authority><xref ref-type="fig" rid="F4">Figs 15</xref><xref ref-type="fig" rid="F12">, 52</xref><xref ref-type="fig" rid="F19">, 97</xref><xref ref-type="fig" rid="F19">, 98</xref><!--PageBreak--></tp:nomenclature><tp:treatment-sec sec-type="type species" id="SECID0EU4BI"><title>Type species.</title><p><italic><tp:taxon-name><tp:taxon-name-part taxon-name-part-type="genus" reg="Cicinnus">Cicinnus</tp:taxon-name-part><tp:taxon-name-part taxon-name-part-type="species" reg="caudina">caudina</tp:taxon-name-part></tp:taxon-name></italic> Schaus, 1905.</p></tp:treatment-sec><tp:treatment-sec sec-type="diagnosis" id="SECID0EF5BI"><title>Diagnosis.</title><p>Antemedial/ medial areas strongly contrast against the darker, chestnut brown postmedial/submarginal areas, these two distinct regions of color are divided by a pure white, sinuate postmedial line. <italic><tp:taxon-name><tp:taxon-name-part taxon-name-part-type="genus" reg="Trogoptera">Trogoptera</tp:taxon-name-part><tp:taxon-name-part taxon-name-part-type="species" reg="mana">mana</tp:taxon-name-part></tp:taxon-name></italic> Schaus displays a similar coloration scheme but the forewing has a distinct tornal notch and an anterior hindwing notch typical of <tp:taxon-name><tp:taxon-name-part taxon-name-part-type="tribe">Trogopterini</tp:taxon-name-part></tp:taxon-name>, which is absent in <italic><tp:taxon-name><tp:taxon-name-part taxon-name-part-type="genus" reg="Herbinalla">Herbinalla</tp:taxon-name-part></tp:taxon-name></italic>. The particularly acute hindwing anal angle, which is accentuated by darker scales at the tips, is largely unique to this genus.</p></tp:treatment-sec><tp:treatment-sec sec-type="Apomorphies" id="SECID0EC6BI"><title>Apomorphies.</title><p>(1) Seemingly floating sclerotized plate apparently homologous with plate-like gnathos of <tp:taxon-name><tp:taxon-name-part taxon-name-part-type="tribe">Alheitini</tp:taxon-name-part></tp:taxon-name>, covered in fine setae, situated centrally within the diaphragm, plate not connected to remainder of the genitalia by any sclerotization (Fig. <xref ref-type="fig" rid="F4">15b</xref>); (2) The only alheitine genus with narrow and downwardly curved uncus (Fig. <xref ref-type="fig" rid="F4">15a</xref>) (this itself is not an apomorphy due to elongated/narrow uncus in other mimallonid genera, however its presence coupled with other typical alheitine traits such as valva shape, are unique to this genus).</p><!--PageBreak--></tp:treatment-sec><tp:treatment-sec><!--Section generated to contain objects referenced in tp:taxon-treatment.--><fig id="F4" position="float" orientation="portrait"><label>Figures 12–17.</label><caption><p>Ventral view of male genitalia of type species (except where noted) of genera belonging to <tp:taxon-name><tp:taxon-name-part taxon-name-part-type="subfamily">Lacosominae</tp:taxon-name-part></tp:taxon-name>: <tp:taxon-name><tp:taxon-name-part taxon-name-part-type="tribe">Alheitini</tp:taxon-name-part></tp:taxon-name>. Phallus/juxtal complex is figured below the genitalia in the lateral view. <bold>12</bold><italic><tp:taxon-name><tp:taxon-name-part taxon-name-part-type="genus" reg="Adalgisa">Adalgisa</tp:taxon-name-part><tp:taxon-name-part taxon-name-part-type="species" reg="croesa">croesa</tp:taxon-name-part></tp:taxon-name></italic>, St Laurent diss.: 9-20-17:1 (<abbrev xmlns:xlink="http://www.w3.org/1999/xlink" content-type="institution" xlink:title="Coll. of Ryan St Laurent, Gainesville, Florida, USA" id="ABBRID0EIMOM" xlink:type="simple">CRAS</abbrev>) <bold>13</bold><italic><tp:taxon-name><tp:taxon-name-part taxon-name-part-type="genus" reg="Alheita">Alheita</tp:taxon-name-part><tp:taxon-name-part taxon-name-part-type="species" reg="rionica">rionica</tp:taxon-name-part></tp:taxon-name></italic>, St Laurent diss.: 3-27-17:2, not the type species of <italic><tp:taxon-name><tp:taxon-name-part taxon-name-part-type="genus" reg="Alheita">Alheita</tp:taxon-name-part></tp:taxon-name></italic> [reused with permission from <xref ref-type="bibr" rid="B101">St Laurent et al. (2018a)</xref>, Systematic Entomology] (<abbrev xmlns:xlink="http://www.w3.org/1999/xlink" content-type="institution" xlink:title="Coll. of Ryan St Laurent, Gainesville, Florida, USA" id="ABBRID0EFNOM" xlink:type="simple">CRAS</abbrev>) <bold>14</bold><italic><tp:taxon-name><tp:taxon-name-part taxon-name-part-type="genus" reg="Tarema">Tarema</tp:taxon-name-part><tp:taxon-name-part taxon-name-part-type="species" reg="rivara">rivara</tp:taxon-name-part></tp:taxon-name></italic>, St Laurent diss.: 3-14-16:7 [reused with permission from <xref ref-type="bibr" rid="B104">St Laurent et al. (2017b)</xref>, ZooKeys] (<named-content xmlns:xlink="http://www.w3.org/1999/xlink" content-type="dwc:institutional_code" xlink:type="simple">CNC</named-content>) <bold>15</bold><italic><tp:taxon-name><tp:taxon-name-part taxon-name-part-type="genus" reg="Herbinalla">Herbinalla</tp:taxon-name-part><tp:taxon-name-part taxon-name-part-type="species" reg="caudina">caudina</tp:taxon-name-part></tp:taxon-name></italic>, St Laurent diss. 10-8-14:1 [reused with permission from <xref ref-type="bibr" rid="B101">St Laurent et al. (2018a)</xref>, Systematic Entomology] (<named-content xmlns:xlink="http://www.w3.org/1999/xlink" content-type="dwc:institutional_code" xlink:type="simple">CUIC</named-content>) <bold>16</bold><tp:taxon-name><tp:taxon-name-part taxon-name-part-type="genus" reg="Thaelia">Thaelia</tp:taxon-name-part><tp:taxon-name-part taxon-name-part-type="uncertainty-rank">cf</tp:taxon-name-part><tp:taxon-name-part taxon-name-part-type="species" reg="beniensis">beniensis</tp:taxon-name-part></tp:taxon-name>, St Laurent diss.: 4-5-16:1, not the type species of <italic><tp:taxon-name><tp:taxon-name-part taxon-name-part-type="genus" reg="Thaelia">Thaelia</tp:taxon-name-part></tp:taxon-name></italic> (<named-content xmlns:xlink="http://www.w3.org/1999/xlink" content-type="dwc:institutional_code" xlink:type="simple">USNM</named-content>) <bold>17</bold><italic><tp:taxon-name><tp:taxon-name-part taxon-name-part-type="genus" reg="Arianula">Arianula</tp:taxon-name-part><tp:taxon-name-part taxon-name-part-type="species" reg="haxairei">haxairei</tp:taxon-name-part></tp:taxon-name></italic>, St Laurent diss.: LEP50135 [reused with permission from <xref ref-type="bibr" rid="B101">St Laurent et al. (2018a)</xref>, Systematic Entomology] (<abbrev xmlns:xlink="http://www.w3.org/1999/xlink" content-type="institution" xlink:title="McGuire Center for Lepidoptera and Biodiversity, Gainesville, Florida, USA" id="ABBRID0ECQOM" xlink:type="simple">MGCL</abbrev>). Scale bar: 1 mm.</p></caption><graphic xmlns:xlink="http://www.w3.org/1999/xlink" xlink:href="zookeys-815-001-g004.jpg" position="float" orientation="portrait" xlink:type="simple" id="oo_255806.jpg"/></fig><fig id="F12" position="float" orientation="portrait"><label>Figures 49–53.</label><caption><p>Ventral view of female genitalia of type species (except where noted) of genera belonging to <tp:taxon-name><tp:taxon-name-part taxon-name-part-type="subfamily">Lacosominae</tp:taxon-name-part></tp:taxon-name>: <tp:taxon-name><tp:taxon-name-part taxon-name-part-type="tribe">Alheitini</tp:taxon-name-part></tp:taxon-name>. <bold>49</bold><italic><tp:taxon-name><tp:taxon-name-part taxon-name-part-type="genus" reg="Adalgisa">Adalgisa</tp:taxon-name-part><tp:taxon-name-part taxon-name-part-type="species" reg="croesa">croesa</tp:taxon-name-part></tp:taxon-name></italic>, St Laurent diss.: 4-1-18:1 (<abbrev xmlns:xlink="http://www.w3.org/1999/xlink" content-type="institution" xlink:title="Coll. of Ryan St Laurent, Gainesville, Florida, USA" id="ABBRID0EFLPM" xlink:type="simple">CRAS</abbrev>) <bold>50</bold><tp:taxon-name><tp:taxon-name-part taxon-name-part-type="genus" reg="Alheita">Alheita</tp:taxon-name-part><tp:taxon-name-part taxon-name-part-type="uncertainty-rank">cf</tp:taxon-name-part><tp:taxon-name-part taxon-name-part-type="species" reg="pulloides">pulloides</tp:taxon-name-part></tp:taxon-name>, St Laurent diss.: 10-10-17:3, not the type species of <italic><tp:taxon-name><tp:taxon-name-part taxon-name-part-type="genus" reg="Alheita">Alheita</tp:taxon-name-part></tp:taxon-name></italic> (<abbrev xmlns:xlink="http://www.w3.org/1999/xlink" content-type="institution" xlink:title="McGuire Center for Lepidoptera and Biodiversity, Gainesville, Florida, USA" id="ABBRID0EAMPM" xlink:type="simple">MGCL</abbrev>) <bold>51</bold><italic><tp:taxon-name><tp:taxon-name-part taxon-name-part-type="genus" reg="Tarema">Tarema</tp:taxon-name-part><tp:taxon-name-part taxon-name-part-type="species" reg="rivara">rivara</tp:taxon-name-part></tp:taxon-name></italic>, St Laurent diss.: 3-14-16:8 [reused with permission from <xref ref-type="bibr" rid="B104">St Laurent et al. (2017b)</xref>, ZooKeys] (<named-content xmlns:xlink="http://www.w3.org/1999/xlink" content-type="dwc:institutional_code" xlink:type="simple">CNC</named-content>) <bold>52</bold><italic><tp:taxon-name><tp:taxon-name-part taxon-name-part-type="genus" reg="Herbinalla">Herbinalla</tp:taxon-name-part><tp:taxon-name-part taxon-name-part-type="species" reg="caudina">caudina</tp:taxon-name-part></tp:taxon-name></italic>, St Laurent diss.: 9-20-17:2 [reused with permission from <xref ref-type="bibr" rid="B101">St Laurent et al. (2018a)</xref>, Systematic Entomology] (<abbrev xmlns:xlink="http://www.w3.org/1999/xlink" content-type="institution" xlink:title="McGuire Center for Lepidoptera and Biodiversity, Gainesville, Florida, USA" id="ABBRID0EMNPM" xlink:type="simple">MGCL</abbrev>) <bold>53</bold><italic><tp:taxon-name><tp:taxon-name-part taxon-name-part-type="genus" reg="Thaelia">Thaelia</tp:taxon-name-part><tp:taxon-name-part taxon-name-part-type="species" reg="linamariae">linamariae</tp:taxon-name-part></tp:taxon-name></italic>, St Laurent diss.: LEP50145 (<abbrev xmlns:xlink="http://www.w3.org/1999/xlink" content-type="institution" xlink:title="McGuire Center for Lepidoptera and Biodiversity, Gainesville, Florida, USA" id="ABBRID0E5NPM" xlink:type="simple">MGCL</abbrev>). Scale bar: 1 mm.</p></caption><graphic xmlns:xlink="http://www.w3.org/1999/xlink" xlink:href="zookeys-815-001-g012.jpg" position="float" orientation="portrait" xlink:type="simple" id="oo_255814.jpg"/></fig><fig id="F19" position="float" orientation="portrait"><label>Figures 93–103.</label><caption><p>Adult specimens of type species of genera belonging to <tp:taxon-name><tp:taxon-name-part taxon-name-part-type="subfamily">Lacosominae</tp:taxon-name-part></tp:taxon-name>: <tp:taxon-name><tp:taxon-name-part taxon-name-part-type="tribe">Alheitini</tp:taxon-name-part></tp:taxon-name>. <bold>93</bold><italic><tp:taxon-name><tp:taxon-name-part taxon-name-part-type="genus" reg="Adalgisa">Adalgisa</tp:taxon-name-part><tp:taxon-name-part taxon-name-part-type="species" reg="croesa">croesa</tp:taxon-name-part></tp:taxon-name></italic>, male (<abbrev xmlns:xlink="http://www.w3.org/1999/xlink" content-type="institution" xlink:title="Coll. of Carlos G. C. Mielke, Curitiba, Paraná́, Brazil" id="ABBRID0EQNAO" xlink:type="simple">CGCM</abbrev>) <bold>94</bold><italic><tp:taxon-name><tp:taxon-name-part taxon-name-part-type="genus" reg="Adalgisa">A.</tp:taxon-name-part><tp:taxon-name-part taxon-name-part-type="species" reg="croesa">croesa</tp:taxon-name-part></tp:taxon-name></italic>, female (<abbrev xmlns:xlink="http://www.w3.org/1999/xlink" content-type="institution" xlink:title="Coll. of Carlos G. C. Mielke, Curitiba, Paraná́, Brazil" id="ABBRID0ECOAO" xlink:type="simple">CGCM</abbrev>) <bold>95</bold><italic><tp:taxon-name><tp:taxon-name-part taxon-name-part-type="genus" reg="Arianula">Arianula</tp:taxon-name-part><tp:taxon-name-part taxon-name-part-type="species" reg="haxairei">haxairei</tp:taxon-name-part></tp:taxon-name></italic>, male [photo R Lahousse] (<named-content xmlns:xlink="http://www.w3.org/1999/xlink" content-type="dwc:institutional_code" xlink:type="simple">MNHN</named-content>) <bold>96</bold><italic><tp:taxon-name><tp:taxon-name-part taxon-name-part-type="genus" reg="Arianula">A.</tp:taxon-name-part><tp:taxon-name-part taxon-name-part-type="species" reg="haxairei">haxairei</tp:taxon-name-part></tp:taxon-name></italic>, female [photo D Herbin] (<abbrev xmlns:xlink="http://www.w3.org/1999/xlink" content-type="institution" xlink:title="Coll. of Daniel Herbin, Garidech, France" id="ABBRID0EGPAO" xlink:type="simple">CDH</abbrev>) <bold>97</bold><italic><tp:taxon-name><tp:taxon-name-part taxon-name-part-type="genus" reg="Herbinalla">Herbinalla</tp:taxon-name-part><tp:taxon-name-part taxon-name-part-type="species" reg="caudina">caudina</tp:taxon-name-part></tp:taxon-name></italic>, male [reused with permission from <xref ref-type="bibr" rid="B101">St Laurent et al. (2018a)</xref>, Systematic Entomology] (<abbrev xmlns:xlink="http://www.w3.org/1999/xlink" content-type="institution" xlink:title="Coll. of Guy Durand, France" id="ABBRID0E3PAO" xlink:type="simple">CGD</abbrev>) <bold>98</bold><italic><tp:taxon-name><tp:taxon-name-part taxon-name-part-type="genus" reg="Herbinalla">H.</tp:taxon-name-part><tp:taxon-name-part taxon-name-part-type="species" reg="caudina">caudina</tp:taxon-name-part></tp:taxon-name></italic>, female [reused with permission from <xref ref-type="bibr" rid="B101">St Laurent et al. (2018a)</xref>, Systematic Entomology] (<abbrev xmlns:xlink="http://www.w3.org/1999/xlink" content-type="institution" xlink:title="Coll. of Matthew J.W. Cock, Llannon, Wales, U.K." id="ABBRID0ESQAO" xlink:type="simple">MJWC</abbrev>) <bold>99</bold><italic><tp:taxon-name><tp:taxon-name-part taxon-name-part-type="genus" reg="Tarema">Tarema</tp:taxon-name-part><tp:taxon-name-part taxon-name-part-type="species" reg="rivara">rivara</tp:taxon-name-part></tp:taxon-name></italic>, male [photo A Prozorov] (<abbrev xmlns:xlink="http://www.w3.org/1999/xlink" content-type="institution" xlink:title="Museum Witt, Munich, Germany" id="ABBRID0EERAO" xlink:type="simple">MWM</abbrev>) <bold>100</bold><italic><tp:taxon-name><tp:taxon-name-part taxon-name-part-type="genus" reg="Tarema">T.</tp:taxon-name-part><tp:taxon-name-part taxon-name-part-type="species" reg="rivara">rivara</tp:taxon-name-part></tp:taxon-name></italic>, female (<named-content xmlns:xlink="http://www.w3.org/1999/xlink" content-type="dwc:institutional_code" xlink:type="simple">USNM</named-content>) <bold>101</bold><italic><tp:taxon-name><tp:taxon-name-part taxon-name-part-type="genus" reg="Alheita">Alheita</tp:taxon-name-part><tp:taxon-name-part taxon-name-part-type="species" reg="anoca">anoca</tp:taxon-name-part></tp:taxon-name></italic> [reused with permission from <xref ref-type="bibr" rid="B101">St Laurent et al. (2018a)</xref>, Systematic Entomology] (<named-content xmlns:xlink="http://www.w3.org/1999/xlink" content-type="dwc:institutional_code" xlink:type="simple">NHMUK</named-content>) <bold>102</bold><italic><tp:taxon-name><tp:taxon-name-part taxon-name-part-type="genus" reg="Thaelia">Thaelia</tp:taxon-name-part><tp:taxon-name-part taxon-name-part-type="species" reg="linamariae">linamariae</tp:taxon-name-part></tp:taxon-name></italic>, paratype male [photo R Lahousse] (<named-content xmlns:xlink="http://www.w3.org/1999/xlink" content-type="dwc:institutional_code" xlink:type="simple">MNHN</named-content>) <bold>103</bold><italic><tp:taxon-name><tp:taxon-name-part taxon-name-part-type="genus" reg="Thaelia">T.</tp:taxon-name-part><tp:taxon-name-part taxon-name-part-type="species" reg="linamariae">linamariae</tp:taxon-name-part></tp:taxon-name></italic>, female [photo R Lahousse] (<named-content xmlns:xlink="http://www.w3.org/1999/xlink" content-type="dwc:institutional_code" xlink:type="simple">MNHN</named-content>). Scale bar: 1 cm.</p></caption><graphic xmlns:xlink="http://www.w3.org/1999/xlink" xlink:href="zookeys-815-001-g019.jpg" position="float" orientation="portrait" xlink:type="simple" id="oo_255821.jpg"/></fig></tp:treatment-sec><ref-list><ref id="B101"><mixed-citation xmlns:xlink="http://www.w3.org/1999/xlink" xlink:type="simple"><person-group><name name-style="western"><surname>St Laurent</surname><given-names>RA</given-names></name><name name-style="western"><surname>Hamilton</surname><given-names>CA</given-names></name><name name-style="western"><surname>Kawahara</surname><given-names>AY</given-names></name></person-group> (<year>2018a</year>) <article-title>Museum specimens provide phylogenomic data to resolve relationships of sack-bearer moths (<tp:taxon-name><tp:taxon-name-part taxon-name-part-type="order">Lepidoptera</tp:taxon-name-part></tp:taxon-name>, <tp:taxon-name><tp:taxon-name-part taxon-name-part-type="superfamily">Mimallonoidea</tp:taxon-name-part></tp:taxon-name>, <tp:taxon-name><tp:taxon-name-part taxon-name-part-type="family">Mimallonidae</tp:taxon-name-part></tp:taxon-name>).</article-title><source>Systematic Entomology</source><volume>43</volume>: <fpage>729</fpage>–<lpage>761</lpage>. <ext-link xlink:type="simple" ext-link-type="doi" xlink:href="10.1111/syen.12301">https://doi.org/10.1111/syen.12301</ext-link></mixed-citation></ref><ref id="B104"><mixed-citation xmlns:xlink="http://www.w3.org/1999/xlink" xlink:type="simple"><person-group><name name-style="western"><surname>St Laurent</surname><given-names>RA</given-names></name><name name-style="western"><surname>Herbin</surname><given-names>D</given-names></name><name name-style="western"><surname>Mielke</surname><given-names>CGC</given-names></name></person-group> (<year>2017b</year>) <article-title>Revision of the genus <italic><tp:taxon-name><tp:taxon-name-part taxon-name-part-type="genus">Tarema</tp:taxon-name-part></tp:taxon-name></italic> Schaus, 1896 (<tp:taxon-name><tp:taxon-name-part taxon-name-part-type="order">Lepidoptera</tp:taxon-name-part></tp:taxon-name>, <tp:taxon-name><tp:taxon-name-part taxon-name-part-type="superfamily">Mimallonoidea</tp:taxon-name-part></tp:taxon-name>, <tp:taxon-name><tp:taxon-name-part taxon-name-part-type="family">Mimallonidae</tp:taxon-name-part></tp:taxon-name>) with the description of a new species from southeastern Brazil.</article-title><source>ZooKeys</source><volume>646</volume>: <fpage>119</fpage>–<lpage>137</lpage>. <ext-link xlink:type="simple" ext-link-type="doi" xlink:href="10.3897/zookeys.646.10897">https://doi.org/10.3897/zookeys.646.10897</ext-link></mixed-citation></ref></ref-list></tp:taxon-treatment>
