# Supplementary material for: Reclassification of the Sack-bearer Moths (Lepidoptera, Mimallonoidea, Mimallonidae)
Source: Zookeys. 2019 Jan 10;(815):1–114. doi: 10.3897/zookeys.815.27335 (PMC6336762; doi:10.3897/zookeys.815.27335)
Supplement: XML Treatment for Thaelia [file zookeys.815.27335-treatment19.xml]

<!DOCTYPE tp:taxon-treatment
  PUBLIC "-//TaxonX//DTD Taxonomic Treatment Publishing DTD v0 20100105//EN" "tax-treatment-NSO.dtd">
<tp:taxon-treatment xmlns:tp="http://www.plazi.org/taxpub"><tp:treatment-meta><kwd-group><label>Taxon classification</label><kwd><named-content xmlns:xlink="http://www.w3.org/1999/xlink" content-type="kingdom">Animalia</named-content></kwd><kwd><named-content xmlns:xlink="http://www.w3.org/1999/xlink" content-type="order">Lepidoptera</named-content></kwd><kwd><named-content xmlns:xlink="http://www.w3.org/1999/xlink" content-type="family">Mimallonidae</named-content></kwd></kwd-group><mixed-citation publication-type="journal"><person-group><name><surname>Laurent</surname><given-names>Ryan A. St</given-names></name><name><surname>Kawahara</surname><given-names>Akito Y.</given-names></name></person-group><article-title>Reclassification of the Sack-bearer Moths (<tp:taxon-name><tp:taxon-name-part taxon-name-part-type="order">Lepidoptera</tp:taxon-name-part></tp:taxon-name>, <tp:taxon-name><tp:taxon-name-part taxon-name-part-type="superfamily">Mimallonoidea</tp:taxon-name-part></tp:taxon-name>, <tp:taxon-name><tp:taxon-name-part taxon-name-part-type="family">Mimallonidae</tp:taxon-name-part></tp:taxon-name>)</article-title><source>Zookeys</source><day>10</day><month>1</month><year>2019</year><volume>2019</volume><issue>815</issue><fpage>1</fpage><lpage>114</lpage><pub-id pub-id-type="doi">10.3897/zookeys.815.27335</pub-id></mixed-citation></tp:treatment-meta><tp:nomenclature><tp:taxon-name>
                <tp:taxon-name-part taxon-name-part-type="genus" reg="Thaelia">Thaelia</tp:taxon-name-part>
              </tp:taxon-name><tp:taxon-authority>Herbin, 2016</tp:taxon-authority><xref ref-type="fig" rid="F4">Figs 16</xref><xref ref-type="fig" rid="F12">, 53</xref><xref ref-type="fig" rid="F19">, 102</xref><xref ref-type="fig" rid="F19">, 103</xref></tp:nomenclature><tp:treatment-sec sec-type="type species" id="SECID0EVHCI"><title>Type species.</title><p><italic><tp:taxon-name><tp:taxon-name-part taxon-name-part-type="genus" reg="Thaelia">Thaelia</tp:taxon-name-part><tp:taxon-name-part taxon-name-part-type="species" reg="linamariae">linamariae</tp:taxon-name-part></tp:taxon-name></italic> Herbin, 2016.</p></tp:treatment-sec><tp:treatment-sec sec-type="diagnosis" id="SECID0EGICI"><title>Diagnosis.</title><p>The coloration of <italic><tp:taxon-name><tp:taxon-name-part taxon-name-part-type="genus" reg="Thaelia">Thaelia</tp:taxon-name-part></tp:taxon-name></italic> species is variable, but wing patterning is consistent. Externally, <italic><tp:taxon-name><tp:taxon-name-part taxon-name-part-type="genus" reg="Thaelia">Thaelia</tp:taxon-name-part></tp:taxon-name></italic> have an apical postmedial line and elongated, falcate forewings, thereby making them appear very distinct from other <tp:taxon-name><tp:taxon-name-part taxon-name-part-type="tribe">Alheitini</tp:taxon-name-part></tp:taxon-name> (all other <tp:taxon-name><tp:taxon-name-part taxon-name-part-type="tribe">Alheitini</tp:taxon-name-part></tp:taxon-name> genera have preapical postmedial lines and less falcate, shorter, more triangular wings).</p></tp:treatment-sec><tp:treatment-sec sec-type="Apomorphies" id="SECID0EEJCI"><title>Apomorphies.</title><p>See diagnosis and remarks below.</p></tp:treatment-sec><tp:treatment-sec sec-type="remarks" id="SECID0EJJCI"><title>Remarks.</title><p>The definition of <italic><tp:taxon-name><tp:taxon-name-part taxon-name-part-type="genus" reg="Thaelia">Thaelia</tp:taxon-name-part></tp:taxon-name></italic> here follows <xref ref-type="bibr" rid="B101">St Laurent et al. (2018a)</xref>, based on phylogenetic placement of <italic><tp:taxon-name><tp:taxon-name-part taxon-name-part-type="genus" reg="Thaelia">T.</tp:taxon-name-part><tp:taxon-name-part taxon-name-part-type="species" reg="linamariae">linamariae</tp:taxon-name-part></tp:taxon-name></italic> Herbin (type species of <italic><tp:taxon-name><tp:taxon-name-part taxon-name-part-type="genus" reg="Thaelia">Thaelia</tp:taxon-name-part></tp:taxon-name></italic>), <italic><tp:taxon-name><tp:taxon-name-part taxon-name-part-type="genus" reg="Thaelia">T.</tp:taxon-name-part><tp:taxon-name-part taxon-name-part-type="species" reg="subrubiginosa">subrubiginosa</tp:taxon-name-part></tp:taxon-name></italic> (Dognin), and <italic><tp:taxon-name><tp:taxon-name-part taxon-name-part-type="genus" reg="Thaelia">T.</tp:taxon-name-part><tp:taxon-name-part taxon-name-part-type="species" reg="anysia">anysia</tp:taxon-name-part></tp:taxon-name></italic> (Schaus) within a robustly supported clade (fig. 1 in <xref ref-type="bibr" rid="B101">St Laurent et al. (2018a)</xref>). All <italic><tp:taxon-name><tp:taxon-name-part taxon-name-part-type="genus" reg="Thaelia">Thaelia</tp:taxon-name-part></tp:taxon-name></italic> species, <italic>sensu</italic> this work, were examined morphologically, and included in our morphological phylogenetic analyses, and all form a well-supported clade in all analyses (see Fig. <xref ref-type="fig" rid="F1">1</xref>, but also Suppl. materials <xref ref-type="supplementary-material" rid="S5">5</xref> and <xref ref-type="supplementary-material" rid="S7">7</xref>). There are three distinct male genitalia patterns within this genus: (1) gnathos present, valva apodeme extensions absent, and cornuti present (<italic><tp:taxon-name><tp:taxon-name-part taxon-name-part-type="genus" reg="Thaelia">T.</tp:taxon-name-part><tp:taxon-name-part taxon-name-part-type="species" reg="linamariae">linamariae</tp:taxon-name-part></tp:taxon-name></italic>, <italic><tp:taxon-name><tp:taxon-name-part taxon-name-part-type="genus" reg="Thaelia">T.</tp:taxon-name-part><tp:taxon-name-part taxon-name-part-type="species" reg="beniensis">beniensis</tp:taxon-name-part></tp:taxon-name></italic> Herbin); (2) gnathos present, valva apodeme extensions present, cornuti absent (<italic><tp:taxon-name><tp:taxon-name-part taxon-name-part-type="genus" reg="Thaelia">T.</tp:taxon-name-part><tp:taxon-name-part taxon-name-part-type="species" reg="anysia">anysia</tp:taxon-name-part></tp:taxon-name></italic>); 3) gnathos absent, valva apodeme extensions present, cornuti absent (<italic><tp:taxon-name><tp:taxon-name-part taxon-name-part-type="genus" reg="Thaelia">T.</tp:taxon-name-part><tp:taxon-name-part taxon-name-part-type="species" reg="subrubiginosa">subrubiginosa</tp:taxon-name-part></tp:taxon-name></italic>, <italic><tp:taxon-name><tp:taxon-name-part taxon-name-part-type="genus" reg="Thaelia">T.</tp:taxon-name-part><tp:taxon-name-part taxon-name-part-type="species" reg="inornata">inornata</tp:taxon-name-part></tp:taxon-name></italic> (Druce)). We do not consider it warranted to further break <italic><tp:taxon-name><tp:taxon-name-part taxon-name-part-type="genus" reg="Thaelia">Thaelia</tp:taxon-name-part></tp:taxon-name></italic> into separate genera at this time considering the consistent external morphology among these species. Ongoing molecular phylogenetics which include denser sampling of <italic><tp:taxon-name><tp:taxon-name-part taxon-name-part-type="genus" reg="Thaelia">Thaelia</tp:taxon-name-part></tp:taxon-name></italic> further support a single genus concept for the species that we place in <italic><tp:taxon-name><tp:taxon-name-part taxon-name-part-type="genus" reg="Thaelia">Thaelia</tp:taxon-name-part></tp:taxon-name></italic>.</p></tp:treatment-sec><tp:treatment-sec><!--Section generated to contain objects referenced in tp:taxon-treatment.--><fig id="F4" position="float" orientation="portrait"><label>Figures 12–17.</label><caption><p>Ventral view of male genitalia of type species (except where noted) of genera belonging to <tp:taxon-name><tp:taxon-name-part taxon-name-part-type="subfamily">Lacosominae</tp:taxon-name-part></tp:taxon-name>: <tp:taxon-name><tp:taxon-name-part taxon-name-part-type="tribe">Alheitini</tp:taxon-name-part></tp:taxon-name>. Phallus/juxtal complex is figured below the genitalia in the lateral view. <bold>12</bold><italic><tp:taxon-name><tp:taxon-name-part taxon-name-part-type="genus" reg="Adalgisa">Adalgisa</tp:taxon-name-part><tp:taxon-name-part taxon-name-part-type="species" reg="croesa">croesa</tp:taxon-name-part></tp:taxon-name></italic>, St Laurent diss.: 9-20-17:1 (<abbrev xmlns:xlink="http://www.w3.org/1999/xlink" content-type="institution" xlink:title="Coll. of Ryan St Laurent, Gainesville, Florida, USA" id="ABBRID0EIMOM" xlink:type="simple">CRAS</abbrev>) <bold>13</bold><italic><tp:taxon-name><tp:taxon-name-part taxon-name-part-type="genus" reg="Alheita">Alheita</tp:taxon-name-part><tp:taxon-name-part taxon-name-part-type="species" reg="rionica">rionica</tp:taxon-name-part></tp:taxon-name></italic>, St Laurent diss.: 3-27-17:2, not the type species of <italic><tp:taxon-name><tp:taxon-name-part taxon-name-part-type="genus" reg="Alheita">Alheita</tp:taxon-name-part></tp:taxon-name></italic> [reused with permission from <xref ref-type="bibr" rid="B101">St Laurent et al. (2018a)</xref>, Systematic Entomology] (<abbrev xmlns:xlink="http://www.w3.org/1999/xlink" content-type="institution" xlink:title="Coll. of Ryan St Laurent, Gainesville, Florida, USA" id="ABBRID0EFNOM" xlink:type="simple">CRAS</abbrev>) <bold>14</bold><italic><tp:taxon-name><tp:taxon-name-part taxon-name-part-type="genus" reg="Tarema">Tarema</tp:taxon-name-part><tp:taxon-name-part taxon-name-part-type="species" reg="rivara">rivara</tp:taxon-name-part></tp:taxon-name></italic>, St Laurent diss.: 3-14-16:7 [reused with permission from <xref ref-type="bibr" rid="B104">St Laurent et al. (2017b)</xref>, ZooKeys] (<named-content xmlns:xlink="http://www.w3.org/1999/xlink" content-type="dwc:institutional_code" xlink:type="simple">CNC</named-content>) <bold>15</bold><italic><tp:taxon-name><tp:taxon-name-part taxon-name-part-type="genus" reg="Herbinalla">Herbinalla</tp:taxon-name-part><tp:taxon-name-part taxon-name-part-type="species" reg="caudina">caudina</tp:taxon-name-part></tp:taxon-name></italic>, St Laurent diss. 10-8-14:1 [reused with permission from <xref ref-type="bibr" rid="B101">St Laurent et al. (2018a)</xref>, Systematic Entomology] (<named-content xmlns:xlink="http://www.w3.org/1999/xlink" content-type="dwc:institutional_code" xlink:type="simple">CUIC</named-content>) <bold>16</bold><tp:taxon-name><tp:taxon-name-part taxon-name-part-type="genus" reg="Thaelia">Thaelia</tp:taxon-name-part><tp:taxon-name-part taxon-name-part-type="uncertainty-rank">cf</tp:taxon-name-part><tp:taxon-name-part taxon-name-part-type="species" reg="beniensis">beniensis</tp:taxon-name-part></tp:taxon-name>, St Laurent diss.: 4-5-16:1, not the type species of <italic><tp:taxon-name><tp:taxon-name-part taxon-name-part-type="genus" reg="Thaelia">Thaelia</tp:taxon-name-part></tp:taxon-name></italic> (<named-content xmlns:xlink="http://www.w3.org/1999/xlink" content-type="dwc:institutional_code" xlink:type="simple">USNM</named-content>) <bold>17</bold><italic><tp:taxon-name><tp:taxon-name-part taxon-name-part-type="genus" reg="Arianula">Arianula</tp:taxon-name-part><tp:taxon-name-part taxon-name-part-type="species" reg="haxairei">haxairei</tp:taxon-name-part></tp:taxon-name></italic>, St Laurent diss.: LEP50135 [reused with permission from <xref ref-type="bibr" rid="B101">St Laurent et al. (2018a)</xref>, Systematic Entomology] (<abbrev xmlns:xlink="http://www.w3.org/1999/xlink" content-type="institution" xlink:title="McGuire Center for Lepidoptera and Biodiversity, Gainesville, Florida, USA" id="ABBRID0ECQOM" xlink:type="simple">MGCL</abbrev>). Scale bar: 1 mm.</p></caption><graphic xmlns:xlink="http://www.w3.org/1999/xlink" xlink:href="zookeys-815-001-g004.jpg" position="float" orientation="portrait" xlink:type="simple" id="oo_255806.jpg"/></fig><fig id="F12" position="float" orientation="portrait"><label>Figures 49–53.</label><caption><p>Ventral view of female genitalia of type species (except where noted) of genera belonging to <tp:taxon-name><tp:taxon-name-part taxon-name-part-type="subfamily">Lacosominae</tp:taxon-name-part></tp:taxon-name>: <tp:taxon-name><tp:taxon-name-part taxon-name-part-type="tribe">Alheitini</tp:taxon-name-part></tp:taxon-name>. <bold>49</bold><italic><tp:taxon-name><tp:taxon-name-part taxon-name-part-type="genus" reg="Adalgisa">Adalgisa</tp:taxon-name-part><tp:taxon-name-part taxon-name-part-type="species" reg="croesa">croesa</tp:taxon-name-part></tp:taxon-name></italic>, St Laurent diss.: 4-1-18:1 (<abbrev xmlns:xlink="http://www.w3.org/1999/xlink" content-type="institution" xlink:title="Coll. of Ryan St Laurent, Gainesville, Florida, USA" id="ABBRID0EFLPM" xlink:type="simple">CRAS</abbrev>) <bold>50</bold><tp:taxon-name><tp:taxon-name-part taxon-name-part-type="genus" reg="Alheita">Alheita</tp:taxon-name-part><tp:taxon-name-part taxon-name-part-type="uncertainty-rank">cf</tp:taxon-name-part><tp:taxon-name-part taxon-name-part-type="species" reg="pulloides">pulloides</tp:taxon-name-part></tp:taxon-name>, St Laurent diss.: 10-10-17:3, not the type species of <italic><tp:taxon-name><tp:taxon-name-part taxon-name-part-type="genus" reg="Alheita">Alheita</tp:taxon-name-part></tp:taxon-name></italic> (<abbrev xmlns:xlink="http://www.w3.org/1999/xlink" content-type="institution" xlink:title="McGuire Center for Lepidoptera and Biodiversity, Gainesville, Florida, USA" id="ABBRID0EAMPM" xlink:type="simple">MGCL</abbrev>) <bold>51</bold><italic><tp:taxon-name><tp:taxon-name-part taxon-name-part-type="genus" reg="Tarema">Tarema</tp:taxon-name-part><tp:taxon-name-part taxon-name-part-type="species" reg="rivara">rivara</tp:taxon-name-part></tp:taxon-name></italic>, St Laurent diss.: 3-14-16:8 [reused with permission from <xref ref-type="bibr" rid="B104">St Laurent et al. (2017b)</xref>, ZooKeys] (<named-content xmlns:xlink="http://www.w3.org/1999/xlink" content-type="dwc:institutional_code" xlink:type="simple">CNC</named-content>) <bold>52</bold><italic><tp:taxon-name><tp:taxon-name-part taxon-name-part-type="genus" reg="Herbinalla">Herbinalla</tp:taxon-name-part><tp:taxon-name-part taxon-name-part-type="species" reg="caudina">caudina</tp:taxon-name-part></tp:taxon-name></italic>, St Laurent diss.: 9-20-17:2 [reused with permission from <xref ref-type="bibr" rid="B101">St Laurent et al. (2018a)</xref>, Systematic Entomology] (<abbrev xmlns:xlink="http://www.w3.org/1999/xlink" content-type="institution" xlink:title="McGuire Center for Lepidoptera and Biodiversity, Gainesville, Florida, USA" id="ABBRID0EMNPM" xlink:type="simple">MGCL</abbrev>) <bold>53</bold><italic><tp:taxon-name><tp:taxon-name-part taxon-name-part-type="genus" reg="Thaelia">Thaelia</tp:taxon-name-part><tp:taxon-name-part taxon-name-part-type="species" reg="linamariae">linamariae</tp:taxon-name-part></tp:taxon-name></italic>, St Laurent diss.: LEP50145 (<abbrev xmlns:xlink="http://www.w3.org/1999/xlink" content-type="institution" xlink:title="McGuire Center for Lepidoptera and Biodiversity, Gainesville, Florida, USA" id="ABBRID0E5NPM" xlink:type="simple">MGCL</abbrev>). Scale bar: 1 mm.</p></caption><graphic xmlns:xlink="http://www.w3.org/1999/xlink" xlink:href="zookeys-815-001-g012.jpg" position="float" orientation="portrait" xlink:type="simple" id="oo_255814.jpg"/></fig><fig id="F19" position="float" orientation="portrait"><label>Figures 93–103.</label><caption><p>Adult specimens of type species of genera belonging to <tp:taxon-name><tp:taxon-name-part taxon-name-part-type="subfamily">Lacosominae</tp:taxon-name-part></tp:taxon-name>: <tp:taxon-name><tp:taxon-name-part taxon-name-part-type="tribe">Alheitini</tp:taxon-name-part></tp:taxon-name>. <bold>93</bold><italic><tp:taxon-name><tp:taxon-name-part taxon-name-part-type="genus" reg="Adalgisa">Adalgisa</tp:taxon-name-part><tp:taxon-name-part taxon-name-part-type="species" reg="croesa">croesa</tp:taxon-name-part></tp:taxon-name></italic>, male (<abbrev xmlns:xlink="http://www.w3.org/1999/xlink" content-type="institution" xlink:title="Coll. of Carlos G. C. Mielke, Curitiba, Paraná́, Brazil" id="ABBRID0EQNAO" xlink:type="simple">CGCM</abbrev>) <bold>94</bold><italic><tp:taxon-name><tp:taxon-name-part taxon-name-part-type="genus" reg="Adalgisa">A.</tp:taxon-name-part><tp:taxon-name-part taxon-name-part-type="species" reg="croesa">croesa</tp:taxon-name-part></tp:taxon-name></italic>, female (<abbrev xmlns:xlink="http://www.w3.org/1999/xlink" content-type="institution" xlink:title="Coll. of Carlos G. C. Mielke, Curitiba, Paraná́, Brazil" id="ABBRID0ECOAO" xlink:type="simple">CGCM</abbrev>) <bold>95</bold><italic><tp:taxon-name><tp:taxon-name-part taxon-name-part-type="genus" reg="Arianula">Arianula</tp:taxon-name-part><tp:taxon-name-part taxon-name-part-type="species" reg="haxairei">haxairei</tp:taxon-name-part></tp:taxon-name></italic>, male [photo R Lahousse] (<named-content xmlns:xlink="http://www.w3.org/1999/xlink" content-type="dwc:institutional_code" xlink:type="simple">MNHN</named-content>) <bold>96</bold><italic><tp:taxon-name><tp:taxon-name-part taxon-name-part-type="genus" reg="Arianula">A.</tp:taxon-name-part><tp:taxon-name-part taxon-name-part-type="species" reg="haxairei">haxairei</tp:taxon-name-part></tp:taxon-name></italic>, female [photo D Herbin] (<abbrev xmlns:xlink="http://www.w3.org/1999/xlink" content-type="institution" xlink:title="Coll. of Daniel Herbin, Garidech, France" id="ABBRID0EGPAO" xlink:type="simple">CDH</abbrev>) <bold>97</bold><italic><tp:taxon-name><tp:taxon-name-part taxon-name-part-type="genus" reg="Herbinalla">Herbinalla</tp:taxon-name-part><tp:taxon-name-part taxon-name-part-type="species" reg="caudina">caudina</tp:taxon-name-part></tp:taxon-name></italic>, male [reused with permission from <xref ref-type="bibr" rid="B101">St Laurent et al. (2018a)</xref>, Systematic Entomology] (<abbrev xmlns:xlink="http://www.w3.org/1999/xlink" content-type="institution" xlink:title="Coll. of Guy Durand, France" id="ABBRID0E3PAO" xlink:type="simple">CGD</abbrev>) <bold>98</bold><italic><tp:taxon-name><tp:taxon-name-part taxon-name-part-type="genus" reg="Herbinalla">H.</tp:taxon-name-part><tp:taxon-name-part taxon-name-part-type="species" reg="caudina">caudina</tp:taxon-name-part></tp:taxon-name></italic>, female [reused with permission from <xref ref-type="bibr" rid="B101">St Laurent et al. (2018a)</xref>, Systematic Entomology] (<abbrev xmlns:xlink="http://www.w3.org/1999/xlink" content-type="institution" xlink:title="Coll. of Matthew J.W. Cock, Llannon, Wales, U.K." id="ABBRID0ESQAO" xlink:type="simple">MJWC</abbrev>) <bold>99</bold><italic><tp:taxon-name><tp:taxon-name-part taxon-name-part-type="genus" reg="Tarema">Tarema</tp:taxon-name-part><tp:taxon-name-part taxon-name-part-type="species" reg="rivara">rivara</tp:taxon-name-part></tp:taxon-name></italic>, male [photo A Prozorov] (<abbrev xmlns:xlink="http://www.w3.org/1999/xlink" content-type="institution" xlink:title="Museum Witt, Munich, Germany" id="ABBRID0EERAO" xlink:type="simple">MWM</abbrev>) <bold>100</bold><italic><tp:taxon-name><tp:taxon-name-part taxon-name-part-type="genus" reg="Tarema">T.</tp:taxon-name-part><tp:taxon-name-part taxon-name-part-type="species" reg="rivara">rivara</tp:taxon-name-part></tp:taxon-name></italic>, female (<named-content xmlns:xlink="http://www.w3.org/1999/xlink" content-type="dwc:institutional_code" xlink:type="simple">USNM</named-content>) <bold>101</bold><italic><tp:taxon-name><tp:taxon-name-part taxon-name-part-type="genus" reg="Alheita">Alheita</tp:taxon-name-part><tp:taxon-name-part taxon-name-part-type="species" reg="anoca">anoca</tp:taxon-name-part></tp:taxon-name></italic> [reused with permission from <xref ref-type="bibr" rid="B101">St Laurent et al. (2018a)</xref>, Systematic Entomology] (<named-content xmlns:xlink="http://www.w3.org/1999/xlink" content-type="dwc:institutional_code" xlink:type="simple">NHMUK</named-content>) <bold>102</bold><italic><tp:taxon-name><tp:taxon-name-part taxon-name-part-type="genus" reg="Thaelia">Thaelia</tp:taxon-name-part><tp:taxon-name-part taxon-name-part-type="species" reg="linamariae">linamariae</tp:taxon-name-part></tp:taxon-name></italic>, paratype male [photo R Lahousse] (<named-content xmlns:xlink="http://www.w3.org/1999/xlink" content-type="dwc:institutional_code" xlink:type="simple">MNHN</named-content>) <bold>103</bold><italic><tp:taxon-name><tp:taxon-name-part taxon-name-part-type="genus" reg="Thaelia">T.</tp:taxon-name-part><tp:taxon-name-part taxon-name-part-type="species" reg="linamariae">linamariae</tp:taxon-name-part></tp:taxon-name></italic>, female [photo R Lahousse] (<named-content xmlns:xlink="http://www.w3.org/1999/xlink" content-type="dwc:institutional_code" xlink:type="simple">MNHN</named-content>). Scale bar: 1 cm.</p></caption><graphic xmlns:xlink="http://www.w3.org/1999/xlink" xlink:href="zookeys-815-001-g019.jpg" position="float" orientation="portrait" xlink:type="simple" id="oo_255821.jpg"/></fig><fig id="F1" position="float" orientation="portrait"><label>Figure 1.</label><caption><p>Maximum likelihood tree built using IQ-TREE with a backbone constraint (Suppl. material <xref ref-type="supplementary-material" rid="S4">4</xref>) from the phylogenomic study of <xref ref-type="bibr" rid="B101">St Laurent et al. (2018a)</xref>. Branch lengths are removed so that relationships can be easily visualized. Asterisks denote nodes that were topologically constrained. For branch lengths and all support values, see Suppl. material <xref ref-type="supplementary-material" rid="S6">6</xref>.</p></caption><graphic xmlns:xlink="http://www.w3.org/1999/xlink" xlink:href="zookeys-815-001-g001.jpg" position="float" orientation="portrait" xlink:type="simple" id="oo_255803.jpg"/></fig><supplementary-material xmlns:xlink="http://www.w3.org/1999/xlink" id="S4" position="float" orientation="portrait" xlink:type="simple"><label>Supplementary material 4</label><p>Constraint tree in Newick format, utilized in our constrained ML analysis</p><p>Data type: phylogenetic data</p><p>Explanation note: The constraint tree was derived from the dataset2_PART2 analysis of <xref ref-type="bibr" rid="B101">St Laurent et al. (2018a)</xref>.</p><media xlink:href="zookeys-815-001-s004.tre" mimetype="unknown" mime-subtype="unknown" position="float" orientation="portrait" xlink:type="simple" id="oo_255842.tre"/><permissions><license license-type="creative-commons-attribution" xlink:href="http://creativecommons.org/licenses/by/4.0/" xlink:type="simple"><license-p>This is an open access article distributed under the terms of the Creative Commons Attribution License (CC BY 4.0), which permits unrestricted use, distribution, and reproduction in any medium, provided the original author and source are credited.</license-p></license></permissions><attrib specific-use="authors">Ryan A. St Laurent, Akito Y. Kawahara</attrib></supplementary-material><supplementary-material xmlns:xlink="http://www.w3.org/1999/xlink" id="S6" position="float" orientation="portrait" xlink:type="simple"><label>Supplementary material 6</label><p>Constrained morphological ML analysis conducted in IQ-TREE</p><!--PageBreak--><p>Data type: phylogenetic data</p><p>Explanation note: Support values refer to SH-aLRT/UFBoot. Constraint used can be found in Suppl. material <xref ref-type="supplementary-material" rid="S4">4</xref>.</p><media xlink:href="zookeys-815-001-s006.pdf" mimetype="application" mime-subtype="pdf" position="float" orientation="portrait" xlink:type="simple" id="oo_255844.pdf"/><permissions><license license-type="creative-commons-attribution" xlink:href="http://creativecommons.org/licenses/by/4.0/" xlink:type="simple"><license-p>This is an open access article distributed under the terms of the Creative Commons Attribution License (CC BY 4.0), which permits unrestricted use, distribution, and reproduction in any medium, provided the original author and source are credited.</license-p></license></permissions><attrib specific-use="authors">Ryan A. St Laurent, Akito Y. Kawahara</attrib></supplementary-material><supplementary-material xmlns:xlink="http://www.w3.org/1999/xlink" id="S5" position="float" orientation="portrait" xlink:type="simple"><label>Supplementary material 5</label><p>Unconstrained morphological ML analysis conducted in IQ-TREE</p><p>Data type: phylogenetic data</p><p>Explanation note: Support values refer to SH-aLRT/UFBoot.</p><media xlink:href="zookeys-815-001-s005.pdf" mimetype="application" mime-subtype="pdf" position="float" orientation="portrait" xlink:type="simple" id="oo_255843.pdf"/><permissions><license license-type="creative-commons-attribution" xlink:href="http://creativecommons.org/licenses/by/4.0/" xlink:type="simple"><license-p>This is an open access article distributed under the terms of the Creative Commons Attribution License (CC BY 4.0), which permits unrestricted use, distribution, and reproduction in any medium, provided the original author and source are credited.</license-p></license></permissions><attrib specific-use="authors">Ryan A. St Laurent, Akito Y. Kawahara</attrib></supplementary-material><supplementary-material xmlns:xlink="http://www.w3.org/1999/xlink" id="S7" position="float" orientation="portrait" xlink:type="simple"><label>Supplementary material 7</label><p>Majority rule consensus tree of the five most parsimonious trees inferred in TNT</p><p>Data type: phylogenetic data</p><p>Explanation note: Support values refer to 100 jackknife replicates.</p><media xlink:href="zookeys-815-001-s007.pdf" mimetype="application" mime-subtype="pdf" position="float" orientation="portrait" xlink:type="simple" id="oo_255845.pdf"/><permissions><license license-type="creative-commons-attribution" xlink:href="http://creativecommons.org/licenses/by/4.0/" xlink:type="simple"><license-p>This is an open access article distributed under the terms of the Creative Commons Attribution License (CC BY 4.0), which permits unrestricted use, distribution, and reproduction in any medium, provided the original author and source are credited.</license-p></license></permissions><attrib specific-use="authors">Ryan A. St Laurent, Akito Y. Kawahara</attrib></supplementary-material></tp:treatment-sec><ref-list><ref id="B101"><mixed-citation xmlns:xlink="http://www.w3.org/1999/xlink" xlink:type="simple"><person-group><name name-style="western"><surname>St Laurent</surname><given-names>RA</given-names></name><name name-style="western"><surname>Hamilton</surname><given-names>CA</given-names></name><name name-style="western"><surname>Kawahara</surname><given-names>AY</given-names></name></person-group> (<year>2018a</year>) <article-title>Museum specimens provide phylogenomic data to resolve relationships of sack-bearer moths (<tp:taxon-name><tp:taxon-name-part taxon-name-part-type="order">Lepidoptera</tp:taxon-name-part></tp:taxon-name>, <tp:taxon-name><tp:taxon-name-part taxon-name-part-type="superfamily">Mimallonoidea</tp:taxon-name-part></tp:taxon-name>, <tp:taxon-name><tp:taxon-name-part taxon-name-part-type="family">Mimallonidae</tp:taxon-name-part></tp:taxon-name>).</article-title><source>Systematic Entomology</source><volume>43</volume>: <fpage>729</fpage>–<lpage>761</lpage>. <ext-link xlink:type="simple" ext-link-type="doi" xlink:href="10.1111/syen.12301">https://doi.org/10.1111/syen.12301</ext-link></mixed-citation></ref><ref id="B104"><mixed-citation xmlns:xlink="http://www.w3.org/1999/xlink" xlink:type="simple"><person-group><name name-style="western"><surname>St Laurent</surname><given-names>RA</given-names></name><name name-style="western"><surname>Herbin</surname><given-names>D</given-names></name><name name-style="western"><surname>Mielke</surname><given-names>CGC</given-names></name></person-group> (<year>2017b</year>) <article-title>Revision of the genus <italic><tp:taxon-name><tp:taxon-name-part taxon-name-part-type="genus">Tarema</tp:taxon-name-part></tp:taxon-name></italic> Schaus, 1896 (<tp:taxon-name><tp:taxon-name-part taxon-name-part-type="order">Lepidoptera</tp:taxon-name-part></tp:taxon-name>, <tp:taxon-name><tp:taxon-name-part taxon-name-part-type="superfamily">Mimallonoidea</tp:taxon-name-part></tp:taxon-name>, <tp:taxon-name><tp:taxon-name-part taxon-name-part-type="family">Mimallonidae</tp:taxon-name-part></tp:taxon-name>) with the description of a new species from southeastern Brazil.</article-title><source>ZooKeys</source><volume>646</volume>: <fpage>119</fpage>–<lpage>137</lpage>. <ext-link xlink:type="simple" ext-link-type="doi" xlink:href="10.3897/zookeys.646.10897">https://doi.org/10.3897/zookeys.646.10897</ext-link></mixed-citation></ref></ref-list></tp:taxon-treatment>
