# Supplementary material for: Reclassification of the Sack-bearer Moths (Lepidoptera, Mimallonoidea, Mimallonidae)
Source: Zookeys. 2019 Jan 10;(815):1–114. doi: 10.3897/zookeys.815.27335 (PMC6336762; doi:10.3897/zookeys.815.27335)
Supplement: XML Treatment for Citralla [file zookeys.815.27335-treatment20.xml]

<!DOCTYPE tp:taxon-treatment
  PUBLIC "-//TaxonX//DTD Taxonomic Treatment Publishing DTD v0 20100105//EN" "tax-treatment-NSO.dtd">
<tp:taxon-treatment xmlns:tp="http://www.plazi.org/taxpub"><tp:treatment-meta><kwd-group><label>Taxon classification</label><kwd><named-content xmlns:xlink="http://www.w3.org/1999/xlink" content-type="kingdom">Animalia</named-content></kwd><kwd><named-content xmlns:xlink="http://www.w3.org/1999/xlink" content-type="order">Lepidoptera</named-content></kwd><kwd><named-content xmlns:xlink="http://www.w3.org/1999/xlink" content-type="family">Mimallonidae</named-content></kwd></kwd-group><mixed-citation publication-type="journal"><person-group><name><surname>Laurent</surname><given-names>Ryan A. St</given-names></name><name><surname>Kawahara</surname><given-names>Akito Y.</given-names></name></person-group><article-title>Reclassification of the Sack-bearer Moths (<tp:taxon-name><tp:taxon-name-part taxon-name-part-type="order">Lepidoptera</tp:taxon-name-part></tp:taxon-name>, <tp:taxon-name><tp:taxon-name-part taxon-name-part-type="superfamily">Mimallonoidea</tp:taxon-name-part></tp:taxon-name>, <tp:taxon-name><tp:taxon-name-part taxon-name-part-type="family">Mimallonidae</tp:taxon-name-part></tp:taxon-name>)</article-title><source>Zookeys</source><day>10</day><month>1</month><year>2019</year><volume>2019</volume><issue>815</issue><fpage>1</fpage><lpage>114</lpage><pub-id pub-id-type="doi">10.3897/zookeys.815.27335</pub-id></mixed-citation></tp:treatment-meta><tp:nomenclature><tp:taxon-name>
                <tp:taxon-name-part taxon-name-part-type="genus" reg="Citralla">Citralla</tp:taxon-name-part>
                <object-id xmlns:xlink="http://www.w3.org/1999/xlink" content-type="zoobank" xlink:type="simple">http://zoobank.org/24EE693F-1210-4450-A84B-8E6163C58BC4</object-id>
              </tp:taxon-name><tp:taxon-authority>St Laurent &amp; Kawahara</tp:taxon-authority><tp:taxon-status xmlns:xlink="http://www.w3.org/1999/xlink" xlink:type="simple">gen. n.</tp:taxon-status><xref ref-type="fig" rid="F23">Figs 115–117</xref><xref ref-type="fig" rid="F24">, 118, 119</xref><xref ref-type="fig" rid="F25">, 120</xref><!--PageBreak--></tp:nomenclature><tp:treatment-sec sec-type="type species" id="SECID0E5QCI"><title>Type species.</title><p><italic><tp:taxon-name><tp:taxon-name-part taxon-name-part-type="genus" reg="Trogoptera">Trogoptera</tp:taxon-name-part><tp:taxon-name-part taxon-name-part-type="species" reg="rumina">rumina</tp:taxon-name-part></tp:taxon-name></italic> Druce, 1894: 355, by present designation.</p></tp:treatment-sec><tp:treatment-sec sec-type="etymology" id="SECID0EPRCI"><title>Etymology.</title><p>The name for this new genus is derived from <italic>citrus</italic> (Latin) referring to the lemon-yellow coloration of the type species of <italic><tp:taxon-name><tp:taxon-name-part taxon-name-part-type="genus" reg="Trogoptera"/><tp:taxon-name-part taxon-name-part-type="species" reg="rumina">rumina</tp:taxon-name-part></tp:taxon-name></italic>, the only recognized species in the genus. The name is feminine.</p></tp:treatment-sec><tp:treatment-sec sec-type="diagnosis" id="SECID0EBSCI"><title>Diagnosis.</title><p>This new genus can be recognized by the following combination of characters: bright yellow coloration with gray and pink shading on the tornal region of the forewing and anal angle of the hindwing. The postmedial line of the forewing is faint, crenulate, and incomplete, existing only apically, as a small splotch halfway across the wing, and along the tornal shading. The hindwing displays similar maculation. Ventrally, the antemedial area of the forewing is shaded gray and pink, making <italic><tp:taxon-name><tp:taxon-name-part taxon-name-part-type="genus" reg="Citralla">Citralla</tp:taxon-name-part></tp:taxon-name></italic> and <italic><tp:taxon-name><tp:taxon-name-part taxon-name-part-type="genus" reg="Zaphanta">Zaphanta</tp:taxon-name-part></tp:taxon-name></italic> the only <tp:taxon-name><tp:taxon-name-part taxon-name-part-type="family">Mimallonidae</tp:taxon-name-part></tp:taxon-name> genera with completely shaded antemedial regions of the ventral surface of the forewings. <italic><tp:taxon-name><tp:taxon-name-part taxon-name-part-type="genus" reg="Citralla">Citralla</tp:taxon-name-part></tp:taxon-name></italic>, however, lacks the ventral antemedial line present in <italic><tp:taxon-name><tp:taxon-name-part taxon-name-part-type="genus" reg="Zaphanta">Zaphanta</tp:taxon-name-part></tp:taxon-name></italic>. The prothoracic tibia has a prominent tuft of pink scales that is seen nowhere else in <tp:taxon-name><tp:taxon-name-part taxon-name-part-type="family">Mimallonidae</tp:taxon-name-part></tp:taxon-name>. The male genitalia are simple, but unique in the absence of gnathos and transtilla projections, and by the simple triangular uncus and narrow valvae. The phallus is nondescript and largely similar to that of <italic><tp:taxon-name><tp:taxon-name-part taxon-name-part-type="genus" reg="Lacosoma">Lacosoma</tp:taxon-name-part></tp:taxon-name></italic>. The female genitalia are most similar to the related <italic><tp:taxon-name><tp:taxon-name-part taxon-name-part-type="genus" reg="Vanenga">Vanenga</tp:taxon-name-part></tp:taxon-name></italic>, but display narrower papillae anales, ostium bursae, and ductus bursae. In <italic><tp:taxon-name><tp:taxon-name-part taxon-name-part-type="genus" reg="Vanenga">Vanenga</tp:taxon-name-part></tp:taxon-name></italic> the confluence of the ostium bursae and ductus bursae is almost as wide as segment VIII, but in <italic><tp:taxon-name><tp:taxon-name-part taxon-name-part-type="genus" reg="Citralla">Citralla</tp:taxon-name-part></tp:taxon-name></italic> this part of the ductus bursae is only about one quarter the width of VIII, compare Figs <xref ref-type="fig" rid="F13">57</xref>, <xref ref-type="fig" rid="F24">119</xref>.</p></tp:treatment-sec><tp:treatment-sec sec-type="Apomorphies" id="SECID0ERUCI"><title>Apomorphies.</title><p>Combination of the following characters: (1) Gnathos reduced to narrow bars below uncus which lack both mesal extensions and subuncus projections typical of related genera (<italic><tp:taxon-name><tp:taxon-name-part taxon-name-part-type="genus" reg="Lacosoma">Lacosoma</tp:taxon-name-part></tp:taxon-name></italic> and <italic><tp:taxon-name><tp:taxon-name-part taxon-name-part-type="genus" reg="Vanenga">Vanenga</tp:taxon-name-part></tp:taxon-name></italic>); (2) Simple, smooth, triangular uncus and narrow valvae (relative to sharply triangular or extremely narrow uncus of <italic><tp:taxon-name><tp:taxon-name-part taxon-name-part-type="genus" reg="Lacosoma">Lacosoma</tp:taxon-name-part></tp:taxon-name></italic> and <italic><tp:taxon-name><tp:taxon-name-part taxon-name-part-type="genus" reg="Vanenga">Vanenga</tp:taxon-name-part></tp:taxon-name></italic>).</p></tp:treatment-sec><tp:treatment-sec sec-type="description" id="SECID0ETVCI"><title>Description.</title><p><bold>Male.</bold><italic>Head</italic>: Gray-brown, eyes very large, occupying more than two-thirds area of head, bordered posteriorly by dark scales; antenna coloration light tan, antenna bipectinate to tip, distalmost 10–12 pectinations significantly shorter; labial palpus three segmented, but segments difficult to discern due to compact scaling. <italic>Thorax</italic>: Coloration light yellow with scales along posterior prothoracic margin and junc<!--PageBreak-->tion with abdomen very faint pink and gray, ventrum pale gray. <italic>Legs</italic>: Coloration variable, prothoracic leg: femur light purple-gray, tibia yellow with light gray scales before juncture with tarsus, prominent tuft of pink scales present on inner margin of tibia apex, tarsus yellow. Mesothoracic leg: femur and tibia light gray, tarsus yellow with some gray scaling apically. Metathoracic leg: all segments predominantly yellow with some gray scaling at terminus of tibia and apex of tarsus. Tibial spurs elongate, narrow, dorsally covered in scales, ventral surface and tip naked, length roughly half length of first tarsal segment. <italic>Forewing dorsum</italic>: Forewing length: 9–14 mm, avg: 11 mm, wingspan: 19–27 mm, n = 16. Triangular, margin nearly straight. Ground color light yellow. Antemedial faint, pink, irregular, antemedial area may be slightly suffused with pink; preapical postmedial line irregular, incomplete, existing only near tornus, apex, and halfway across length of wing as single splotch. Postmedial line outwardly shaded with gray and pink, particularly along tornus where pink suffusion reaches wing margin. Discal mark present as light gray ovoid splotch. Fringe checkered off-white and orange-brown, slightly crenulate. <italic>Forewing ventrum</italic>: Nearly identical to forewing dorsum, but antemedial line absent and antemedial area completely shaded by pink and gray, discal spot more pronounced. <italic>Hindwing dorsum</italic>: Coloration, patterning as for forewing dorsum, but discal mark faint or absent, antemedial line absent. <italic>Hindwing ventrum</italic>: Following same pattern as forewing ventrum. Frenulum present as single bristle. <italic>Venation</italic>: Typical of <tp:taxon-name><tp:taxon-name-part taxon-name-part-type="family">Mimallonidae</tp:taxon-name-part></tp:taxon-name>. <italic>Abdomen</italic>: Dorsal coloration as for thorax, but slightly darker. <italic>Genitalia</italic>: (Fig. <xref ref-type="fig" rid="F24">118</xref>) n = 3. Vinculum ovoid, ventrally inwardly notched. Uncus simple, triangular, ventrally membranous. Gnathos and transtilla absent, but sclerotized bars extend downward from uncus/tegumen junction. Valvae narrow, triangular, simple; base of valvae extend centrally above vinculum base such that valvae cannot be fully spread. Juxta fused to phallus, encircling it, extending dorsally above phallus as flattened process. Phallus cylindrical, basally truncated. <bold>Female.</bold><italic>Head</italic>: As for male, but antennae smaller overall. <italic>Thorax</italic>, <italic>Legs</italic>: As for male. <italic>Forewing dorsum</italic>: Forewing length: 11.5–15.0 mm, avg: 13.8, wingspan: 26–30 mm, n = 7. As for male, but slightly broader overall. <italic>Forewing ventrum</italic>: As for male, but slightly broader overall. <italic>Hindwing dorsum</italic>: As for male, but slightly broader overall. <italic>Hindwing ventrum</italic>: Following same pattern as forewing ventrum. Frenulum as multiple bristles. <italic>Abdomen</italic>: As for male, but more robust. <italic>Genitalia</italic>: (Fig. <xref ref-type="fig" rid="F24">119</xref>) n = 1. Tergite VIII forms smooth, thickened posteriorly directed arch, mesally with cup-like indentation at dorsal base of papillae anales. VIII weakly sclerotized laterally. Apophyses anteriores thick, truncated distally, roughly half length of apophyses posteriores which are outwardly bent halfway along length. Lamella ante- and postvaginalis poorly preserved, but weakly sclerotized without distinguishing features. Ductus bursae long, narrow, about three times the length of VIII-X, ductus widest at convergence with ostium bursae, but remaining very narrow along remainder of length. Corpus bursae small in length in comparison to elongated ductus bursae and large papillae anales, shape balloon-like. Papillae anales narrow, elongated, ventrally angled such that apical ridges of papillae anales and opening between them situated ventrally in nearly same plane as ostium bursae.</p><!--PageBreak--></tp:treatment-sec><tp:treatment-sec sec-type="remarks" id="SECID0ETXCI"><title>Remarks.</title><p><italic><tp:taxon-name><tp:taxon-name-part taxon-name-part-type="genus" reg="Citralla">Citralla</tp:taxon-name-part></tp:taxon-name></italic> is here described for the unique species <italic><tp:taxon-name><tp:taxon-name-part taxon-name-part-type="genus" reg="Citralla">C.</tp:taxon-name-part><tp:taxon-name-part taxon-name-part-type="species" reg="rumina">rumina</tp:taxon-name-part></tp:taxon-name></italic> comb. n., which is distributed from Guatemala to southeastern Brazil. Further taxonomic investigations into the various populations of <italic><tp:taxon-name><tp:taxon-name-part taxon-name-part-type="genus" reg="Citralla">C.</tp:taxon-name-part><tp:taxon-name-part taxon-name-part-type="species" reg="rumina">rumina</tp:taxon-name-part></tp:taxon-name></italic> will undoubtedly reveal several cryptic species, as we have observed slight external morphological distinctions in populations in Southeastern Brazil and the Amazon, in comparison with topotypical material from Panama and nearby Costa Rica.</p><p>Ongoing molecular phylogenetic work which includes <italic><tp:taxon-name><tp:taxon-name-part taxon-name-part-type="genus" reg="Citralla">Citralla</tp:taxon-name-part></tp:taxon-name></italic> consistently places this genus sister to <italic><tp:taxon-name><tp:taxon-name-part taxon-name-part-type="genus" reg="Vanenga">Vanenga</tp:taxon-name-part></tp:taxon-name></italic>, which together form a clade sister to <italic><tp:taxon-name><tp:taxon-name-part taxon-name-part-type="genus" reg="Lacosoma">Lacosoma</tp:taxon-name-part></tp:taxon-name></italic> (St Laurent in prep.). Morphological analyses are less consistent in placement, with our morphological analyses recovering <italic><tp:taxon-name><tp:taxon-name-part taxon-name-part-type="genus" reg="Citralla">Citralla</tp:taxon-name-part></tp:taxon-name></italic> sister to (unconstrained ML analysis) or nested within <italic><tp:taxon-name><tp:taxon-name-part taxon-name-part-type="genus" reg="Lacosoma">Lacosoma</tp:taxon-name-part></tp:taxon-name></italic> (constrained ML and MP analyses). Regardless, tribal placement of the new genus is confidently in <tp:taxon-name><tp:taxon-name-part taxon-name-part-type="tribe">Lacosomini</tp:taxon-name-part></tp:taxon-name>. The substantial reduction of the gnathos and juxtal configuration are most similar to those of both <italic><tp:taxon-name><tp:taxon-name-part taxon-name-part-type="genus" reg="Lacosoma">Lacosoma</tp:taxon-name-part></tp:taxon-name></italic> and <italic><tp:taxon-name><tp:taxon-name-part taxon-name-part-type="genus" reg="Vanenga">Vanenga</tp:taxon-name-part></tp:taxon-name></italic> than to any other know <tp:taxon-name><tp:taxon-name-part taxon-name-part-type="family">Mimallonidae</tp:taxon-name-part></tp:taxon-name> genus. But the uncus shape and pink scale tufts on the forelegs are unique to <italic><tp:taxon-name><tp:taxon-name-part taxon-name-part-type="genus" reg="Citralla">C.</tp:taxon-name-part><tp:taxon-name-part taxon-name-part-type="species" reg="rumina">rumina</tp:taxon-name-part></tp:taxon-name></italic>. The larvae of <italic><tp:taxon-name><tp:taxon-name-part taxon-name-part-type="genus" reg="Citralla">C.</tp:taxon-name-part><tp:taxon-name-part taxon-name-part-type="species" reg="rumina">rumina</tp:taxon-name-part></tp:taxon-name></italic> (Fig. <xref ref-type="fig" rid="F25">120</xref>) have been reared and photographed by <xref ref-type="bibr" rid="B57">Janzen and Hallwachs (2017)</xref>, revealing morphology remarkably similar to various species of <italic><tp:taxon-name><tp:taxon-name-part taxon-name-part-type="genus" reg="Lacosoma">Lacosoma</tp:taxon-name-part></tp:taxon-name></italic>, two species of which have been reared by the first author (<xref ref-type="bibr" rid="B96">St Laurent and Carvalho 2017b</xref>, St Laurent et al. 2017). In particular, the striated appearance of the head and prothoracic shield, as well as the less rugose anal plate are largely consistent with <italic><tp:taxon-name><tp:taxon-name-part taxon-name-part-type="genus" reg="Lacosoma">Lacosoma</tp:taxon-name-part></tp:taxon-name></italic> as opposed to the more uniform coloration and generally more robust anal shield of other groups such as <tp:taxon-name><tp:taxon-name-part taxon-name-part-type="subfamily">Mimalloninae</tp:taxon-name-part></tp:taxon-name> and <tp:taxon-name><tp:taxon-name-part taxon-name-part-type="subfamily">Cicinninae</tp:taxon-name-part></tp:taxon-name>. We therefore, consider these characters as additional information supporting our decision to place <italic><tp:taxon-name><tp:taxon-name-part taxon-name-part-type="genus" reg="Citralla">Citralla</tp:taxon-name-part></tp:taxon-name></italic> within the <tp:taxon-name><tp:taxon-name-part taxon-name-part-type="subfamily">Lacosominae</tp:taxon-name-part></tp:taxon-name>: <tp:taxon-name><tp:taxon-name-part taxon-name-part-type="tribe">Lacosomini</tp:taxon-name-part></tp:taxon-name>.</p><p>According to <xref ref-type="bibr" rid="B57">Janzen and Hallwachs (2017)</xref>, the host plant of <italic><tp:taxon-name><tp:taxon-name-part taxon-name-part-type="genus" reg="Citralla">C.</tp:taxon-name-part><tp:taxon-name-part taxon-name-part-type="species" reg="rumina">rumina</tp:taxon-name-part></tp:taxon-name></italic> in Costa Rica is <italic><tp:taxon-name><tp:taxon-name-part taxon-name-part-type="genus" reg="Eugenia">Eugenia</tp:taxon-name-part><tp:taxon-name-part taxon-name-part-type="species" reg="salamensis">salamensis</tp:taxon-name-part></tp:taxon-name></italic> Donn. Smith (<tp:taxon-name><tp:taxon-name-part taxon-name-part-type="family">Myrtaceae</tp:taxon-name-part></tp:taxon-name>). <tp:taxon-name><tp:taxon-name-part taxon-name-part-type="family">Myrtaceae</tp:taxon-name-part></tp:taxon-name> is a host plant family that is frequently a larval resource for <tp:taxon-name><tp:taxon-name-part taxon-name-part-type="family">Mimallonidae</tp:taxon-name-part></tp:taxon-name> (St Laurent et al. 2018).</p></tp:treatment-sec><tp:treatment-sec><!--Section generated to contain objects referenced in tp:taxon-treatment.--><fig id="F23" position="float" orientation="portrait"><label>Figures 115–117.</label><caption><p>Adult specimens of <italic><tp:taxon-name><tp:taxon-name-part taxon-name-part-type="genus" reg="Citralla">Citralla</tp:taxon-name-part><tp:taxon-name-part taxon-name-part-type="species" reg="rumina">rumina</tp:taxon-name-part></tp:taxon-name></italic><bold>a</bold> dorsal <bold>b</bold> ventral. <bold>115</bold> Male, Panama, Colón, Rio Indio Lodge (<abbrev xmlns:xlink="http://www.w3.org/1999/xlink" content-type="institution" xlink:title="McGuire Center for Lepidoptera and Biodiversity, Gainesville, Florida, USA" id="ABBRID0E13AO" xlink:type="simple">MGCL</abbrev>) <bold>116</bold> Female, Costa Rica, Guanacaste, Cafetal, 280 m, 90-SRNP-1981 (<named-content xmlns:xlink="http://www.w3.org/1999/xlink" content-type="dwc:institutional_code" xlink:type="simple">USNM</named-content>) <bold>117</bold> Female, holotype, Panama, Volcán de Chiriquí, 2000–3000 ft (<named-content xmlns:xlink="http://www.w3.org/1999/xlink" content-type="dwc:institutional_code" xlink:type="simple">NHMUK</named-content>). Scale bar: 1 cm.</p></caption><graphic xmlns:xlink="http://www.w3.org/1999/xlink" xlink:href="zookeys-815-001-g023.jpg" position="float" orientation="portrait" xlink:type="simple" id="oo_255825.jpg"/></fig><fig id="F24" position="float" orientation="portrait"><label>Figures 118, 119.</label><caption><p>Genitalia of <italic><tp:taxon-name><tp:taxon-name-part taxon-name-part-type="genus" reg="Citralla">Citralla</tp:taxon-name-part><tp:taxon-name-part taxon-name-part-type="species" reg="rumina">rumina</tp:taxon-name-part></tp:taxon-name></italic><bold>a</bold> ventral <bold>b</bold> lateral <bold>c</bold> phallus. Roman numerals refer to characters discussed in the text. <bold>118</bold> Male, Costa Rica, Heredia, Chilamate, Finca Selva Verde, St Laurent diss.: 9-20-17:4 (<abbrev xmlns:xlink="http://www.w3.org/1999/xlink" content-type="institution" xlink:title="McGuire Center for Lepidoptera and Biodiversity, Gainesville, Florida, USA" id="ABBRID0EN5AO" xlink:type="simple">MGCL</abbrev>) <bold>119</bold> Female [ventral], holotype, Panama, Volcan de Chiriquí, 2000-3000 ft, genitalia vial <named-content xmlns:xlink="http://www.w3.org/1999/xlink" content-type="dwc:institutional_code" xlink:type="simple">NHMUK</named-content> 010402303 (<named-content xmlns:xlink="http://www.w3.org/1999/xlink" content-type="dwc:institutional_code" xlink:type="simple">NHMUK</named-content>). Scale bar: 1 cm.</p></caption><graphic xmlns:xlink="http://www.w3.org/1999/xlink" xlink:href="zookeys-815-001-g024.jpg" position="float" orientation="portrait" xlink:type="simple" id="oo_255826.jpg"/></fig><fig id="F25" position="float" orientation="portrait"><label>Figure 120.</label><caption><p>Larva of <italic><tp:taxon-name><tp:taxon-name-part taxon-name-part-type="genus" reg="Citralla">Citralla</tp:taxon-name-part><tp:taxon-name-part taxon-name-part-type="species" reg="rumina">rumina</tp:taxon-name-part></tp:taxon-name></italic>, Costa Rica, Guanacaste, Santa Rosa, Cafetal, on <italic><tp:taxon-name><tp:taxon-name-part taxon-name-part-type="genus" reg="Eugenia">Eugenia</tp:taxon-name-part><tp:taxon-name-part taxon-name-part-type="species" reg="salamensis">salamensis</tp:taxon-name-part></tp:taxon-name></italic> (<tp:taxon-name><tp:taxon-name-part taxon-name-part-type="family">Myrtaceae</tp:taxon-name-part></tp:taxon-name>), voucher ID: 90-SRNP-1981 [resulting adult female specimen in Fig. <xref ref-type="fig" rid="F23">116</xref>]. Photo courtesy of D Janzen, used with permission.</p></caption><graphic xmlns:xlink="http://www.w3.org/1999/xlink" xlink:href="zookeys-815-001-g025.jpg" position="float" orientation="portrait" xlink:type="simple" id="oo_255827.jpg"/></fig><fig id="F13" position="float" orientation="portrait"><label>Figures 54–57.</label><caption><p>Ventral view of female genitalia of type species (except where noted) of genera belonging to <tp:taxon-name><tp:taxon-name-part taxon-name-part-type="subfamily">Lacosominae</tp:taxon-name-part></tp:taxon-name>: <tp:taxon-name><tp:taxon-name-part taxon-name-part-type="tribe">Trogopterini</tp:taxon-name-part></tp:taxon-name> and <tp:taxon-name><tp:taxon-name-part taxon-name-part-type="tribe">Lacosomini</tp:taxon-name-part></tp:taxon-name>. <bold>54</bold><italic><tp:taxon-name><tp:taxon-name-part taxon-name-part-type="genus" reg="Reinmara">Reinmara</tp:taxon-name-part><tp:taxon-name-part taxon-name-part-type="species" reg="enthona">enthona</tp:taxon-name-part></tp:taxon-name></italic>, D. Herbin genitalia diss.: H. 1103 [reused with permission from <xref ref-type="bibr" rid="B100">St Laurent et al. (2017d)</xref>, Tropical <tp:taxon-name><tp:taxon-name-part taxon-name-part-type="order">Lepidoptera</tp:taxon-name-part></tp:taxon-name> Research] (<abbrev xmlns:xlink="http://www.w3.org/1999/xlink" content-type="institution" xlink:title="Coll. of Daniel Herbin, Garidech, France" id="ABBRID0EVPPM" xlink:type="simple">CDH</abbrev>) <bold>55</bold><italic><tp:taxon-name><tp:taxon-name-part taxon-name-part-type="genus" reg="Trogoptera">Trogoptera</tp:taxon-name-part><tp:taxon-name-part taxon-name-part-type="species" reg="tirzaha">tirzaha</tp:taxon-name-part></tp:taxon-name></italic>, St Laurent diss.: 3-31-18:4, not the type species of <italic><tp:taxon-name><tp:taxon-name-part taxon-name-part-type="genus" reg="Trogoptera">Trogoptera</tp:taxon-name-part></tp:taxon-name></italic> (<abbrev xmlns:xlink="http://www.w3.org/1999/xlink" content-type="institution" xlink:title="McGuire Center for Lepidoptera and Biodiversity, Gainesville, Florida, USA" id="ABBRID0EOQPM" xlink:type="simple">MGCL</abbrev>) <bold>56</bold><italic><tp:taxon-name><tp:taxon-name-part taxon-name-part-type="genus" reg="Lacosoma">Lacosoma</tp:taxon-name-part><tp:taxon-name-part taxon-name-part-type="species" reg="chiridota">chiridota</tp:taxon-name-part></tp:taxon-name></italic>, St Laurent diss.: 3-31-18:3 (<abbrev xmlns:xlink="http://www.w3.org/1999/xlink" content-type="institution" xlink:title="McGuire Center for Lepidoptera and Biodiversity, Gainesville, Florida, USA" id="ABBRID0EARPM" xlink:type="simple">MGCL</abbrev>) <bold>57</bold><italic><tp:taxon-name><tp:taxon-name-part taxon-name-part-type="genus" reg="Vanenga">Vanenga</tp:taxon-name-part><tp:taxon-name-part taxon-name-part-type="species" reg="mera">mera</tp:taxon-name-part></tp:taxon-name></italic>, St Laurent diss.: 5-17-16:5 [reused with permission from <xref ref-type="bibr" rid="B102">St Laurent and Herbin (2017)</xref>, ZooKeys] (<named-content xmlns:xlink="http://www.w3.org/1999/xlink" content-type="dwc:institutional_code" xlink:type="simple">CUIC</named-content>). Scale bar: 1 mm.</p></caption><graphic xmlns:xlink="http://www.w3.org/1999/xlink" xlink:href="zookeys-815-001-g013.jpg" position="float" orientation="portrait" xlink:type="simple" id="oo_255815.jpg"/></fig></tp:treatment-sec><ref-list><ref id="B100"><mixed-citation xmlns:xlink="http://www.w3.org/1999/xlink" xlink:type="simple"><person-group><name name-style="western"><surname>St Laurent</surname><given-names>RA</given-names></name><name name-style="western"><surname>Giusti</surname><given-names>A</given-names></name><name name-style="western"><surname>Herbin</surname><given-names>D</given-names></name></person-group> (<year>2017d</year>) <article-title>Revision of the genus <italic><tp:taxon-name><tp:taxon-name-part taxon-name-part-type="genus">Biterolfa</tp:taxon-name-part></tp:taxon-name></italic> Schaus, 1928 (<tp:taxon-name><tp:taxon-name-part taxon-name-part-type="superfamily">Mimallonoidea</tp:taxon-name-part></tp:taxon-name>: <tp:taxon-name><tp:taxon-name-part taxon-name-part-type="family">Mimallonidae</tp:taxon-name-part></tp:taxon-name>) with the descriptions of two new species.</article-title><source>Tropical <tp:taxon-name><tp:taxon-name-part taxon-name-part-type="order">Lepidoptera</tp:taxon-name-part></tp:taxon-name> Research</source><volume>27</volume>: <fpage>86</fpage>–<lpage>95</lpage>.</mixed-citation></ref><ref id="B102"><mixed-citation xmlns:xlink="http://www.w3.org/1999/xlink" xlink:type="simple"><person-group><name name-style="western"><surname>St Laurent</surname><given-names>RA</given-names></name><name name-style="western"><surname>Herbin</surname><given-names>D</given-names></name></person-group> (<year>2017</year>) <article-title>Revision of the genus <italic><tp:taxon-name><tp:taxon-name-part taxon-name-part-type="genus">Vanenga</tp:taxon-name-part></tp:taxon-name></italic> Schaus, 1928 (<tp:taxon-name><tp:taxon-name-part taxon-name-part-type="order">Lepidoptera</tp:taxon-name-part></tp:taxon-name>, <tp:taxon-name><tp:taxon-name-part taxon-name-part-type="superfamily">Mimallonoidea</tp:taxon-name-part></tp:taxon-name>, <tp:taxon-name><tp:taxon-name-part taxon-name-part-type="family">Mimallonidae</tp:taxon-name-part></tp:taxon-name>) with the description of a new species.</article-title><source>ZooKeys</source><volume>644</volume>: <fpage>89</fpage>–<lpage>104</lpage>. <ext-link xlink:type="simple" ext-link-type="doi" xlink:href="10.3897/zookeys.644.10705">https://doi.org/10.3897/zookeys.644.10705</ext-link></mixed-citation></ref><ref id="B57"><mixed-citation xmlns:xlink="http://www.w3.org/1999/xlink" xlink:type="simple"><person-group><name name-style="western"><surname>Janzen</surname><given-names>DH</given-names></name><name name-style="western"><surname>Hallwachs</surname><given-names>W</given-names></name></person-group> (<year>2017</year>) Dynamic database for an inventory of the macrocaterpillar fauna, and its food plants and parasitoids, of Área de Conservación Guanacaste (ACG), northwestern Costa Rica. <ext-link xlink:type="simple" ext-link-type="uri" xlink:href="http://janzen.sas.upenn.edu">http://janzen.sas.upenn.edu</ext-link></mixed-citation></ref><ref id="B96"><mixed-citation xmlns:xlink="http://www.w3.org/1999/xlink" xlink:type="simple"><person-group><name name-style="western"><surname>St Laurent</surname><given-names>RA</given-names></name><name name-style="western"><surname>Carvalho</surname><given-names>APS</given-names></name></person-group> (<year>2017b</year>) <article-title>A new genus of Andean <tp:taxon-name><tp:taxon-name-part taxon-name-part-type="family">Mimallonidae</tp:taxon-name-part></tp:taxon-name> (<tp:taxon-name><tp:taxon-name-part taxon-name-part-type="superfamily">Mimallonoidea</tp:taxon-name-part></tp:taxon-name>), with the descriptions of four new species.</article-title><source>Journal of the Lepidopterists’ Society</source><volume>71</volume>: <fpage>92</fpage>–<lpage>108</lpage>. <ext-link xlink:type="simple" ext-link-type="doi" xlink:href="10.18473/lepi.71i2.a4">https://doi.org/10.18473/lepi.71i2.a4</ext-link></mixed-citation></ref></ref-list></tp:taxon-treatment>
