# Supplementary material for: Reclassification of the Sack-bearer Moths (Lepidoptera, Mimallonoidea, Mimallonidae)
Source: Zookeys. 2019 Jan 10;(815):1–114. doi: 10.3897/zookeys.815.27335 (PMC6336762; doi:10.3897/zookeys.815.27335)
Supplement: XML Treatment for Lacosoma [file zookeys.815.27335-treatment21.xml]

<!DOCTYPE tp:taxon-treatment
  PUBLIC "-//TaxonX//DTD Taxonomic Treatment Publishing DTD v0 20100105//EN" "tax-treatment-NSO.dtd">
<tp:taxon-treatment xmlns:tp="http://www.plazi.org/taxpub"><tp:treatment-meta><kwd-group><label>Taxon classification</label><kwd><named-content xmlns:xlink="http://www.w3.org/1999/xlink" content-type="kingdom">Animalia</named-content></kwd><kwd><named-content xmlns:xlink="http://www.w3.org/1999/xlink" content-type="order">Lepidoptera</named-content></kwd><kwd><named-content xmlns:xlink="http://www.w3.org/1999/xlink" content-type="family">Mimallonidae</named-content></kwd></kwd-group><mixed-citation publication-type="journal"><person-group><name><surname>Laurent</surname><given-names>Ryan A. St</given-names></name><name><surname>Kawahara</surname><given-names>Akito Y.</given-names></name></person-group><article-title>Reclassification of the Sack-bearer Moths (<tp:taxon-name><tp:taxon-name-part taxon-name-part-type="order">Lepidoptera</tp:taxon-name-part></tp:taxon-name>, <tp:taxon-name><tp:taxon-name-part taxon-name-part-type="superfamily">Mimallonoidea</tp:taxon-name-part></tp:taxon-name>, <tp:taxon-name><tp:taxon-name-part taxon-name-part-type="family">Mimallonidae</tp:taxon-name-part></tp:taxon-name>)</article-title><source>Zookeys</source><day>10</day><month>1</month><year>2019</year><volume>2019</volume><issue>815</issue><fpage>1</fpage><lpage>114</lpage><pub-id pub-id-type="doi">10.3897/zookeys.815.27335</pub-id></mixed-citation></tp:treatment-meta><tp:nomenclature><tp:taxon-name>
                <tp:taxon-name-part taxon-name-part-type="genus" reg="Lacosoma">Lacosoma</tp:taxon-name-part>
              </tp:taxon-name><tp:taxon-authority>Grote, 1864</tp:taxon-authority><xref ref-type="fig" rid="F5">Figs 20</xref><xref ref-type="fig" rid="F13">, 56</xref><xref ref-type="fig" rid="F22">, 111</xref><xref ref-type="fig" rid="F22">, 112</xref><xref ref-type="fig" rid="F34">, 163</xref><xref ref-type="fig" rid="F35">, 164–165</xref><xref ref-type="supplementary-material" rid="S3">; Suppl. material 3: Plate 1</xref></tp:nomenclature><tp:treatment-sec sec-type="type species" id="SECID0EGADI"><title>Type species.</title><p><italic><tp:taxon-name><tp:taxon-name-part taxon-name-part-type="genus" reg="Lacosoma">Lacosoma</tp:taxon-name-part><tp:taxon-name-part taxon-name-part-type="species" reg="chiridota">chiridota</tp:taxon-name-part></tp:taxon-name></italic> Grote, 1864.</p></tp:treatment-sec><tp:treatment-sec sec-type="diagnosis" id="SECID0EXADI"><title>Diagnosis.</title><p><italic><tp:taxon-name><tp:taxon-name-part taxon-name-part-type="genus" reg="Lacosoma">Lacosoma</tp:taxon-name-part></tp:taxon-name></italic> is one of the most speciose genera of <tp:taxon-name><tp:taxon-name-part taxon-name-part-type="family">Mimallonidae</tp:taxon-name-part></tp:taxon-name>, and displays a great deal of variation. They can easily be recognized by their genitalia (see Apomorphies below), but are externally more variable. Externally, <italic><tp:taxon-name><tp:taxon-name-part taxon-name-part-type="genus" reg="Lacosoma">Lacosoma</tp:taxon-name-part></tp:taxon-name></italic> are some of the smallest <tp:taxon-name><tp:taxon-name-part taxon-name-part-type="family">Mimallonidae</tp:taxon-name-part></tp:taxon-name> in overall size, most species have crenulated wing margins and pink, salmon, and gray coloration. The general shape and size of <italic><tp:taxon-name><tp:taxon-name-part taxon-name-part-type="genus" reg="Lacosoma">Lacosoma</tp:taxon-name-part></tp:taxon-name></italic> species is more diagnostic than any one other external character. The combination of the general characters of small size, falcate forewings, and crenulated margins allow for the recognition of most species in the genus. Few Central American species display straight wing margins (such as <italic><tp:taxon-name><tp:taxon-name-part taxon-name-part-type="genus" reg="Lacosoma">L.</tp:taxon-name-part><tp:taxon-name-part taxon-name-part-type="species" reg="elassa">elassa</tp:taxon-name-part></tp:taxon-name></italic> (Franclemont) and <italic><tp:taxon-name><tp:taxon-name-part taxon-name-part-type="genus" reg="Lacosoma">L.</tp:taxon-name-part><tp:taxon-name-part taxon-name-part-type="species" reg="morgani">morgani</tp:taxon-name-part></tp:taxon-name></italic> Herbin), but are of the usual size and coloration for <italic><tp:taxon-name><tp:taxon-name-part taxon-name-part-type="genus" reg="Lacosoma">Lacosoma</tp:taxon-name-part></tp:taxon-name></italic> in general. The more uniquely colored species display the typical falcate wing shape and crenulate wing margins. Examples of uniquely colored species include those that are all pink: <italic><tp:taxon-name><tp:taxon-name-part taxon-name-part-type="genus" reg="Lacosoma">L.</tp:taxon-name-part><tp:taxon-name-part taxon-name-part-type="species" reg="maldera">maldera</tp:taxon-name-part></tp:taxon-name></italic> Schaus; nearly all black: <italic><tp:taxon-name><tp:taxon-name-part taxon-name-part-type="genus" reg="Lacosoma">L.</tp:taxon-name-part><tp:taxon-name-part taxon-name-part-type="species" reg="syrinx">syrinx</tp:taxon-name-part></tp:taxon-name></italic> (Druce) and <italic><tp:taxon-name><tp:taxon-name-part taxon-name-part-type="genus" reg="Lacosoma">L.</tp:taxon-name-part><tp:taxon-name-part taxon-name-part-type="species" reg="briasia">briasia</tp:taxon-name-part></tp:taxon-name></italic> Schaus (Fig. <xref ref-type="fig" rid="F34">163</xref>); and pink and yellow: <italic><tp:taxon-name><tp:taxon-name-part taxon-name-part-type="genus" reg="Lacosoma">L.</tp:taxon-name-part><tp:taxon-name-part taxon-name-part-type="species" reg="valera">valera</tp:taxon-name-part></tp:taxon-name></italic> Schaus and <italic><tp:taxon-name><tp:taxon-name-part taxon-name-part-type="genus" reg="Lacosoma">L.</tp:taxon-name-part><tp:taxon-name-part taxon-name-part-type="species" reg="valeroides">valeroides</tp:taxon-name-part></tp:taxon-name></italic> Herbin and C. Mielke.</p></tp:treatment-sec><tp:treatment-sec sec-type="Apomorphies" id="SECID0EUEDI"><title>Apomorphies.</title><p>(1) Subuncus projections extend from ventral margins of tegumen, extended outward most usually as a simply triangular protrusion (Fig. <xref ref-type="fig" rid="F5">20a</xref>), but in some Central American species (for example <italic><tp:taxon-name><tp:taxon-name-part taxon-name-part-type="genus" reg="Lacosoma">L.</tp:taxon-name-part><tp:taxon-name-part taxon-name-part-type="species" reg="elassa">elassa</tp:taxon-name-part></tp:taxon-name></italic>, <italic><tp:taxon-name><tp:taxon-name-part taxon-name-part-type="genus" reg="Lacosoma">L.</tp:taxon-name-part><tp:taxon-name-part taxon-name-part-type="species" reg="morgani">morgani</tp:taxon-name-part></tp:taxon-name></italic>) these projections are more elongated and bent; (2) Gnathos projected ventrally below uncus, connecting to complex dorsal projections of juxta, together forming intricate sclerotizations with variable projections (Fig. <xref ref-type="fig" rid="F5">20b</xref>; Suppl. material <xref ref-type="supplementary-material" rid="S3">3</xref>: Plate 1, 6: 0, 6: A).</p></tp:treatment-sec><tp:treatment-sec><!--Section generated to contain objects referenced in tp:taxon-treatment.--><fig id="F5" position="float" orientation="portrait"><label>Figures 18–21.</label><caption><p>Ventral view of male genitalia of type species of genera belonging to <tp:taxon-name><tp:taxon-name-part taxon-name-part-type="subfamily">Lacosominae</tp:taxon-name-part></tp:taxon-name>: <tp:taxon-name><tp:taxon-name-part taxon-name-part-type="tribe">Trogopterini</tp:taxon-name-part></tp:taxon-name> and <tp:taxon-name><tp:taxon-name-part taxon-name-part-type="tribe">Lacosomini</tp:taxon-name-part></tp:taxon-name>. Phallus/juxtal complex is figured below the genitalia in the lateral view. <bold>18</bold><italic><tp:taxon-name><tp:taxon-name-part taxon-name-part-type="genus" reg="Reinmara">Reinmara</tp:taxon-name-part><tp:taxon-name-part taxon-name-part-type="species" reg="enthona">enthona</tp:taxon-name-part></tp:taxon-name></italic>, St Laurent diss.: 5-18-16:1 (<named-content xmlns:xlink="http://www.w3.org/1999/xlink" content-type="dwc:institutional_code" xlink:type="simple">CNC</named-content>) <bold>19</bold><tp:taxon-name><tp:taxon-name-part taxon-name-part-type="genus" reg="Trogoptera">Trogoptera</tp:taxon-name-part><tp:taxon-name-part taxon-name-part-type="uncertainty-rank">cf</tp:taxon-name-part><tp:taxon-name-part taxon-name-part-type="species" reg="notata">notata</tp:taxon-name-part></tp:taxon-name>, St Laurent diss.: 17-3-18:5 (<abbrev xmlns:xlink="http://www.w3.org/1999/xlink" content-type="institution" xlink:title="McGuire Center for Lepidoptera and Biodiversity, Gainesville, Florida, USA" id="ABBRID0EESOM" xlink:type="simple">MGCL</abbrev>) <bold>20</bold><italic><tp:taxon-name><tp:taxon-name-part taxon-name-part-type="genus" reg="Lacosoma">Lacosoma</tp:taxon-name-part><tp:taxon-name-part taxon-name-part-type="species" reg="chiridota">chiridota</tp:taxon-name-part></tp:taxon-name></italic>, St Laurent diss.: 10-5-17:5 [reused with permission from <xref ref-type="bibr" rid="B101">St Laurent et al. (2018a)</xref>, Systematic Entomology] (<abbrev xmlns:xlink="http://www.w3.org/1999/xlink" content-type="institution" xlink:title="Coll. of Ryan St Laurent, Gainesville, Florida, USA" id="ABBRID0E1SOM" xlink:type="simple">CRAS</abbrev>) <bold>21</bold><italic><tp:taxon-name><tp:taxon-name-part taxon-name-part-type="genus" reg="Vanenga">Vanenga</tp:taxon-name-part><tp:taxon-name-part taxon-name-part-type="species" reg="mera">mera</tp:taxon-name-part></tp:taxon-name></italic>, St Laurent diss.: 7-7-16:2 [reused with permission from <xref ref-type="bibr" rid="B102">St Laurent and Herbin (2017)</xref>, ZooKeys] (<named-content xmlns:xlink="http://www.w3.org/1999/xlink" content-type="dwc:institutional_code" xlink:type="simple">NHMUK</named-content>). Scale bar: 1 mm.</p></caption><graphic xmlns:xlink="http://www.w3.org/1999/xlink" xlink:href="zookeys-815-001-g005.jpg" position="float" orientation="portrait" xlink:type="simple" id="oo_255807.jpg"/></fig><fig id="F13" position="float" orientation="portrait"><label>Figures 54–57.</label><caption><p>Ventral view of female genitalia of type species (except where noted) of genera belonging to <tp:taxon-name><tp:taxon-name-part taxon-name-part-type="subfamily">Lacosominae</tp:taxon-name-part></tp:taxon-name>: <tp:taxon-name><tp:taxon-name-part taxon-name-part-type="tribe">Trogopterini</tp:taxon-name-part></tp:taxon-name> and <tp:taxon-name><tp:taxon-name-part taxon-name-part-type="tribe">Lacosomini</tp:taxon-name-part></tp:taxon-name>. <bold>54</bold><italic><tp:taxon-name><tp:taxon-name-part taxon-name-part-type="genus" reg="Reinmara">Reinmara</tp:taxon-name-part><tp:taxon-name-part taxon-name-part-type="species" reg="enthona">enthona</tp:taxon-name-part></tp:taxon-name></italic>, D. Herbin genitalia diss.: H. 1103 [reused with permission from <xref ref-type="bibr" rid="B100">St Laurent et al. (2017d)</xref>, Tropical <tp:taxon-name><tp:taxon-name-part taxon-name-part-type="order">Lepidoptera</tp:taxon-name-part></tp:taxon-name> Research] (<abbrev xmlns:xlink="http://www.w3.org/1999/xlink" content-type="institution" xlink:title="Coll. of Daniel Herbin, Garidech, France" id="ABBRID0EVPPM" xlink:type="simple">CDH</abbrev>) <bold>55</bold><italic><tp:taxon-name><tp:taxon-name-part taxon-name-part-type="genus" reg="Trogoptera">Trogoptera</tp:taxon-name-part><tp:taxon-name-part taxon-name-part-type="species" reg="tirzaha">tirzaha</tp:taxon-name-part></tp:taxon-name></italic>, St Laurent diss.: 3-31-18:4, not the type species of <italic><tp:taxon-name><tp:taxon-name-part taxon-name-part-type="genus" reg="Trogoptera">Trogoptera</tp:taxon-name-part></tp:taxon-name></italic> (<abbrev xmlns:xlink="http://www.w3.org/1999/xlink" content-type="institution" xlink:title="McGuire Center for Lepidoptera and Biodiversity, Gainesville, Florida, USA" id="ABBRID0EOQPM" xlink:type="simple">MGCL</abbrev>) <bold>56</bold><italic><tp:taxon-name><tp:taxon-name-part taxon-name-part-type="genus" reg="Lacosoma">Lacosoma</tp:taxon-name-part><tp:taxon-name-part taxon-name-part-type="species" reg="chiridota">chiridota</tp:taxon-name-part></tp:taxon-name></italic>, St Laurent diss.: 3-31-18:3 (<abbrev xmlns:xlink="http://www.w3.org/1999/xlink" content-type="institution" xlink:title="McGuire Center for Lepidoptera and Biodiversity, Gainesville, Florida, USA" id="ABBRID0EARPM" xlink:type="simple">MGCL</abbrev>) <bold>57</bold><italic><tp:taxon-name><tp:taxon-name-part taxon-name-part-type="genus" reg="Vanenga">Vanenga</tp:taxon-name-part><tp:taxon-name-part taxon-name-part-type="species" reg="mera">mera</tp:taxon-name-part></tp:taxon-name></italic>, St Laurent diss.: 5-17-16:5 [reused with permission from <xref ref-type="bibr" rid="B102">St Laurent and Herbin (2017)</xref>, ZooKeys] (<named-content xmlns:xlink="http://www.w3.org/1999/xlink" content-type="dwc:institutional_code" xlink:type="simple">CUIC</named-content>). Scale bar: 1 mm.</p></caption><graphic xmlns:xlink="http://www.w3.org/1999/xlink" xlink:href="zookeys-815-001-g013.jpg" position="float" orientation="portrait" xlink:type="simple" id="oo_255815.jpg"/></fig><fig id="F22" position="float" orientation="portrait"><label>Figures 107–114.</label><caption><p>Adult specimens of type species of genera belonging to <tp:taxon-name><tp:taxon-name-part taxon-name-part-type="subfamily">Lacosominae</tp:taxon-name-part></tp:taxon-name>: <tp:taxon-name><tp:taxon-name-part taxon-name-part-type="tribe">Trogopterini</tp:taxon-name-part></tp:taxon-name> and <tp:taxon-name><tp:taxon-name-part taxon-name-part-type="tribe">Lacosomini</tp:taxon-name-part></tp:taxon-name>. <bold>107</bold><italic><tp:taxon-name><tp:taxon-name-part taxon-name-part-type="genus" reg="Reinmara">Reinmara</tp:taxon-name-part><tp:taxon-name-part taxon-name-part-type="species" reg="enthona">enthona</tp:taxon-name-part></tp:taxon-name></italic>, male [reused with permission from <xref ref-type="bibr" rid="B103">St Laurent et al. (2017c)</xref>, ZooKeys] (<abbrev xmlns:xlink="http://www.w3.org/1999/xlink" content-type="institution" xlink:title="Coll. of Daniel Herbin, Garidech, France" id="ABBRID0EPXAO" xlink:type="simple">CDH</abbrev>) <bold>108</bold><italic><tp:taxon-name><tp:taxon-name-part taxon-name-part-type="genus" reg="Reinmara">R.</tp:taxon-name-part><tp:taxon-name-part taxon-name-part-type="species" reg="enthona">enthona</tp:taxon-name-part></tp:taxon-name></italic>, female [reused with permission from <xref ref-type="bibr" rid="B103">St Laurent et al. (2017c)</xref>, ZooKeys] (<abbrev xmlns:xlink="http://www.w3.org/1999/xlink" content-type="institution" xlink:title="Coll. of Daniel Herbin, Garidech, France" id="ABBRID0EFYAO" xlink:type="simple">CDH</abbrev>) <bold>109</bold><tp:taxon-name><tp:taxon-name-part taxon-name-part-type="genus" reg="Trogoptera">Trogoptera</tp:taxon-name-part><tp:taxon-name-part taxon-name-part-type="uncertainty-rank">cf</tp:taxon-name-part><tp:taxon-name-part taxon-name-part-type="species" reg="notata">notata</tp:taxon-name-part></tp:taxon-name>, male (<abbrev xmlns:xlink="http://www.w3.org/1999/xlink" content-type="institution" xlink:title="McGuire Center for Lepidoptera and Biodiversity, Gainesville, Florida, USA" id="ABBRID0EZYAO" xlink:type="simple">MGCL</abbrev>) <bold>110</bold><italic><tp:taxon-name><tp:taxon-name-part taxon-name-part-type="genus" reg="Trogoptera">Trogoptera</tp:taxon-name-part></tp:taxon-name></italic> sp., female (<named-content xmlns:xlink="http://www.w3.org/1999/xlink" content-type="dwc:institutional_code" xlink:type="simple">NHMUK</named-content>) <bold>111</bold><italic><tp:taxon-name><tp:taxon-name-part taxon-name-part-type="genus" reg="Lacosoma">Lacosoma</tp:taxon-name-part><tp:taxon-name-part taxon-name-part-type="species" reg="chiridota">chiridota</tp:taxon-name-part></tp:taxon-name></italic>, male (<abbrev xmlns:xlink="http://www.w3.org/1999/xlink" content-type="institution" xlink:title="McGuire Center for Lepidoptera and Biodiversity, Gainesville, Florida, USA" id="ABBRID0EZZAO" xlink:type="simple">MGCL</abbrev>) <bold>112</bold><italic><tp:taxon-name><tp:taxon-name-part taxon-name-part-type="genus" reg="Lacosoma">L.</tp:taxon-name-part><tp:taxon-name-part taxon-name-part-type="species" reg="chiridota">chiridota</tp:taxon-name-part></tp:taxon-name></italic>, female (<abbrev xmlns:xlink="http://www.w3.org/1999/xlink" content-type="institution" xlink:title="McGuire Center for Lepidoptera and Biodiversity, Gainesville, Florida, USA" id="ABBRID0EL1AO" xlink:type="simple">MGCL</abbrev>) <bold>113</bold><italic><tp:taxon-name><tp:taxon-name-part taxon-name-part-type="genus" reg="Vanenga">Vanenga</tp:taxon-name-part><tp:taxon-name-part taxon-name-part-type="species" reg="mera">mera</tp:taxon-name-part></tp:taxon-name></italic>, male [reused with permission from <xref ref-type="bibr" rid="B102">St Laurent and Herbin (2017)</xref>, ZooKeys] (<abbrev xmlns:xlink="http://www.w3.org/1999/xlink" content-type="institution" xlink:title="Coll. of Daniel Herbin, Garidech, France" id="ABBRID0EB2AO" xlink:type="simple">CDH</abbrev>) <bold>114</bold><italic><tp:taxon-name><tp:taxon-name-part taxon-name-part-type="genus" reg="Vanenga">V.</tp:taxon-name-part><tp:taxon-name-part taxon-name-part-type="species" reg="mera">mera</tp:taxon-name-part></tp:taxon-name></italic>, female [reused with permission from <xref ref-type="bibr" rid="B102">St Laurent and Herbin (2017)</xref>, ZooKeys] (<named-content xmlns:xlink="http://www.w3.org/1999/xlink" content-type="dwc:institutional_code" xlink:type="simple">CUIC</named-content>). Scale bar: 1 cm.</p></caption><graphic xmlns:xlink="http://www.w3.org/1999/xlink" xlink:href="zookeys-815-001-g022.jpg" position="float" orientation="portrait" xlink:type="simple" id="oo_255824.jpg"/></fig><fig id="F34" position="float" orientation="portrait"><label>Figures 159–163.</label><caption><p>Lectotypes designated in the present work for <italic>incertae sedis</italic> and <tp:taxon-name><tp:taxon-name-part taxon-name-part-type="subfamily">Lacosominae</tp:taxon-name-part></tp:taxon-name><bold>a</bold> dorsal <bold>b</bold> ventral. See annotations in Section 4 for complete label data for all lectotypes. All specimens are male <bold>159</bold><italic><tp:taxon-name><tp:taxon-name-part taxon-name-part-type="genus" reg="Hydrias">Hydrias</tp:taxon-name-part><tp:taxon-name-part taxon-name-part-type="species" reg="amaryllis">amaryllis</tp:taxon-name-part></tp:taxon-name></italic> Schaus (= <italic><tp:taxon-name><tp:taxon-name-part taxon-name-part-type="genus" reg="Tolypida">Tolypida</tp:taxon-name-part><tp:taxon-name-part taxon-name-part-type="species" reg="amaryllis">amaryllis</tp:taxon-name-part></tp:taxon-name></italic>) <bold>160</bold><italic><tp:taxon-name><tp:taxon-name-part taxon-name-part-type="genus" reg="Trogoptera">Trogoptera</tp:taxon-name-part><tp:taxon-name-part taxon-name-part-type="species" reg="althora">althora</tp:taxon-name-part></tp:taxon-name></italic> Schaus <bold>161</bold><italic><tp:taxon-name><tp:taxon-name-part taxon-name-part-type="genus" reg="Adalgisa">Adalgisa</tp:taxon-name-part><tp:taxon-name-part taxon-name-part-type="species" reg="croesa">croesa</tp:taxon-name-part></tp:taxon-name></italic> Schaus <bold>162</bold><italic><tp:taxon-name><tp:taxon-name-part taxon-name-part-type="genus" reg="Perophora">Perophora</tp:taxon-name-part><tp:taxon-name-part taxon-name-part-type="species" reg="pulloides">pulloides</tp:taxon-name-part></tp:taxon-name></italic> Dognin (= <italic><tp:taxon-name><tp:taxon-name-part taxon-name-part-type="genus" reg="Alheita">Alheita</tp:taxon-name-part><tp:taxon-name-part taxon-name-part-type="species" reg="pulloides">pulloides</tp:taxon-name-part></tp:taxon-name></italic>) <bold>163</bold><italic><tp:taxon-name><tp:taxon-name-part taxon-name-part-type="genus" reg="Lacosoma">Lacosoma</tp:taxon-name-part><tp:taxon-name-part taxon-name-part-type="species" reg="briasia">briasia</tp:taxon-name-part></tp:taxon-name></italic> Schaus. Scale bar: 1 cm.</p></caption><graphic xmlns:xlink="http://www.w3.org/1999/xlink" xlink:href="zookeys-815-001-g034.jpg" position="float" orientation="portrait" xlink:type="simple" id="oo_255836.jpg"/></fig><fig id="F35" position="float" orientation="portrait"><label>Figures 164–168.</label><caption><p>Lectotypes designated in the present work for <tp:taxon-name><tp:taxon-name-part taxon-name-part-type="subfamily">Lacosominae</tp:taxon-name-part></tp:taxon-name> and <tp:taxon-name><tp:taxon-name-part taxon-name-part-type="subfamily">Cicinninae</tp:taxon-name-part></tp:taxon-name><bold>a</bold> dorsal <bold>b</bold> ventral. See annotations in Section 4 for complete label data for all lectotypes. All specimens are male. <bold>164</bold><italic><tp:taxon-name><tp:taxon-name-part taxon-name-part-type="genus" reg="Lacosoma">Lacosoma</tp:taxon-name-part><tp:taxon-name-part taxon-name-part-type="species" reg="diederica">diederica</tp:taxon-name-part></tp:taxon-name></italic> Schaus <bold>165</bold><italic><tp:taxon-name><tp:taxon-name-part taxon-name-part-type="genus" reg="Lacosoma">Lacosoma</tp:taxon-name-part><tp:taxon-name-part taxon-name-part-type="species" reg="raydela">raydela</tp:taxon-name-part></tp:taxon-name></italic> Schaus <bold>166</bold><italic><tp:taxon-name><tp:taxon-name-part taxon-name-part-type="genus" reg="Cicinnus">Cicinnus</tp:taxon-name-part><tp:taxon-name-part taxon-name-part-type="species" reg="lacuna">lacuna</tp:taxon-name-part></tp:taxon-name></italic> (= <italic><tp:taxon-name><tp:taxon-name-part taxon-name-part-type="genus" reg="Psychocampa">Psychocampa</tp:taxon-name-part><tp:taxon-name-part taxon-name-part-type="species" reg="lacuna">lacuna</tp:taxon-name-part></tp:taxon-name></italic>) <bold>167</bold><italic><tp:taxon-name><tp:taxon-name-part taxon-name-part-type="genus" reg="Cicinnus">Cicinnus</tp:taxon-name-part><tp:taxon-name-part taxon-name-part-type="species" reg="corallina">corallina</tp:taxon-name-part></tp:taxon-name></italic> Dognin <bold>168</bold><italic><tp:taxon-name><tp:taxon-name-part taxon-name-part-type="genus" reg="Cicinnus">Cicinnus</tp:taxon-name-part><tp:taxon-name-part taxon-name-part-type="species" reg="latris">latris</tp:taxon-name-part></tp:taxon-name></italic> Schaus. Scale bar: 1 cm.</p></caption><graphic xmlns:xlink="http://www.w3.org/1999/xlink" xlink:href="zookeys-815-001-g035.jpg" position="float" orientation="portrait" xlink:type="simple" id="oo_255837.jpg"/></fig><supplementary-material xmlns:xlink="http://www.w3.org/1999/xlink" id="S3" position="float" orientation="portrait" xlink:type="simple"><label>Supplementary material 3</label><p>Figures denoting characters coded in Suppl. material <xref ref-type="supplementary-material" rid="S1">1</xref>: Table 1. Nine plates total, seven plates of genitalia, two plates of external morphology</p><!--PageBreak--><p>Data type: species data</p><media xlink:href="zookeys-815-001-s003.pdf" mimetype="application" mime-subtype="pdf" position="float" orientation="portrait" xlink:type="simple" id="oo_255841.pdf"/><permissions><license license-type="creative-commons-attribution" xlink:href="http://creativecommons.org/licenses/by/4.0/" xlink:type="simple"><license-p>This is an open access article distributed under the terms of the Creative Commons Attribution License (CC BY 4.0), which permits unrestricted use, distribution, and reproduction in any medium, provided the original author and source are credited.</license-p></license></permissions><attrib specific-use="authors">Ryan A. St Laurent, Akito Y. Kawahara</attrib></supplementary-material><supplementary-material xmlns:xlink="http://www.w3.org/1999/xlink" id="S1" position="float" orientation="portrait" xlink:type="simple"><label>Supplementary material 1</label><p>Table 1. Morphological character matrix for <tp:taxon-name><tp:taxon-name-part taxon-name-part-type="family">Mimallonidae</tp:taxon-name-part></tp:taxon-name> and two outgroups</p><p>Data type: species data</p><p>Explanation note: Characters 1 to 25 are male genitalia, 26 to 31 are female genitalia, and 32 to 55 are external morphological characters. See Suppl. material <xref ref-type="supplementary-material" rid="S2">2</xref> for additional explanation of characters and their states. Unknowns are coded as “?”, inapplicable characters are coded as “-”.</p><media xlink:href="zookeys-815-001-s001.xlsx" mimetype="application" mime-subtype="vnd.openxmlformats-officedocument.spreadsheetml.sheet" position="float" orientation="portrait" xlink:type="simple" id="oo_255839.xlsx"/><permissions><license license-type="creative-commons-attribution" xlink:href="http://creativecommons.org/licenses/by/4.0/" xlink:type="simple"><license-p>This is an open access article distributed under the terms of the Creative Commons Attribution License (CC BY 4.0), which permits unrestricted use, distribution, and reproduction in any medium, provided the original author and source are credited.</license-p></license></permissions><attrib specific-use="authors">Ryan A. St Laurent, Akito Y. Kawahara</attrib></supplementary-material></tp:treatment-sec><ref-list><ref id="B101"><mixed-citation xmlns:xlink="http://www.w3.org/1999/xlink" xlink:type="simple"><person-group><name name-style="western"><surname>St Laurent</surname><given-names>RA</given-names></name><name name-style="western"><surname>Hamilton</surname><given-names>CA</given-names></name><name name-style="western"><surname>Kawahara</surname><given-names>AY</given-names></name></person-group> (<year>2018a</year>) <article-title>Museum specimens provide phylogenomic data to resolve relationships of sack-bearer moths (<tp:taxon-name><tp:taxon-name-part taxon-name-part-type="order">Lepidoptera</tp:taxon-name-part></tp:taxon-name>, <tp:taxon-name><tp:taxon-name-part taxon-name-part-type="superfamily">Mimallonoidea</tp:taxon-name-part></tp:taxon-name>, <tp:taxon-name><tp:taxon-name-part taxon-name-part-type="family">Mimallonidae</tp:taxon-name-part></tp:taxon-name>).</article-title><source>Systematic Entomology</source><volume>43</volume>: <fpage>729</fpage>–<lpage>761</lpage>. <ext-link xlink:type="simple" ext-link-type="doi" xlink:href="10.1111/syen.12301">https://doi.org/10.1111/syen.12301</ext-link></mixed-citation></ref><ref id="B102"><mixed-citation xmlns:xlink="http://www.w3.org/1999/xlink" xlink:type="simple"><person-group><name name-style="western"><surname>St Laurent</surname><given-names>RA</given-names></name><name name-style="western"><surname>Herbin</surname><given-names>D</given-names></name></person-group> (<year>2017</year>) <article-title>Revision of the genus <italic><tp:taxon-name><tp:taxon-name-part taxon-name-part-type="genus">Vanenga</tp:taxon-name-part></tp:taxon-name></italic> Schaus, 1928 (<tp:taxon-name><tp:taxon-name-part taxon-name-part-type="order">Lepidoptera</tp:taxon-name-part></tp:taxon-name>, <tp:taxon-name><tp:taxon-name-part taxon-name-part-type="superfamily">Mimallonoidea</tp:taxon-name-part></tp:taxon-name>, <tp:taxon-name><tp:taxon-name-part taxon-name-part-type="family">Mimallonidae</tp:taxon-name-part></tp:taxon-name>) with the description of a new species.</article-title><source>ZooKeys</source><volume>644</volume>: <fpage>89</fpage>–<lpage>104</lpage>. <ext-link xlink:type="simple" ext-link-type="doi" xlink:href="10.3897/zookeys.644.10705">https://doi.org/10.3897/zookeys.644.10705</ext-link></mixed-citation></ref><ref id="B100"><mixed-citation xmlns:xlink="http://www.w3.org/1999/xlink" xlink:type="simple"><person-group><name name-style="western"><surname>St Laurent</surname><given-names>RA</given-names></name><name name-style="western"><surname>Giusti</surname><given-names>A</given-names></name><name name-style="western"><surname>Herbin</surname><given-names>D</given-names></name></person-group> (<year>2017d</year>) <article-title>Revision of the genus <italic><tp:taxon-name><tp:taxon-name-part taxon-name-part-type="genus">Biterolfa</tp:taxon-name-part></tp:taxon-name></italic> Schaus, 1928 (<tp:taxon-name><tp:taxon-name-part taxon-name-part-type="superfamily">Mimallonoidea</tp:taxon-name-part></tp:taxon-name>: <tp:taxon-name><tp:taxon-name-part taxon-name-part-type="family">Mimallonidae</tp:taxon-name-part></tp:taxon-name>) with the descriptions of two new species.</article-title><source>Tropical <tp:taxon-name><tp:taxon-name-part taxon-name-part-type="order">Lepidoptera</tp:taxon-name-part></tp:taxon-name> Research</source><volume>27</volume>: <fpage>86</fpage>–<lpage>95</lpage>.</mixed-citation></ref><ref id="B103"><mixed-citation xmlns:xlink="http://www.w3.org/1999/xlink" xlink:type="simple"><person-group><name name-style="western"><surname>St Laurent</surname><given-names>RA</given-names></name><name name-style="western"><surname>Herbin</surname><given-names>D</given-names></name><name name-style="western"><surname>Mielke</surname><given-names>CGC</given-names></name></person-group> (<year>2017c</year>) <article-title>Revision of the genus <italic><tp:taxon-name><tp:taxon-name-part taxon-name-part-type="genus">Reinmara</tp:taxon-name-part></tp:taxon-name></italic> Schaus, 1928 (<tp:taxon-name><tp:taxon-name-part taxon-name-part-type="order">Lepidoptera</tp:taxon-name-part></tp:taxon-name>, <tp:taxon-name><tp:taxon-name-part taxon-name-part-type="superfamily">Mimallonoidea</tp:taxon-name-part></tp:taxon-name>, <tp:taxon-name><tp:taxon-name-part taxon-name-part-type="family">Mimallonidae</tp:taxon-name-part></tp:taxon-name>) with the descriptions of four new species from South America.</article-title><source>ZooKeys</source><volume>677</volume>: <fpage>97</fpage>–<lpage>129</lpage>. <ext-link xlink:type="simple" ext-link-type="doi" xlink:href="10.3897/zookeys.677.12435">https://doi.org/10.3897/zookeys.677.12435</ext-link></mixed-citation></ref></ref-list></tp:taxon-treatment>
