# Supplementary material for: Reclassification of the Sack-bearer Moths (Lepidoptera, Mimallonoidea, Mimallonidae)
Source: Zookeys. 2019 Jan 10;(815):1–114. doi: 10.3897/zookeys.815.27335 (PMC6336762; doi:10.3897/zookeys.815.27335)
Supplement: XML Treatment for Druentica [file zookeys.815.27335-treatment23.xml]

<!DOCTYPE tp:taxon-treatment
  PUBLIC "-//TaxonX//DTD Taxonomic Treatment Publishing DTD v0 20100105//EN" "tax-treatment-NSO.dtd">
<tp:taxon-treatment xmlns:tp="http://www.plazi.org/taxpub"><tp:treatment-meta><kwd-group><label>Taxon classification</label><kwd><named-content xmlns:xlink="http://www.w3.org/1999/xlink" content-type="kingdom">Animalia</named-content></kwd><kwd><named-content xmlns:xlink="http://www.w3.org/1999/xlink" content-type="order">Lepidoptera</named-content></kwd><kwd><named-content xmlns:xlink="http://www.w3.org/1999/xlink" content-type="family">Mimallonidae</named-content></kwd></kwd-group><mixed-citation publication-type="journal"><person-group><name><surname>Laurent</surname><given-names>Ryan A. St</given-names></name><name><surname>Kawahara</surname><given-names>Akito Y.</given-names></name></person-group><article-title>Reclassification of the Sack-bearer Moths (<tp:taxon-name><tp:taxon-name-part taxon-name-part-type="order">Lepidoptera</tp:taxon-name-part></tp:taxon-name>, <tp:taxon-name><tp:taxon-name-part taxon-name-part-type="superfamily">Mimallonoidea</tp:taxon-name-part></tp:taxon-name>, <tp:taxon-name><tp:taxon-name-part taxon-name-part-type="family">Mimallonidae</tp:taxon-name-part></tp:taxon-name>)</article-title><source>Zookeys</source><day>10</day><month>1</month><year>2019</year><volume>2019</volume><issue>815</issue><fpage>1</fpage><lpage>114</lpage><pub-id pub-id-type="doi">10.3897/zookeys.815.27335</pub-id></mixed-citation></tp:treatment-meta><tp:nomenclature><tp:taxon-name>
                <tp:taxon-name-part taxon-name-part-type="genus" reg="Druentica">Druentica</tp:taxon-name-part>
              </tp:taxon-name><tp:taxon-authority>Strand, 1932</tp:taxon-authority><xref ref-type="fig" rid="F6">Figs 22</xref><xref ref-type="fig" rid="F14">, 58</xref><xref ref-type="fig" rid="F26">, 121</xref><xref ref-type="fig" rid="F26">, 122</xref></tp:nomenclature><tp:treatment-sec sec-type="type species" id="SECID0E6LDI"><title>Type species.</title><p><italic><tp:taxon-name><tp:taxon-name-part taxon-name-part-type="genus" reg="Cicinnus">Cicinnus</tp:taxon-name-part><tp:taxon-name-part taxon-name-part-type="species" reg="partha">partha</tp:taxon-name-part></tp:taxon-name></italic> Schaus, 1905.</p></tp:treatment-sec><tp:treatment-sec sec-type="diagnosis" id="SECID0EQMDI"><title>Diagnosis.</title><p>Most <italic><tp:taxon-name><tp:taxon-name-part taxon-name-part-type="genus" reg="Druentica">Druentica</tp:taxon-name-part></tp:taxon-name></italic> are silvery gray medium sized mimallonids with a distinct, usually straight postmedial line, and a preapical black dot along the costa where the postmedial line angles towards the costa, meeting it. Most species have straight forewing edges, but a few (such as <italic><tp:taxon-name><tp:taxon-name-part taxon-name-part-type="genus" reg="Druentica">D.</tp:taxon-name-part><tp:taxon-name-part taxon-name-part-type="species" reg="rotundula">rotundula</tp:taxon-name-part></tp:taxon-name></italic> (Dognin), <italic><tp:taxon-name><tp:taxon-name-part taxon-name-part-type="genus" reg="Druentica">D.</tp:taxon-name-part><tp:taxon-name-part taxon-name-part-type="species" reg="muta">muta</tp:taxon-name-part></tp:taxon-name></italic> (Dognin), <italic><tp:taxon-name><tp:taxon-name-part taxon-name-part-type="genus" reg="Druentica">D.</tp:taxon-name-part><tp:taxon-name-part taxon-name-part-type="species" reg="mutara">mutara</tp:taxon-name-part></tp:taxon-name></italic> (Schaus), and <italic><tp:taxon-name><tp:taxon-name-part taxon-name-part-type="genus" reg="Druentica">D.</tp:taxon-name-part><tp:taxon-name-part taxon-name-part-type="species" reg="brosica">brosica</tp:taxon-name-part></tp:taxon-name></italic> (Schaus)) have crenulated wing margins not unlike some <italic><tp:taxon-name><tp:taxon-name-part taxon-name-part-type="genus" reg="Lacosoma">Lacosoma</tp:taxon-name-part></tp:taxon-name></italic> and <italic><tp:taxon-name><tp:taxon-name-part taxon-name-part-type="genus" reg="Mimallo">Mimallo</tp:taxon-name-part></tp:taxon-name></italic>, hence erroneous placement of several species of <italic><tp:taxon-name><tp:taxon-name-part taxon-name-part-type="genus" reg="Druentica">Druentica</tp:taxon-name-part></tp:taxon-name></italic> in these unrelated genera. <italic><tp:taxon-name><tp:taxon-name-part taxon-name-part-type="genus" reg="Druentica">Druentica</tp:taxon-name-part></tp:taxon-name></italic> is another of the larger mimallonid genera, and thus there is more interspecific variation in this genus than in other genera previously treated above. However, male genitalia of <italic><tp:taxon-name><tp:taxon-name-part taxon-name-part-type="genus" reg="Druentica">Druentica</tp:taxon-name-part></tp:taxon-name></italic> are immediately recognizable as such.</p></tp:treatment-sec><tp:treatment-sec sec-type="Apomorphies" id="SECID0EMPDI"><title>Apomorphies.</title><p>Combination of the following characters: (1) Slightly curved tusk-like arms extending from valva base (Fig. <xref ref-type="fig" rid="F6">22a</xref>); (2) Paired, mesally separated, elongated gnathos arms with distal flattening extend from immediately below uncus, gnathos arms roughly equal to length of uncus (Fig. <xref ref-type="fig" rid="F6">22b</xref>).</p></tp:treatment-sec><tp:treatment-sec><!--Section generated to contain objects referenced in tp:taxon-treatment.--><fig id="F6" position="float" orientation="portrait"><label>Figures 22–26.</label><caption><p>Ventral view of male genitalia of type species of genera belonging to <tp:taxon-name><tp:taxon-name-part taxon-name-part-type="subfamily">Druenticinae</tp:taxon-name-part></tp:taxon-name>: <tp:taxon-name><tp:taxon-name-part taxon-name-part-type="tribe">Druenticini</tp:taxon-name-part></tp:taxon-name>. Phallus/juxtal complex is figured below the genitalia in the lateral view. <bold>22</bold><italic><tp:taxon-name><tp:taxon-name-part taxon-name-part-type="genus" reg="Druentica">Druentica</tp:taxon-name-part><tp:taxon-name-part taxon-name-part-type="species" reg="partha">partha</tp:taxon-name-part></tp:taxon-name></italic>, St Laurent diss.: 3-17-18:3 (<abbrev xmlns:xlink="http://www.w3.org/1999/xlink" content-type="institution" xlink:title="McGuire Center for Lepidoptera and Biodiversity, Gainesville, Florida, USA" id="ABBRID0EZUOM" xlink:type="simple">MGCL</abbrev>) <bold>23</bold><italic><tp:taxon-name><tp:taxon-name-part taxon-name-part-type="genus" reg="Micrallo">Micrallo</tp:taxon-name-part><tp:taxon-name-part taxon-name-part-type="species" reg="minutus">minutus</tp:taxon-name-part></tp:taxon-name></italic> holotype, St Laurent diss.: 10-21-15:1 [reused with permission from <xref ref-type="bibr" rid="B108">St Laurent and Mielke (2016)</xref>, ZooKeys] (<abbrev xmlns:xlink="http://www.w3.org/1999/xlink" content-type="institution" xlink:title="Coll. Pe. Jesus S. Moure, Departamento de Zoologia, Universidade Federal do Paraná, Curitiba, Paraná, Brazil" id="ABBRID0EPVOM" xlink:type="simple">DZUP</abbrev>) <bold>24</bold><italic><tp:taxon-name><tp:taxon-name-part taxon-name-part-type="genus" reg="Ulaluma">Ulaluma</tp:taxon-name-part><tp:taxon-name-part taxon-name-part-type="species" reg="valva">valva</tp:taxon-name-part></tp:taxon-name></italic>, St Laurent diss.: CPC 7 [reused with permission from <xref ref-type="bibr" rid="B101">St Laurent et al. (2018a)</xref>, Systematic Entomology] (<abbrev xmlns:xlink="http://www.w3.org/1999/xlink" content-type="institution" xlink:title="Coll. of Ryan St Laurent, Gainesville, Florida, USA" id="ABBRID0EFWOM" xlink:type="simple">CRAS</abbrev>) <bold>25</bold><italic><tp:taxon-name><tp:taxon-name-part taxon-name-part-type="genus" reg="Pamea">Pamea</tp:taxon-name-part><tp:taxon-name-part taxon-name-part-type="species" reg="albistriga">albistriga</tp:taxon-name-part></tp:taxon-name></italic> syntype, genitalia vial <named-content xmlns:xlink="http://www.w3.org/1999/xlink" content-type="dwc:institutional_code" xlink:type="simple">NHMUK</named-content> 010402302 <bold>26</bold><italic><tp:taxon-name><tp:taxon-name-part taxon-name-part-type="genus" reg="Procinnus">Procinnus</tp:taxon-name-part><tp:taxon-name-part taxon-name-part-type="species" reg="cahureli">cahureli</tp:taxon-name-part></tp:taxon-name></italic>, genitalia vial <named-content xmlns:xlink="http://www.w3.org/1999/xlink" content-type="dwc:institutional_code" xlink:type="simple">NHMUK</named-content> 010402314. Scale bar: 1 mm.</p></caption><graphic xmlns:xlink="http://www.w3.org/1999/xlink" xlink:href="zookeys-815-001-g006.jpg" position="float" orientation="portrait" xlink:type="simple" id="oo_255808.jpg"/></fig><fig id="F14" position="float" orientation="portrait"><label>Figures 58–64.</label><caption><p>Ventral view of female genitalia of type species (except where noted) of genera belonging to <tp:taxon-name><tp:taxon-name-part taxon-name-part-type="subfamily">Druenticinae</tp:taxon-name-part></tp:taxon-name>. <bold>58</bold><italic><tp:taxon-name><tp:taxon-name-part taxon-name-part-type="genus" reg="Druentica">Druentica</tp:taxon-name-part><tp:taxon-name-part taxon-name-part-type="species" reg="partha">partha</tp:taxon-name-part></tp:taxon-name></italic>, St Laurent diss.: 3-31-18:5 (<abbrev xmlns:xlink="http://www.w3.org/1999/xlink" content-type="institution" xlink:title="McGuire Center for Lepidoptera and Biodiversity, Gainesville, Florida, USA" id="ABBRID0E1SPM" xlink:type="simple">MGCL</abbrev>) <bold>59</bold><tp:taxon-name><tp:taxon-name-part taxon-name-part-type="genus" reg="Procinnus">Procinnus</tp:taxon-name-part><tp:taxon-name-part taxon-name-part-type="uncertainty-rank">cf</tp:taxon-name-part><tp:taxon-name-part taxon-name-part-type="species" reg="acuta">acuta</tp:taxon-name-part></tp:taxon-name>, St Laurent diss.: LEP50136, not the type species of <italic><tp:taxon-name><tp:taxon-name-part taxon-name-part-type="genus" reg="Procinnus">Procinnus</tp:taxon-name-part></tp:taxon-name></italic> (<abbrev xmlns:xlink="http://www.w3.org/1999/xlink" content-type="institution" xlink:title="McGuire Center for Lepidoptera and Biodiversity, Gainesville, Florida, USA" id="ABBRID0EVTPM" xlink:type="simple">MGCL</abbrev>) <bold>60</bold><italic><tp:taxon-name><tp:taxon-name-part taxon-name-part-type="genus" reg="Micrallo">Micrallo</tp:taxon-name-part><tp:taxon-name-part taxon-name-part-type="species" reg="minutus">minutus</tp:taxon-name-part></tp:taxon-name></italic>, St Laurent diss.: 10-21-15:2 [reused with permission from <xref ref-type="bibr" rid="B108">St Laurent and Mielke (2016)</xref>, ZooKeys] (<named-content xmlns:xlink="http://www.w3.org/1999/xlink" content-type="dwc:institutional_code" xlink:type="simple">USNM</named-content>) <bold>61</bold><italic><tp:taxon-name><tp:taxon-name-part taxon-name-part-type="genus" reg="Ulaluma">Ulaluma</tp:taxon-name-part><tp:taxon-name-part taxon-name-part-type="species" reg="valva">valva</tp:taxon-name-part></tp:taxon-name></italic>, St Laurent diss.: 10-10-17:2 [reused with permission from <xref ref-type="bibr" rid="B101">St Laurent et al. (2018a)</xref>, Systematic Entomology] (<abbrev xmlns:xlink="http://www.w3.org/1999/xlink" content-type="institution" xlink:title="Coll. of Matthew J.W. Cock, Llannon, Wales, U.K." id="ABBRID0EBVPM" xlink:type="simple">MJWC</abbrev>) <bold>62</bold><italic><tp:taxon-name><tp:taxon-name-part taxon-name-part-type="genus" reg="Pamea">Pamea</tp:taxon-name-part></tp:taxon-name></italic> sp., Franclemont diss.: 1766, genitalia not to scale (<named-content xmlns:xlink="http://www.w3.org/1999/xlink" content-type="dwc:institutional_code" xlink:type="simple">CUIC</named-content>) <bold>63</bold><italic><tp:taxon-name><tp:taxon-name-part taxon-name-part-type="genus" reg="Lurama">Lurama</tp:taxon-name-part><tp:taxon-name-part taxon-name-part-type="species" reg="quindiuna">quindiuna</tp:taxon-name-part></tp:taxon-name></italic>, St Laurent diss.: 4-14-16:1, not the type species of <italic><tp:taxon-name><tp:taxon-name-part taxon-name-part-type="genus" reg="Lurama">Lurama</tp:taxon-name-part></tp:taxon-name></italic> [reused with permission from <xref ref-type="bibr" rid="B94">St Laurent (2016)</xref>, ZooKeys] (<named-content xmlns:xlink="http://www.w3.org/1999/xlink" content-type="dwc:institutional_code" xlink:type="simple">USNM</named-content>) <bold>64</bold><italic><tp:taxon-name><tp:taxon-name-part taxon-name-part-type="genus" reg="Ulmara">Ulmara</tp:taxon-name-part><tp:taxon-name-part taxon-name-part-type="species" reg="conjuncta">conjuncta</tp:taxon-name-part></tp:taxon-name></italic>, St Laurent diss.: 4-19-16:1 [reused with permission from <xref ref-type="bibr" rid="B94">St Laurent (2016)</xref>, ZooKeys] (<abbrev xmlns:xlink="http://www.w3.org/1999/xlink" content-type="institution" xlink:title="Museum Witt, Munich, Germany" id="ABBRID0ECXPM" xlink:type="simple">MWM</abbrev>). Scale bar: 1 mm.</p></caption><graphic xmlns:xlink="http://www.w3.org/1999/xlink" xlink:href="zookeys-815-001-g014.jpg" position="float" orientation="portrait" xlink:type="simple" id="oo_255816.jpg"/></fig><fig id="F26" position="float" orientation="portrait"><label>Figures 121–130.</label><caption><p>Adult specimens of type species of genera belonging to <tp:taxon-name><tp:taxon-name-part taxon-name-part-type="subfamily">Druenticinae</tp:taxon-name-part></tp:taxon-name>: <tp:taxon-name><tp:taxon-name-part taxon-name-part-type="tribe">Druenticini</tp:taxon-name-part></tp:taxon-name>. <bold>121</bold><italic><tp:taxon-name><tp:taxon-name-part taxon-name-part-type="genus" reg="Druentica">Druentica</tp:taxon-name-part><tp:taxon-name-part taxon-name-part-type="species" reg="partha">partha</tp:taxon-name-part></tp:taxon-name></italic>, male [reused with permission from <xref ref-type="bibr" rid="B101">St Laurent et al. (2018a)</xref>, Systematic Entomology] (<named-content xmlns:xlink="http://www.w3.org/1999/xlink" content-type="dwc:institutional_code" xlink:type="simple">MNHN</named-content>) <bold>122</bold><italic><tp:taxon-name><tp:taxon-name-part taxon-name-part-type="genus" reg="Druentica">D.</tp:taxon-name-part><tp:taxon-name-part taxon-name-part-type="species" reg="partha">partha</tp:taxon-name-part></tp:taxon-name></italic>, female [photo P Collet] (<named-content xmlns:xlink="http://www.w3.org/1999/xlink" content-type="dwc:institutional_code" xlink:type="simple">MNHN</named-content>) <bold>123</bold><italic><tp:taxon-name><tp:taxon-name-part taxon-name-part-type="genus" reg="Micrallo">Micrallo</tp:taxon-name-part><tp:taxon-name-part taxon-name-part-type="species" reg="minutus">minutus</tp:taxon-name-part></tp:taxon-name></italic>, holotype male [reused with permission from <xref ref-type="bibr" rid="B108">St Laurent and Mielke (2016)</xref>, ZooKeys] (<abbrev xmlns:xlink="http://www.w3.org/1999/xlink" content-type="institution" xlink:title="Coll. Pe. Jesus S. Moure, Departamento de Zoologia, Universidade Federal do Paraná, Curitiba, Paraná, Brazil" id="ABBRID0E1CBO" xlink:type="simple">DZUP</abbrev>) <bold>124</bold><italic><tp:taxon-name><tp:taxon-name-part taxon-name-part-type="genus" reg="Micrallo">M.</tp:taxon-name-part><tp:taxon-name-part taxon-name-part-type="species" reg="minutus">minutus</tp:taxon-name-part></tp:taxon-name></italic>, paratype female [reused with permission from <xref ref-type="bibr" rid="B108">St Laurent and Mielke (2016)</xref>, ZooKeys] (<named-content xmlns:xlink="http://www.w3.org/1999/xlink" content-type="dwc:institutional_code" xlink:type="simple">USNM</named-content>) <bold>125</bold><italic><tp:taxon-name><tp:taxon-name-part taxon-name-part-type="genus" reg="Pamea">Pamea</tp:taxon-name-part><tp:taxon-name-part taxon-name-part-type="species" reg="albistriga">albistriga</tp:taxon-name-part></tp:taxon-name></italic>, syntype male [photo A Giusti] (<named-content xmlns:xlink="http://www.w3.org/1999/xlink" content-type="dwc:institutional_code" xlink:type="simple">NHMUK</named-content>) <bold>126</bold><tp:taxon-name><tp:taxon-name-part taxon-name-part-type="genus" reg="Pamea">P.</tp:taxon-name-part><tp:taxon-name-part taxon-name-part-type="uncertainty-rank">cf</tp:taxon-name-part><tp:taxon-name-part taxon-name-part-type="species" reg="albistriga">albistriga</tp:taxon-name-part></tp:taxon-name>, female (<named-content xmlns:xlink="http://www.w3.org/1999/xlink" content-type="dwc:institutional_code" xlink:type="simple">CUIC</named-content>) <bold>127</bold><italic><tp:taxon-name><tp:taxon-name-part taxon-name-part-type="genus" reg="Procinnus">Procinnus</tp:taxon-name-part><tp:taxon-name-part taxon-name-part-type="species" reg="cahureli">cahureli</tp:taxon-name-part></tp:taxon-name></italic>, holotype male [photo R Lahousse] (<named-content xmlns:xlink="http://www.w3.org/1999/xlink" content-type="dwc:institutional_code" xlink:type="simple">MNHN</named-content>) <bold>128</bold><italic><tp:taxon-name><tp:taxon-name-part taxon-name-part-type="genus" reg="Procinnus">P.</tp:taxon-name-part><tp:taxon-name-part taxon-name-part-type="species" reg="cahureli">cahureli</tp:taxon-name-part></tp:taxon-name></italic>, female [photo A Giusti] (<named-content xmlns:xlink="http://www.w3.org/1999/xlink" content-type="dwc:institutional_code" xlink:type="simple">NHMUK</named-content>) <bold>129</bold><italic><tp:taxon-name><tp:taxon-name-part taxon-name-part-type="genus" reg="Ulaluma">Ulaluma</tp:taxon-name-part><tp:taxon-name-part taxon-name-part-type="species" reg="valva">valva</tp:taxon-name-part></tp:taxon-name></italic>, male [reused with permission from <xref ref-type="bibr" rid="B97">St Laurent and Cock (2017)</xref>, Zootaxa] (<named-content xmlns:xlink="http://www.w3.org/1999/xlink" content-type="dwc:institutional_code" xlink:type="simple">MNHN</named-content>) <bold>130</bold><italic><tp:taxon-name><tp:taxon-name-part taxon-name-part-type="genus" reg="Ulaluma">U.</tp:taxon-name-part><tp:taxon-name-part taxon-name-part-type="species" reg="valva">valva</tp:taxon-name-part></tp:taxon-name></italic>, female [reused with permission from <xref ref-type="bibr" rid="B101">St Laurent et al. (2018a)</xref>, Systematic Entomology] (<named-content xmlns:xlink="http://www.w3.org/1999/xlink" content-type="dwc:institutional_code" xlink:type="simple">NHMUK</named-content>). Scale bar: 1 cm.</p></caption><graphic xmlns:xlink="http://www.w3.org/1999/xlink" xlink:href="zookeys-815-001-g026.jpg" position="float" orientation="portrait" xlink:type="simple" id="oo_255828.jpg"/></fig></tp:treatment-sec><ref-list><ref id="B108"><mixed-citation xmlns:xlink="http://www.w3.org/1999/xlink" xlink:type="simple"><person-group><name name-style="western"><surname>St Laurent</surname><given-names>RA</given-names></name><name name-style="western"><surname>Mielke</surname><given-names>CGC</given-names></name></person-group> (<year>2016</year>) <article-title>Three new genera of Neotropical <tp:taxon-name><tp:taxon-name-part taxon-name-part-type="family">Mimallonidae</tp:taxon-name-part></tp:taxon-name> (<tp:taxon-name><tp:taxon-name-part taxon-name-part-type="order">Lepidoptera</tp:taxon-name-part></tp:taxon-name>, <tp:taxon-name><tp:taxon-name-part taxon-name-part-type="superfamily">Mimallonoidea</tp:taxon-name-part></tp:taxon-name>, <tp:taxon-name><tp:taxon-name-part taxon-name-part-type="family">Mimallonidae</tp:taxon-name-part></tp:taxon-name>) with descriptions of three new species.</article-title><source>ZooKeys</source><volume>566</volume>: <fpage>117</fpage>–<lpage>143</lpage>. <ext-link xlink:type="simple" ext-link-type="doi" xlink:href="10.3897/zookeys.566.7344">https://doi.org/10.3897/zookeys.566.7344</ext-link></mixed-citation></ref><ref id="B101"><mixed-citation xmlns:xlink="http://www.w3.org/1999/xlink" xlink:type="simple"><person-group><name name-style="western"><surname>St Laurent</surname><given-names>RA</given-names></name><name name-style="western"><surname>Hamilton</surname><given-names>CA</given-names></name><name name-style="western"><surname>Kawahara</surname><given-names>AY</given-names></name></person-group> (<year>2018a</year>) <article-title>Museum specimens provide phylogenomic data to resolve relationships of sack-bearer moths (<tp:taxon-name><tp:taxon-name-part taxon-name-part-type="order">Lepidoptera</tp:taxon-name-part></tp:taxon-name>, <tp:taxon-name><tp:taxon-name-part taxon-name-part-type="superfamily">Mimallonoidea</tp:taxon-name-part></tp:taxon-name>, <tp:taxon-name><tp:taxon-name-part taxon-name-part-type="family">Mimallonidae</tp:taxon-name-part></tp:taxon-name>).</article-title><source>Systematic Entomology</source><volume>43</volume>: <fpage>729</fpage>–<lpage>761</lpage>. <ext-link xlink:type="simple" ext-link-type="doi" xlink:href="10.1111/syen.12301">https://doi.org/10.1111/syen.12301</ext-link></mixed-citation></ref><ref id="B94"><mixed-citation xmlns:xlink="http://www.w3.org/1999/xlink" xlink:type="simple"><person-group><name name-style="western"><surname>St Laurent</surname><given-names>RA</given-names></name></person-group> (<year>2016</year>) <article-title>Revisions of the genera <italic><tp:taxon-name><tp:taxon-name-part taxon-name-part-type="genus">Lurama</tp:taxon-name-part></tp:taxon-name></italic> Schaus, 1928 and <italic><tp:taxon-name><tp:taxon-name-part taxon-name-part-type="genus">Ulmara</tp:taxon-name-part></tp:taxon-name></italic> Schaus, 1928 (<tp:taxon-name><tp:taxon-name-part taxon-name-part-type="order">Lepidoptera</tp:taxon-name-part></tp:taxon-name>, <tp:taxon-name><tp:taxon-name-part taxon-name-part-type="superfamily">Mimallonoidea</tp:taxon-name-part></tp:taxon-name>, <tp:taxon-name><tp:taxon-name-part taxon-name-part-type="family">Mimallonidae</tp:taxon-name-part></tp:taxon-name>) with the descriptions of three new <italic><tp:taxon-name><tp:taxon-name-part taxon-name-part-type="genus">Ulmara</tp:taxon-name-part></tp:taxon-name></italic> species and a new genus.</article-title><source>ZooKeys</source><volume>611</volume>: <fpage>57</fpage>–<lpage>92</lpage>. <ext-link xlink:type="simple" ext-link-type="doi" xlink:href="10.3897/zookeys.611.9058">https://doi.org/10.3897/zookeys.611.9058</ext-link></mixed-citation></ref><ref id="B97"><mixed-citation xmlns:xlink="http://www.w3.org/1999/xlink" xlink:type="simple"><person-group><name name-style="western"><surname>St Laurent</surname><given-names>RA</given-names></name><name name-style="western"><surname>Cock</surname><given-names>MJW</given-names></name></person-group> (<year>2017</year>) <article-title>Annotated list of <tp:taxon-name><tp:taxon-name-part taxon-name-part-type="family">Mimallonidae</tp:taxon-name-part></tp:taxon-name> (<tp:taxon-name><tp:taxon-name-part taxon-name-part-type="order">Lepidoptera</tp:taxon-name-part></tp:taxon-name>, <tp:taxon-name><tp:taxon-name-part taxon-name-part-type="superfamily">Mimallonoidea</tp:taxon-name-part></tp:taxon-name>) from Trinidad and Tobago, with the description of a new species of <italic><tp:taxon-name><tp:taxon-name-part taxon-name-part-type="genus">Cicinnus</tp:taxon-name-part></tp:taxon-name></italic> Blanchard, 1852 and taxonomic notes.</article-title><source>Zootaxa</source><volume>4268</volume>: <fpage>53</fpage>–<lpage>70</lpage>.</mixed-citation></ref></ref-list></tp:taxon-treatment>
