# Supplementary material for: Reclassification of the Sack-bearer Moths (Lepidoptera, Mimallonoidea, Mimallonidae)
Source: Zookeys. 2019 Jan 10;(815):1–114. doi: 10.3897/zookeys.815.27335 (PMC6336762; doi:10.3897/zookeys.815.27335)
Supplement: XML Treatment for Lepismalla [file zookeys.815.27335-treatment24.xml]

<!DOCTYPE tp:taxon-treatment
  PUBLIC "-//TaxonX//DTD Taxonomic Treatment Publishing DTD v0 20100105//EN" "tax-treatment-NSO.dtd">
<tp:taxon-treatment xmlns:tp="http://www.plazi.org/taxpub"><tp:treatment-meta><kwd-group><label>Taxon classification</label><kwd><named-content xmlns:xlink="http://www.w3.org/1999/xlink" content-type="kingdom">Animalia</named-content></kwd><kwd><named-content xmlns:xlink="http://www.w3.org/1999/xlink" content-type="order">Lepidoptera</named-content></kwd><kwd><named-content xmlns:xlink="http://www.w3.org/1999/xlink" content-type="family">Mimallonidae</named-content></kwd></kwd-group><mixed-citation publication-type="journal"><person-group><name><surname>Laurent</surname><given-names>Ryan A. St</given-names></name><name><surname>Kawahara</surname><given-names>Akito Y.</given-names></name></person-group><article-title>Reclassification of the Sack-bearer Moths (<tp:taxon-name><tp:taxon-name-part taxon-name-part-type="order">Lepidoptera</tp:taxon-name-part></tp:taxon-name>, <tp:taxon-name><tp:taxon-name-part taxon-name-part-type="superfamily">Mimallonoidea</tp:taxon-name-part></tp:taxon-name>, <tp:taxon-name><tp:taxon-name-part taxon-name-part-type="family">Mimallonidae</tp:taxon-name-part></tp:taxon-name>)</article-title><source>Zookeys</source><day>10</day><month>1</month><year>2019</year><volume>2019</volume><issue>815</issue><fpage>1</fpage><lpage>114</lpage><pub-id pub-id-type="doi">10.3897/zookeys.815.27335</pub-id></mixed-citation></tp:treatment-meta><tp:nomenclature><tp:taxon-name>
                <tp:taxon-name-part taxon-name-part-type="genus" reg="Lepismalla">Lepismalla</tp:taxon-name-part>
                <object-id xmlns:xlink="http://www.w3.org/1999/xlink" content-type="zoobank" xlink:type="simple">http://zoobank.org/17A09A1B-0CEC-4FBA-904C-C826A5136BA8</object-id>
              </tp:taxon-name><tp:taxon-authority>St Laurent &amp; Kawahara</tp:taxon-authority><tp:taxon-status xmlns:xlink="http://www.w3.org/1999/xlink" xlink:type="simple">gen. n.</tp:taxon-status><xref ref-type="fig" rid="F27">Figs 131</xref><xref ref-type="fig" rid="F28">, 132</xref><!--PageBreak--></tp:nomenclature><tp:treatment-sec sec-type="type species" id="SECID0ERRDI"><title>Type species.</title><p><italic><tp:taxon-name><tp:taxon-name-part taxon-name-part-type="genus" reg="Cicinnus">Cicinnus</tp:taxon-name-part><tp:taxon-name-part taxon-name-part-type="species" reg="montagnaniae">montagnaniae</tp:taxon-name-part></tp:taxon-name></italic> Herbin, 2012: 14, by present designation.</p></tp:treatment-sec><tp:treatment-sec sec-type="etymology" id="SECID0ECSDI"><title>Etymology.</title><p>The name for this new genus is derived from the small, silvery coloration of the sole <italic><tp:taxon-name><tp:taxon-name-part taxon-name-part-type="genus" reg="Lepismalla">Lepismalla</tp:taxon-name-part></tp:taxon-name></italic> species, reminiscent of silvery <tp:taxon-name><tp:taxon-name-part taxon-name-part-type="order">Zygentoma</tp:taxon-name-part></tp:taxon-name> in the genus <italic><tp:taxon-name><tp:taxon-name-part taxon-name-part-type="genus" reg="Lepisma">Lepisma</tp:taxon-name-part></tp:taxon-name></italic> Linneaus. The ending –alla/-allo has been commonly applied in <tp:taxon-name><tp:taxon-name-part taxon-name-part-type="family">Mimallonidae</tp:taxon-name-part></tp:taxon-name>. The genus name is feminine.</p></tp:treatment-sec><tp:treatment-sec sec-type="diagnosis" id="SECID0EATDI"><title>Diagnosis.</title><p>The single species of <italic><tp:taxon-name><tp:taxon-name-part taxon-name-part-type="genus" reg="Lepismalla">Lepismalla</tp:taxon-name-part></tp:taxon-name></italic>, <italic><tp:taxon-name><tp:taxon-name-part taxon-name-part-type="genus" reg="Lepismalla">L.</tp:taxon-name-part><tp:taxon-name-part taxon-name-part-type="species" reg="montagnaniae">montagnaniae</tp:taxon-name-part></tp:taxon-name></italic> comb. n., is recognizable by the almost complete lack of markings (except for faint irregular postmedial lines and heavy black discal marking) on the dorsal surface of the wings, which combined with the small size and falcate wing shape is unique in the family <tp:taxon-name><tp:taxon-name-part taxon-name-part-type="family">Mimallonidae</tp:taxon-name-part></tp:taxon-name>. Genitalia are robust structures, with prominent gnathos arms that extend distally below the saccular margin of the valvae. In this way the gnathos arms are somewhat similar to those of related genera <italic><tp:taxon-name><tp:taxon-name-part taxon-name-part-type="genus" reg="Procinnus">Procinnus</tp:taxon-name-part></tp:taxon-name></italic> Herbin and <italic><tp:taxon-name><tp:taxon-name-part taxon-name-part-type="genus" reg="Micrallo">Micrallo</tp:taxon-name-part></tp:taxon-name></italic> St Laurent and C. Mielke, but extend much farther ventrally relative to the valvae. The basal valva arms typical of <tp:taxon-name><tp:taxon-name-part taxon-name-part-type="tribe">Druenticini</tp:taxon-name-part></tp:taxon-name> are present, but highly reduced, and are flanked by setae covered regions of the sacculus. This genus lacks the claw-like sternite VIII extensions in the male genitalia which are typical of the related genus <italic><tp:taxon-name><tp:taxon-name-part taxon-name-part-type="genus" reg="Procinnus">Procinnus</tp:taxon-name-part></tp:taxon-name></italic>, and has much shorter valvae tusks than either <italic><tp:taxon-name><tp:taxon-name-part taxon-name-part-type="genus" reg="Procinnus">Procinnus</tp:taxon-name-part></tp:taxon-name></italic> or <italic><tp:taxon-name><tp:taxon-name-part taxon-name-part-type="genus" reg="Micrallo">Micrallo</tp:taxon-name-part></tp:taxon-name></italic>.</p></tp:treatment-sec><tp:treatment-sec sec-type="Apomorphies" id="SECID0EOVDI"><title>Apomorphies.</title><p>(1) Large gnathos arms extend ventrally below saccular edge of valvae such that valvae appear dorsally to gnathos (Fig. <xref ref-type="fig" rid="F27">131I</xref>); (2) Base of valvae with tiny tusk-like arms (smaller than in any other <tp:taxon-name><tp:taxon-name-part taxon-name-part-type="tribe">Druenticini</tp:taxon-name-part></tp:taxon-name>) (Fig. 131II).</p></tp:treatment-sec><tp:treatment-sec sec-type="description" id="SECID0E4VDI"><title>Description.</title><p><bold>Male.</bold><italic>Head</italic>: Light brown, eyes very large, occupying more than two-thirds area of head; antenna coloration light tan, antenna entirely bipectinate, distalmost quarter length of antennae with pectinations markedly shorter; labial palpus apparently two segmented, though a third segment may be present but small. <italic>Thorax</italic>: Light brown, lightly speckled with darker petiolate scales. <italic>Legs</italic>: Coloration as for thorax, vestiture thick, long. Tibial spurs elongate. <italic>Forewing dorsum</italic>: Forewing length: 14.5–16.0 mm, avg.: 14.6 mm, wingspan: 28–35 mm, n = 6. Triangular, margin concave mesally forming falcate apex. Ground color silvery gray and light brown, overall lightly flecked with dark brown petiolate scales. Antemedial line absent; preapical postmedial line faint, outwardly convex, consisting of numerous barely distinguishable individual dark brown petiolate scales. Discal mark present as irregular black splotch heavily contrasting against light ground color and otherwise largely unmarked surface. Fringe light brown, lightening to cream near tornus. <italic>Forewing ventrum</italic>: As for fore<!--PageBreak-->wing dorsum, but more brown than gray, anal region light tan, apex lighter gray than surrounding brown area; postmedial line slightly more well-defined; discal mark fainter than for dorsum. <italic>Hindwing dorsum</italic>: Coloration, patterning as for forewing dorsum, but discal mark much fainter to nearly absent. Fringe nearly white along most of wing margin. <italic>Hindwing ventrum</italic>: Following same pattern as forewing ventrum, but lighter overall, more of a continuation of light tan of anal area of forewing ventrum. Frenulum as single bristle, though difficult to see. <italic>Venation</italic>: Typical of <tp:taxon-name><tp:taxon-name-part taxon-name-part-type="family">Mimallonidae</tp:taxon-name-part></tp:taxon-name>. <italic>Abdomen</italic>: Dorsal coloration as for thorax, ventrally lighter gray. Vestiture appearing thinner in comparison with thorax. Sternite of VIII with narrow pair of sclerotizations. <italic>Genitalia</italic>: (Fig. <xref ref-type="fig" rid="F27">131</xref>) n = 2. Vinculum ovoid, ventrally slightly pointed. Uncus simple, broad, triangular, distally narrowed to thin point. Gnathos massive, the most distinct aspect of the genitalia, gnathos heavily sclerotized with paired mesal arms which extend beyond and below saccular edge of valvae, gnathos arms distally and inwardly membranous, small tooth present at apex of each arm, gnathos arms fused mesally at base by narrow sclerotized band. Valvae small relative to gnathos, somewhat rectangular in shape, terminally with slight saccular lobe. Pair of small (length less than one third length of valvae), tusk-like curled sclerotized arms extend outward from saccular edge of valvae, tusk-like arms inwardly flanked by protruding setae covered sacculus. Juxta as thin sclerotization ventral to phallus forming connection with vinculum. Phallus curved when viewed laterally, viewed dorsally/ventrally phallus flattened distally with membranous opening such that phallus appears spade-like with sclerotized ring forming margins of spade shape, basal half of phallus as membranous sack. <bold>Female.</bold> Unknown</p></tp:treatment-sec><tp:treatment-sec sec-type="remarks" id="SECID0EGXDI"><title>Remarks.</title><p><italic><tp:taxon-name><tp:taxon-name-part taxon-name-part-type="genus" reg="Lepismalla">Lepismalla</tp:taxon-name-part></tp:taxon-name></italic> is described for the unique Amazonian taxon <italic><tp:taxon-name><tp:taxon-name-part taxon-name-part-type="genus" reg="Lepismalla">L.</tp:taxon-name-part><tp:taxon-name-part taxon-name-part-type="species" reg="montagnaniae">montagnaniae</tp:taxon-name-part></tp:taxon-name></italic>, which is so far outwardly and by male genitalia, unlike any other <tp:taxon-name><tp:taxon-name-part taxon-name-part-type="family">Mimallonidae</tp:taxon-name-part></tp:taxon-name>, though is most similar to related genera <italic><tp:taxon-name><tp:taxon-name-part taxon-name-part-type="genus" reg="Procinnus">Procinnus</tp:taxon-name-part></tp:taxon-name></italic> and <italic><tp:taxon-name><tp:taxon-name-part taxon-name-part-type="genus" reg="Micrallo">Micrallo</tp:taxon-name-part></tp:taxon-name></italic>. In the original description, it was suggested that “<italic><tp:taxon-name><tp:taxon-name-part taxon-name-part-type="genus" reg="Cicinnus">Cicinnus</tp:taxon-name-part></tp:taxon-name></italic>” <italic><tp:taxon-name><tp:taxon-name-part taxon-name-part-type="genus" reg="Cicinnus"/><tp:taxon-name-part taxon-name-part-type="species" reg="montagnaniae">montagnaniae</tp:taxon-name-part></tp:taxon-name></italic> might be more properly placed in a new genus (<xref ref-type="bibr" rid="B48">Herbin 2012</xref>). After examining genitalia of all genera in prior to and in preparation of the present work, it is clear the genitalia of <italic><tp:taxon-name><tp:taxon-name-part taxon-name-part-type="genus" reg="Lepismalla">L.</tp:taxon-name-part><tp:taxon-name-part taxon-name-part-type="species" reg="montagnaniae">montagnaniae</tp:taxon-name-part></tp:taxon-name></italic> do not conform to any other generic concept of <tp:taxon-name><tp:taxon-name-part taxon-name-part-type="family">Mimallonidae</tp:taxon-name-part></tp:taxon-name>, and certainly this species is unique externally as well. However, the subfamily and tribal apomorphies provided by <xref ref-type="bibr" rid="B101">St Laurent et al. (2018a)</xref> for <tp:taxon-name><tp:taxon-name-part taxon-name-part-type="tribe">Druenticini</tp:taxon-name-part></tp:taxon-name> are consistent with the general male genitalia characters seen in <italic><tp:taxon-name><tp:taxon-name-part taxon-name-part-type="genus" reg="Lepismalla">L.</tp:taxon-name-part><tp:taxon-name-part taxon-name-part-type="species" reg="montagnaniae">montagnaniae</tp:taxon-name-part></tp:taxon-name></italic>. Our morphological and ongoing molecular phylogenetic analyses also consistently place this taxon as sister to the druenticine genus <italic><tp:taxon-name><tp:taxon-name-part taxon-name-part-type="genus" reg="Procinnus">Procinnus</tp:taxon-name-part></tp:taxon-name></italic>, within a robustly supported <tp:taxon-name><tp:taxon-name-part taxon-name-part-type="tribe">Druenticini</tp:taxon-name-part></tp:taxon-name> clade (St Laurent et al. in prep.).</p><p>The shape of the phallus of <italic><tp:taxon-name><tp:taxon-name-part taxon-name-part-type="genus" reg="Lepismalla">Lepismalla</tp:taxon-name-part></tp:taxon-name></italic> is very similar to that of other druenticine genera <italic><tp:taxon-name><tp:taxon-name-part taxon-name-part-type="genus" reg="Micrallo">Micrallo</tp:taxon-name-part></tp:taxon-name></italic> and <italic><tp:taxon-name><tp:taxon-name-part taxon-name-part-type="genus" reg="Procinnus">Procinnus</tp:taxon-name-part></tp:taxon-name></italic>. The phallus in all three genera is flattened with a unsclerotized central region in the distal half, which is clearly visible from the dorsal or ventral aspect. These genera also display a membranous sack-like region along the basal dorsal half of the phallus, though the size of this structure differs between the genera. Paired sclerotizations of the VIII sternite typical of <tp:taxon-name><tp:taxon-name-part taxon-name-part-type="subfamily">Druenticinae</tp:taxon-name-part></tp:taxon-name>, including <italic><tp:taxon-name><tp:taxon-name-part taxon-name-part-type="genus" reg="Micrallo">Micrallo</tp:taxon-name-part></tp:taxon-name></italic> and <italic><tp:taxon-name><tp:taxon-name-part taxon-name-part-type="genus" reg="Procinnus">Procinnus</tp:taxon-name-part></tp:taxon-name></italic>, are present in <italic><tp:taxon-name><tp:taxon-name-part taxon-name-part-type="genus" reg="Lepismalla">Lepismalla</tp:taxon-name-part></tp:taxon-name></italic>, but are reduced to narrow sclerotized strips in the otherwise membranous intersegmental region. The silvery gray coloration of <italic><tp:taxon-name><tp:taxon-name-part taxon-name-part-type="genus" reg="Lepismalla">Lepismalla</tp:taxon-name-part></tp:taxon-name></italic> is a coloration scheme seen in almost all <tp:taxon-name><tp:taxon-name-part taxon-name-part-type="tribe">Druenticini</tp:taxon-name-part></tp:taxon-name> genera (except the darkly colored <italic><tp:taxon-name><tp:taxon-name-part taxon-name-part-type="genus" reg="Ulaluma">Ulaluma</tp:taxon-name-part></tp:taxon-name></italic> and some <italic><tp:taxon-name><tp:taxon-name-part taxon-name-part-type="genus" reg="Procinnus">Procinnus</tp:taxon-name-part></tp:taxon-name></italic>), and the gnathos configuration is not unlike <!--PageBreak-->that of <italic><tp:taxon-name><tp:taxon-name-part taxon-name-part-type="genus" reg="Procinnus">Procinnus</tp:taxon-name-part></tp:taxon-name></italic> and <italic><tp:taxon-name><tp:taxon-name-part taxon-name-part-type="genus" reg="Micrallo">Micrallo</tp:taxon-name-part></tp:taxon-name></italic>, but simply more robust and ventrally farther reaching, such that in <italic><tp:taxon-name><tp:taxon-name-part taxon-name-part-type="genus" reg="Lepismalla">Lepismalla</tp:taxon-name-part></tp:taxon-name></italic> the gnathos arms actually reach below the saccular edge of the valvae. The basal valvae arms typical of <tp:taxon-name><tp:taxon-name-part taxon-name-part-type="tribe">Druenticini</tp:taxon-name-part></tp:taxon-name> are present in <italic><tp:taxon-name><tp:taxon-name-part taxon-name-part-type="genus" reg="Lepismalla">Lepismalla</tp:taxon-name-part></tp:taxon-name></italic>, albeit greatly reduced.</p><p><italic><tp:taxon-name><tp:taxon-name-part taxon-name-part-type="genus" reg="Lepismalla">Lepismalla</tp:taxon-name-part><tp:taxon-name-part taxon-name-part-type="species" reg="montagnaniae">montagnaniae</tp:taxon-name-part></tp:taxon-name></italic> is rare in collections, with only a handful of specimens known to us in global collections. Almost all examined material comes from the Amazon Rainforest, although one specimen, unfortunately destroyed in the fire at the Museu Nacional, Rio de Janeiro, Brazil, was from Mato Grosso do Sul, Brazil, in quite a different habitat on the border of Cerrado and Pantanal. An additional specimen in <abbrev xmlns:xlink="http://www.w3.org/1999/xlink" content-type="institution" xlink:title="Coleção Embrapa Cerrados, Planaltina, Distrito Federal, Brazil" id="ABBRID0ER5DI" xlink:type="simple">CPAC</abbrev> is from Distrito Federal in the Brazilian Cerrado. Future, finer scale, examinations of all known <italic><tp:taxon-name><tp:taxon-name-part taxon-name-part-type="genus" reg="Lepismalla">Lepismalla</tp:taxon-name-part></tp:taxon-name></italic> specimens may eventually reveal that this is not a monotypic genus, though it is certainly not diverse.</p></tp:treatment-sec><tp:treatment-sec><!--Section generated to contain objects referenced in tp:taxon-treatment.--><fig id="F27" position="float" orientation="portrait"><label>Figure 131.</label><caption><p>Adult male specimen of <italic><tp:taxon-name><tp:taxon-name-part taxon-name-part-type="genus" reg="Lepismalla">Lepismalla</tp:taxon-name-part><tp:taxon-name-part taxon-name-part-type="species" reg="montagnaniae">montagnaniae</tp:taxon-name-part></tp:taxon-name></italic><bold>a</bold> dorsal <bold>b</bold> ventral. French Guiana, Piste Bélizon, km 27 [photo A Giusti] (<named-content xmlns:xlink="http://www.w3.org/1999/xlink" content-type="dwc:institutional_code" xlink:type="simple">NHMUK</named-content>). Scale bar: 1 cm.</p></caption><graphic xmlns:xlink="http://www.w3.org/1999/xlink" xlink:href="zookeys-815-001-g027.jpg" position="float" orientation="portrait" xlink:type="simple" id="oo_255829.jpg"/></fig><fig id="F28" position="float" orientation="portrait"><label>Figure 132.</label><caption><p>Male genitalia of <italic><tp:taxon-name><tp:taxon-name-part taxon-name-part-type="genus" reg="Lepismalla">Lepismalla</tp:taxon-name-part><tp:taxon-name-part taxon-name-part-type="species" reg="montagnaniae">montagnaniae</tp:taxon-name-part></tp:taxon-name></italic><bold>a</bold> ventral with valvae in natural position <bold>b</bold> ventral with valvae spread <bold>c</bold> ateral <bold>d</bold> phallus. Roman numerals refer to characters discussed in the text. Note that uncus is twisted to the left in Fig. <xref ref-type="fig" rid="F28">132a</xref>. French Guiana, genitalia vial <named-content xmlns:xlink="http://www.w3.org/1999/xlink" content-type="dwc:institutional_code" xlink:type="simple">NHMUK</named-content> 010402310 (<named-content xmlns:xlink="http://www.w3.org/1999/xlink" content-type="dwc:institutional_code" xlink:type="simple">NHMUK</named-content>). Scale bar: 1 mm.</p></caption><graphic xmlns:xlink="http://www.w3.org/1999/xlink" xlink:href="zookeys-815-001-g028.jpg" position="float" orientation="portrait" xlink:type="simple" id="oo_255830.jpg"/></fig></tp:treatment-sec><ref-list><ref id="B48"><mixed-citation xmlns:xlink="http://www.w3.org/1999/xlink" xlink:type="simple"><person-group><name name-style="western"><surname>Herbin</surname><given-names>D</given-names></name></person-group> (<year>2012</year>) <article-title>Descriptions of a new genus and ten new species of <tp:taxon-name><tp:taxon-name-part taxon-name-part-type="family">Mimallonidae</tp:taxon-name-part></tp:taxon-name> (<tp:taxon-name><tp:taxon-name-part taxon-name-part-type="order">Lepidoptera</tp:taxon-name-part></tp:taxon-name>: <tp:taxon-name><tp:taxon-name-part taxon-name-part-type="superfamily">Mimallonoidea</tp:taxon-name-part></tp:taxon-name>).</article-title><source>The European Entomologist</source><volume>4</volume>: <fpage>1</fpage>–<lpage>31</lpage>.</mixed-citation></ref><ref id="B101"><mixed-citation xmlns:xlink="http://www.w3.org/1999/xlink" xlink:type="simple"><person-group><name name-style="western"><surname>St Laurent</surname><given-names>RA</given-names></name><name name-style="western"><surname>Hamilton</surname><given-names>CA</given-names></name><name name-style="western"><surname>Kawahara</surname><given-names>AY</given-names></name></person-group> (<year>2018a</year>) <article-title>Museum specimens provide phylogenomic data to resolve relationships of sack-bearer moths (<tp:taxon-name><tp:taxon-name-part taxon-name-part-type="order">Lepidoptera</tp:taxon-name-part></tp:taxon-name>, <tp:taxon-name><tp:taxon-name-part taxon-name-part-type="superfamily">Mimallonoidea</tp:taxon-name-part></tp:taxon-name>, <tp:taxon-name><tp:taxon-name-part taxon-name-part-type="family">Mimallonidae</tp:taxon-name-part></tp:taxon-name>).</article-title><source>Systematic Entomology</source><volume>43</volume>: <fpage>729</fpage>–<lpage>761</lpage>. <ext-link xlink:type="simple" ext-link-type="doi" xlink:href="10.1111/syen.12301">https://doi.org/10.1111/syen.12301</ext-link></mixed-citation></ref></ref-list></tp:taxon-treatment>
