# Supplementary material for: Reclassification of the Sack-bearer Moths (Lepidoptera, Mimallonoidea, Mimallonidae)
Source: Zookeys. 2019 Jan 10;(815):1–114. doi: 10.3897/zookeys.815.27335 (PMC6336762; doi:10.3897/zookeys.815.27335)
Supplement: XML Treatment for Procinnus [file zookeys.815.27335-treatment27.xml]

<!DOCTYPE tp:taxon-treatment
  PUBLIC "-//TaxonX//DTD Taxonomic Treatment Publishing DTD v0 20100105//EN" "tax-treatment-NSO.dtd">
<tp:taxon-treatment xmlns:tp="http://www.plazi.org/taxpub"><tp:treatment-meta><kwd-group><label>Taxon classification</label><kwd><named-content xmlns:xlink="http://www.w3.org/1999/xlink" content-type="kingdom">Animalia</named-content></kwd><kwd><named-content xmlns:xlink="http://www.w3.org/1999/xlink" content-type="order">Lepidoptera</named-content></kwd><kwd><named-content xmlns:xlink="http://www.w3.org/1999/xlink" content-type="family">Mimallonidae</named-content></kwd></kwd-group><mixed-citation publication-type="journal"><person-group><name><surname>Laurent</surname><given-names>Ryan A. St</given-names></name><name><surname>Kawahara</surname><given-names>Akito Y.</given-names></name></person-group><article-title>Reclassification of the Sack-bearer Moths (<tp:taxon-name><tp:taxon-name-part taxon-name-part-type="order">Lepidoptera</tp:taxon-name-part></tp:taxon-name>, <tp:taxon-name><tp:taxon-name-part taxon-name-part-type="superfamily">Mimallonoidea</tp:taxon-name-part></tp:taxon-name>, <tp:taxon-name><tp:taxon-name-part taxon-name-part-type="family">Mimallonidae</tp:taxon-name-part></tp:taxon-name>)</article-title><source>Zookeys</source><day>10</day><month>1</month><year>2019</year><volume>2019</volume><issue>815</issue><fpage>1</fpage><lpage>114</lpage><pub-id pub-id-type="doi">10.3897/zookeys.815.27335</pub-id></mixed-citation></tp:treatment-meta><tp:nomenclature><tp:taxon-name>
                <tp:taxon-name-part taxon-name-part-type="genus" reg="Procinnus">Procinnus</tp:taxon-name-part>
              </tp:taxon-name><tp:taxon-authority>Herbin, 2016</tp:taxon-authority><xref ref-type="fig" rid="F6">Figs 26</xref><xref ref-type="fig" rid="F14">, 59</xref><xref ref-type="fig" rid="F26">, 127</xref><xref ref-type="fig" rid="F26">, 128</xref><!--PageBreak--></tp:nomenclature><tp:treatment-sec sec-type="type species" id="SECID0EZLAK"><title>Type species.</title><p><italic><tp:taxon-name><tp:taxon-name-part taxon-name-part-type="genus" reg="Procinnus">Procinnus</tp:taxon-name-part><tp:taxon-name-part taxon-name-part-type="species" reg="cahureli">cahureli</tp:taxon-name-part></tp:taxon-name></italic> Herbin, 2016.</p></tp:treatment-sec><tp:treatment-sec sec-type="diagnosis" id="SECID0EKMAK"><title>Diagnosis.</title><p>Narrow, elongate, sharply acutely triangular wings; coloration varies from silver-gray to brown, but wing shape along with lack of hyaline patches on all wings, and presence of well-defined discal marking unify this small genus.</p></tp:treatment-sec><tp:treatment-sec sec-type="Apomorphy" id="SECID0EPMAK"><title>Apomorphy.</title><p>(1) Pair of elongated, sharp projections extend from either side of VIII sternite, which together with the basal valva arms typical of <tp:taxon-name><tp:taxon-name-part taxon-name-part-type="tribe">Druenticini</tp:taxon-name-part></tp:taxon-name> and low-set gnathos arms, give the lower half of the genitalia an overall appearance of possessing a massive multi-fingered claw (Fig. <xref ref-type="fig" rid="F6">26a</xref>).</p></tp:treatment-sec><tp:treatment-sec sec-type="remarks" id="SECID0EHNAK"><title>Remarks.</title><p>We note that one undescribed species is known to the first author to belong to this genus based on clear male genitalia characters, but has significantly stouter wings than other <italic><tp:taxon-name><tp:taxon-name-part taxon-name-part-type="genus" reg="Procinnus">Procinnus</tp:taxon-name-part></tp:taxon-name></italic> and a preapical postmedial line. The coloration and discal markings of this undescribed taxon are however, typical of this genus. Also in this and another undescribed <italic><tp:taxon-name><tp:taxon-name-part taxon-name-part-type="genus" reg="Procinnus">Procinnus</tp:taxon-name-part></tp:taxon-name></italic> species known to the first author, there are fewer sternite VIII arms, but those that are present are the same shape and size as in other described taxa. This combined with the valvae and gnathos shapes are not unlike those of more typical <italic><tp:taxon-name><tp:taxon-name-part taxon-name-part-type="genus" reg="Procinnus">Procinnus</tp:taxon-name-part></tp:taxon-name></italic>.</p></tp:treatment-sec><tp:treatment-sec><!--Section generated to contain objects referenced in tp:taxon-treatment.--><fig id="F6" position="float" orientation="portrait"><label>Figures 22–26.</label><caption><p>Ventral view of male genitalia of type species of genera belonging to <tp:taxon-name><tp:taxon-name-part taxon-name-part-type="subfamily">Druenticinae</tp:taxon-name-part></tp:taxon-name>: <tp:taxon-name><tp:taxon-name-part taxon-name-part-type="tribe">Druenticini</tp:taxon-name-part></tp:taxon-name>. Phallus/juxtal complex is figured below the genitalia in the lateral view. <bold>22</bold><italic><tp:taxon-name><tp:taxon-name-part taxon-name-part-type="genus" reg="Druentica">Druentica</tp:taxon-name-part><tp:taxon-name-part taxon-name-part-type="species" reg="partha">partha</tp:taxon-name-part></tp:taxon-name></italic>, St Laurent diss.: 3-17-18:3 (<abbrev xmlns:xlink="http://www.w3.org/1999/xlink" content-type="institution" xlink:title="McGuire Center for Lepidoptera and Biodiversity, Gainesville, Florida, USA" id="ABBRID0EZUOM" xlink:type="simple">MGCL</abbrev>) <bold>23</bold><italic><tp:taxon-name><tp:taxon-name-part taxon-name-part-type="genus" reg="Micrallo">Micrallo</tp:taxon-name-part><tp:taxon-name-part taxon-name-part-type="species" reg="minutus">minutus</tp:taxon-name-part></tp:taxon-name></italic> holotype, St Laurent diss.: 10-21-15:1 [reused with permission from <xref ref-type="bibr" rid="B108">St Laurent and Mielke (2016)</xref>, ZooKeys] (<abbrev xmlns:xlink="http://www.w3.org/1999/xlink" content-type="institution" xlink:title="Coll. Pe. Jesus S. Moure, Departamento de Zoologia, Universidade Federal do Paraná, Curitiba, Paraná, Brazil" id="ABBRID0EPVOM" xlink:type="simple">DZUP</abbrev>) <bold>24</bold><italic><tp:taxon-name><tp:taxon-name-part taxon-name-part-type="genus" reg="Ulaluma">Ulaluma</tp:taxon-name-part><tp:taxon-name-part taxon-name-part-type="species" reg="valva">valva</tp:taxon-name-part></tp:taxon-name></italic>, St Laurent diss.: CPC 7 [reused with permission from <xref ref-type="bibr" rid="B101">St Laurent et al. (2018a)</xref>, Systematic Entomology] (<abbrev xmlns:xlink="http://www.w3.org/1999/xlink" content-type="institution" xlink:title="Coll. of Ryan St Laurent, Gainesville, Florida, USA" id="ABBRID0EFWOM" xlink:type="simple">CRAS</abbrev>) <bold>25</bold><italic><tp:taxon-name><tp:taxon-name-part taxon-name-part-type="genus" reg="Pamea">Pamea</tp:taxon-name-part><tp:taxon-name-part taxon-name-part-type="species" reg="albistriga">albistriga</tp:taxon-name-part></tp:taxon-name></italic> syntype, genitalia vial <named-content xmlns:xlink="http://www.w3.org/1999/xlink" content-type="dwc:institutional_code" xlink:type="simple">NHMUK</named-content> 010402302 <bold>26</bold><italic><tp:taxon-name><tp:taxon-name-part taxon-name-part-type="genus" reg="Procinnus">Procinnus</tp:taxon-name-part><tp:taxon-name-part taxon-name-part-type="species" reg="cahureli">cahureli</tp:taxon-name-part></tp:taxon-name></italic>, genitalia vial <named-content xmlns:xlink="http://www.w3.org/1999/xlink" content-type="dwc:institutional_code" xlink:type="simple">NHMUK</named-content> 010402314. Scale bar: 1 mm.</p></caption><graphic xmlns:xlink="http://www.w3.org/1999/xlink" xlink:href="zookeys-815-001-g006.jpg" position="float" orientation="portrait" xlink:type="simple" id="oo_255808.jpg"/></fig><fig id="F14" position="float" orientation="portrait"><label>Figures 58–64.</label><caption><p>Ventral view of female genitalia of type species (except where noted) of genera belonging to <tp:taxon-name><tp:taxon-name-part taxon-name-part-type="subfamily">Druenticinae</tp:taxon-name-part></tp:taxon-name>. <bold>58</bold><italic><tp:taxon-name><tp:taxon-name-part taxon-name-part-type="genus" reg="Druentica">Druentica</tp:taxon-name-part><tp:taxon-name-part taxon-name-part-type="species" reg="partha">partha</tp:taxon-name-part></tp:taxon-name></italic>, St Laurent diss.: 3-31-18:5 (<abbrev xmlns:xlink="http://www.w3.org/1999/xlink" content-type="institution" xlink:title="McGuire Center for Lepidoptera and Biodiversity, Gainesville, Florida, USA" id="ABBRID0E1SPM" xlink:type="simple">MGCL</abbrev>) <bold>59</bold><tp:taxon-name><tp:taxon-name-part taxon-name-part-type="genus" reg="Procinnus">Procinnus</tp:taxon-name-part><tp:taxon-name-part taxon-name-part-type="uncertainty-rank">cf</tp:taxon-name-part><tp:taxon-name-part taxon-name-part-type="species" reg="acuta">acuta</tp:taxon-name-part></tp:taxon-name>, St Laurent diss.: LEP50136, not the type species of <italic><tp:taxon-name><tp:taxon-name-part taxon-name-part-type="genus" reg="Procinnus">Procinnus</tp:taxon-name-part></tp:taxon-name></italic> (<abbrev xmlns:xlink="http://www.w3.org/1999/xlink" content-type="institution" xlink:title="McGuire Center for Lepidoptera and Biodiversity, Gainesville, Florida, USA" id="ABBRID0EVTPM" xlink:type="simple">MGCL</abbrev>) <bold>60</bold><italic><tp:taxon-name><tp:taxon-name-part taxon-name-part-type="genus" reg="Micrallo">Micrallo</tp:taxon-name-part><tp:taxon-name-part taxon-name-part-type="species" reg="minutus">minutus</tp:taxon-name-part></tp:taxon-name></italic>, St Laurent diss.: 10-21-15:2 [reused with permission from <xref ref-type="bibr" rid="B108">St Laurent and Mielke (2016)</xref>, ZooKeys] (<named-content xmlns:xlink="http://www.w3.org/1999/xlink" content-type="dwc:institutional_code" xlink:type="simple">USNM</named-content>) <bold>61</bold><italic><tp:taxon-name><tp:taxon-name-part taxon-name-part-type="genus" reg="Ulaluma">Ulaluma</tp:taxon-name-part><tp:taxon-name-part taxon-name-part-type="species" reg="valva">valva</tp:taxon-name-part></tp:taxon-name></italic>, St Laurent diss.: 10-10-17:2 [reused with permission from <xref ref-type="bibr" rid="B101">St Laurent et al. (2018a)</xref>, Systematic Entomology] (<abbrev xmlns:xlink="http://www.w3.org/1999/xlink" content-type="institution" xlink:title="Coll. of Matthew J.W. Cock, Llannon, Wales, U.K." id="ABBRID0EBVPM" xlink:type="simple">MJWC</abbrev>) <bold>62</bold><italic><tp:taxon-name><tp:taxon-name-part taxon-name-part-type="genus" reg="Pamea">Pamea</tp:taxon-name-part></tp:taxon-name></italic> sp., Franclemont diss.: 1766, genitalia not to scale (<named-content xmlns:xlink="http://www.w3.org/1999/xlink" content-type="dwc:institutional_code" xlink:type="simple">CUIC</named-content>) <bold>63</bold><italic><tp:taxon-name><tp:taxon-name-part taxon-name-part-type="genus" reg="Lurama">Lurama</tp:taxon-name-part><tp:taxon-name-part taxon-name-part-type="species" reg="quindiuna">quindiuna</tp:taxon-name-part></tp:taxon-name></italic>, St Laurent diss.: 4-14-16:1, not the type species of <italic><tp:taxon-name><tp:taxon-name-part taxon-name-part-type="genus" reg="Lurama">Lurama</tp:taxon-name-part></tp:taxon-name></italic> [reused with permission from <xref ref-type="bibr" rid="B94">St Laurent (2016)</xref>, ZooKeys] (<named-content xmlns:xlink="http://www.w3.org/1999/xlink" content-type="dwc:institutional_code" xlink:type="simple">USNM</named-content>) <bold>64</bold><italic><tp:taxon-name><tp:taxon-name-part taxon-name-part-type="genus" reg="Ulmara">Ulmara</tp:taxon-name-part><tp:taxon-name-part taxon-name-part-type="species" reg="conjuncta">conjuncta</tp:taxon-name-part></tp:taxon-name></italic>, St Laurent diss.: 4-19-16:1 [reused with permission from <xref ref-type="bibr" rid="B94">St Laurent (2016)</xref>, ZooKeys] (<abbrev xmlns:xlink="http://www.w3.org/1999/xlink" content-type="institution" xlink:title="Museum Witt, Munich, Germany" id="ABBRID0ECXPM" xlink:type="simple">MWM</abbrev>). Scale bar: 1 mm.</p></caption><graphic xmlns:xlink="http://www.w3.org/1999/xlink" xlink:href="zookeys-815-001-g014.jpg" position="float" orientation="portrait" xlink:type="simple" id="oo_255816.jpg"/></fig><fig id="F26" position="float" orientation="portrait"><label>Figures 121–130.</label><caption><p>Adult specimens of type species of genera belonging to <tp:taxon-name><tp:taxon-name-part taxon-name-part-type="subfamily">Druenticinae</tp:taxon-name-part></tp:taxon-name>: <tp:taxon-name><tp:taxon-name-part taxon-name-part-type="tribe">Druenticini</tp:taxon-name-part></tp:taxon-name>. <bold>121</bold><italic><tp:taxon-name><tp:taxon-name-part taxon-name-part-type="genus" reg="Druentica">Druentica</tp:taxon-name-part><tp:taxon-name-part taxon-name-part-type="species" reg="partha">partha</tp:taxon-name-part></tp:taxon-name></italic>, male [reused with permission from <xref ref-type="bibr" rid="B101">St Laurent et al. (2018a)</xref>, Systematic Entomology] (<named-content xmlns:xlink="http://www.w3.org/1999/xlink" content-type="dwc:institutional_code" xlink:type="simple">MNHN</named-content>) <bold>122</bold><italic><tp:taxon-name><tp:taxon-name-part taxon-name-part-type="genus" reg="Druentica">D.</tp:taxon-name-part><tp:taxon-name-part taxon-name-part-type="species" reg="partha">partha</tp:taxon-name-part></tp:taxon-name></italic>, female [photo P Collet] (<named-content xmlns:xlink="http://www.w3.org/1999/xlink" content-type="dwc:institutional_code" xlink:type="simple">MNHN</named-content>) <bold>123</bold><italic><tp:taxon-name><tp:taxon-name-part taxon-name-part-type="genus" reg="Micrallo">Micrallo</tp:taxon-name-part><tp:taxon-name-part taxon-name-part-type="species" reg="minutus">minutus</tp:taxon-name-part></tp:taxon-name></italic>, holotype male [reused with permission from <xref ref-type="bibr" rid="B108">St Laurent and Mielke (2016)</xref>, ZooKeys] (<abbrev xmlns:xlink="http://www.w3.org/1999/xlink" content-type="institution" xlink:title="Coll. Pe. Jesus S. Moure, Departamento de Zoologia, Universidade Federal do Paraná, Curitiba, Paraná, Brazil" id="ABBRID0E1CBO" xlink:type="simple">DZUP</abbrev>) <bold>124</bold><italic><tp:taxon-name><tp:taxon-name-part taxon-name-part-type="genus" reg="Micrallo">M.</tp:taxon-name-part><tp:taxon-name-part taxon-name-part-type="species" reg="minutus">minutus</tp:taxon-name-part></tp:taxon-name></italic>, paratype female [reused with permission from <xref ref-type="bibr" rid="B108">St Laurent and Mielke (2016)</xref>, ZooKeys] (<named-content xmlns:xlink="http://www.w3.org/1999/xlink" content-type="dwc:institutional_code" xlink:type="simple">USNM</named-content>) <bold>125</bold><italic><tp:taxon-name><tp:taxon-name-part taxon-name-part-type="genus" reg="Pamea">Pamea</tp:taxon-name-part><tp:taxon-name-part taxon-name-part-type="species" reg="albistriga">albistriga</tp:taxon-name-part></tp:taxon-name></italic>, syntype male [photo A Giusti] (<named-content xmlns:xlink="http://www.w3.org/1999/xlink" content-type="dwc:institutional_code" xlink:type="simple">NHMUK</named-content>) <bold>126</bold><tp:taxon-name><tp:taxon-name-part taxon-name-part-type="genus" reg="Pamea">P.</tp:taxon-name-part><tp:taxon-name-part taxon-name-part-type="uncertainty-rank">cf</tp:taxon-name-part><tp:taxon-name-part taxon-name-part-type="species" reg="albistriga">albistriga</tp:taxon-name-part></tp:taxon-name>, female (<named-content xmlns:xlink="http://www.w3.org/1999/xlink" content-type="dwc:institutional_code" xlink:type="simple">CUIC</named-content>) <bold>127</bold><italic><tp:taxon-name><tp:taxon-name-part taxon-name-part-type="genus" reg="Procinnus">Procinnus</tp:taxon-name-part><tp:taxon-name-part taxon-name-part-type="species" reg="cahureli">cahureli</tp:taxon-name-part></tp:taxon-name></italic>, holotype male [photo R Lahousse] (<named-content xmlns:xlink="http://www.w3.org/1999/xlink" content-type="dwc:institutional_code" xlink:type="simple">MNHN</named-content>) <bold>128</bold><italic><tp:taxon-name><tp:taxon-name-part taxon-name-part-type="genus" reg="Procinnus">P.</tp:taxon-name-part><tp:taxon-name-part taxon-name-part-type="species" reg="cahureli">cahureli</tp:taxon-name-part></tp:taxon-name></italic>, female [photo A Giusti] (<named-content xmlns:xlink="http://www.w3.org/1999/xlink" content-type="dwc:institutional_code" xlink:type="simple">NHMUK</named-content>) <bold>129</bold><italic><tp:taxon-name><tp:taxon-name-part taxon-name-part-type="genus" reg="Ulaluma">Ulaluma</tp:taxon-name-part><tp:taxon-name-part taxon-name-part-type="species" reg="valva">valva</tp:taxon-name-part></tp:taxon-name></italic>, male [reused with permission from <xref ref-type="bibr" rid="B97">St Laurent and Cock (2017)</xref>, Zootaxa] (<named-content xmlns:xlink="http://www.w3.org/1999/xlink" content-type="dwc:institutional_code" xlink:type="simple">MNHN</named-content>) <bold>130</bold><italic><tp:taxon-name><tp:taxon-name-part taxon-name-part-type="genus" reg="Ulaluma">U.</tp:taxon-name-part><tp:taxon-name-part taxon-name-part-type="species" reg="valva">valva</tp:taxon-name-part></tp:taxon-name></italic>, female [reused with permission from <xref ref-type="bibr" rid="B101">St Laurent et al. (2018a)</xref>, Systematic Entomology] (<named-content xmlns:xlink="http://www.w3.org/1999/xlink" content-type="dwc:institutional_code" xlink:type="simple">NHMUK</named-content>). Scale bar: 1 cm.</p></caption><graphic xmlns:xlink="http://www.w3.org/1999/xlink" xlink:href="zookeys-815-001-g026.jpg" position="float" orientation="portrait" xlink:type="simple" id="oo_255828.jpg"/></fig></tp:treatment-sec><ref-list><ref id="B108"><mixed-citation xmlns:xlink="http://www.w3.org/1999/xlink" xlink:type="simple"><person-group><name name-style="western"><surname>St Laurent</surname><given-names>RA</given-names></name><name name-style="western"><surname>Mielke</surname><given-names>CGC</given-names></name></person-group> (<year>2016</year>) <article-title>Three new genera of Neotropical <tp:taxon-name><tp:taxon-name-part taxon-name-part-type="family">Mimallonidae</tp:taxon-name-part></tp:taxon-name> (<tp:taxon-name><tp:taxon-name-part taxon-name-part-type="order">Lepidoptera</tp:taxon-name-part></tp:taxon-name>, <tp:taxon-name><tp:taxon-name-part taxon-name-part-type="superfamily">Mimallonoidea</tp:taxon-name-part></tp:taxon-name>, <tp:taxon-name><tp:taxon-name-part taxon-name-part-type="family">Mimallonidae</tp:taxon-name-part></tp:taxon-name>) with descriptions of three new species.</article-title><source>ZooKeys</source><volume>566</volume>: <fpage>117</fpage>–<lpage>143</lpage>. <ext-link xlink:type="simple" ext-link-type="doi" xlink:href="10.3897/zookeys.566.7344">https://doi.org/10.3897/zookeys.566.7344</ext-link></mixed-citation></ref><ref id="B101"><mixed-citation xmlns:xlink="http://www.w3.org/1999/xlink" xlink:type="simple"><person-group><name name-style="western"><surname>St Laurent</surname><given-names>RA</given-names></name><name name-style="western"><surname>Hamilton</surname><given-names>CA</given-names></name><name name-style="western"><surname>Kawahara</surname><given-names>AY</given-names></name></person-group> (<year>2018a</year>) <article-title>Museum specimens provide phylogenomic data to resolve relationships of sack-bearer moths (<tp:taxon-name><tp:taxon-name-part taxon-name-part-type="order">Lepidoptera</tp:taxon-name-part></tp:taxon-name>, <tp:taxon-name><tp:taxon-name-part taxon-name-part-type="superfamily">Mimallonoidea</tp:taxon-name-part></tp:taxon-name>, <tp:taxon-name><tp:taxon-name-part taxon-name-part-type="family">Mimallonidae</tp:taxon-name-part></tp:taxon-name>).</article-title><source>Systematic Entomology</source><volume>43</volume>: <fpage>729</fpage>–<lpage>761</lpage>. <ext-link xlink:type="simple" ext-link-type="doi" xlink:href="10.1111/syen.12301">https://doi.org/10.1111/syen.12301</ext-link></mixed-citation></ref><ref id="B94"><mixed-citation xmlns:xlink="http://www.w3.org/1999/xlink" xlink:type="simple"><person-group><name name-style="western"><surname>St Laurent</surname><given-names>RA</given-names></name></person-group> (<year>2016</year>) <article-title>Revisions of the genera <italic><tp:taxon-name><tp:taxon-name-part taxon-name-part-type="genus">Lurama</tp:taxon-name-part></tp:taxon-name></italic> Schaus, 1928 and <italic><tp:taxon-name><tp:taxon-name-part taxon-name-part-type="genus">Ulmara</tp:taxon-name-part></tp:taxon-name></italic> Schaus, 1928 (<tp:taxon-name><tp:taxon-name-part taxon-name-part-type="order">Lepidoptera</tp:taxon-name-part></tp:taxon-name>, <tp:taxon-name><tp:taxon-name-part taxon-name-part-type="superfamily">Mimallonoidea</tp:taxon-name-part></tp:taxon-name>, <tp:taxon-name><tp:taxon-name-part taxon-name-part-type="family">Mimallonidae</tp:taxon-name-part></tp:taxon-name>) with the descriptions of three new <italic><tp:taxon-name><tp:taxon-name-part taxon-name-part-type="genus">Ulmara</tp:taxon-name-part></tp:taxon-name></italic> species and a new genus.</article-title><source>ZooKeys</source><volume>611</volume>: <fpage>57</fpage>–<lpage>92</lpage>. <ext-link xlink:type="simple" ext-link-type="doi" xlink:href="10.3897/zookeys.611.9058">https://doi.org/10.3897/zookeys.611.9058</ext-link></mixed-citation></ref><ref id="B97"><mixed-citation xmlns:xlink="http://www.w3.org/1999/xlink" xlink:type="simple"><person-group><name name-style="western"><surname>St Laurent</surname><given-names>RA</given-names></name><name name-style="western"><surname>Cock</surname><given-names>MJW</given-names></name></person-group> (<year>2017</year>) <article-title>Annotated list of <tp:taxon-name><tp:taxon-name-part taxon-name-part-type="family">Mimallonidae</tp:taxon-name-part></tp:taxon-name> (<tp:taxon-name><tp:taxon-name-part taxon-name-part-type="order">Lepidoptera</tp:taxon-name-part></tp:taxon-name>, <tp:taxon-name><tp:taxon-name-part taxon-name-part-type="superfamily">Mimallonoidea</tp:taxon-name-part></tp:taxon-name>) from Trinidad and Tobago, with the description of a new species of <italic><tp:taxon-name><tp:taxon-name-part taxon-name-part-type="genus">Cicinnus</tp:taxon-name-part></tp:taxon-name></italic> Blanchard, 1852 and taxonomic notes.</article-title><source>Zootaxa</source><volume>4268</volume>: <fpage>53</fpage>–<lpage>70</lpage>.</mixed-citation></ref></ref-list></tp:taxon-treatment>
