# Supplementary material for: Reclassification of the Sack-bearer Moths (Lepidoptera, Mimallonoidea, Mimallonidae)
Source: Zookeys. 2019 Jan 10;(815):1–114. doi: 10.3897/zookeys.815.27335 (PMC6336762; doi:10.3897/zookeys.815.27335)
Supplement: XML Treatment for Biterolfa [file zookeys.815.27335-treatment31.xml]

<!DOCTYPE tp:taxon-treatment
  PUBLIC "-//TaxonX//DTD Taxonomic Treatment Publishing DTD v0 20100105//EN" "tax-treatment-NSO.dtd">
<tp:taxon-treatment xmlns:tp="http://www.plazi.org/taxpub"><tp:treatment-meta><kwd-group><label>Taxon classification</label><kwd><named-content xmlns:xlink="http://www.w3.org/1999/xlink" content-type="kingdom">Animalia</named-content></kwd><kwd><named-content xmlns:xlink="http://www.w3.org/1999/xlink" content-type="order">Lepidoptera</named-content></kwd><kwd><named-content xmlns:xlink="http://www.w3.org/1999/xlink" content-type="family">Mimallonidae</named-content></kwd></kwd-group><mixed-citation publication-type="journal"><person-group><name><surname>Laurent</surname><given-names>Ryan A. St</given-names></name><name><surname>Kawahara</surname><given-names>Akito Y.</given-names></name></person-group><article-title>Reclassification of the Sack-bearer Moths (<tp:taxon-name><tp:taxon-name-part taxon-name-part-type="order">Lepidoptera</tp:taxon-name-part></tp:taxon-name>, <tp:taxon-name><tp:taxon-name-part taxon-name-part-type="superfamily">Mimallonoidea</tp:taxon-name-part></tp:taxon-name>, <tp:taxon-name><tp:taxon-name-part taxon-name-part-type="family">Mimallonidae</tp:taxon-name-part></tp:taxon-name>)</article-title><source>Zookeys</source><day>10</day><month>1</month><year>2019</year><volume>2019</volume><issue>815</issue><fpage>1</fpage><lpage>114</lpage><pub-id pub-id-type="doi">10.3897/zookeys.815.27335</pub-id></mixed-citation></tp:treatment-meta><tp:nomenclature><tp:taxon-name>
                <tp:taxon-name-part taxon-name-part-type="genus" reg="Biterolfa">Biterolfa</tp:taxon-name-part>
              </tp:taxon-name><tp:taxon-authority>Schaus, 1928</tp:taxon-authority><xref ref-type="fig" rid="F8">Figs 29</xref><xref ref-type="fig" rid="F15">, 65</xref><xref ref-type="fig" rid="F30">, 138</xref><xref ref-type="fig" rid="F30">, 139</xref></tp:nomenclature><tp:treatment-sec sec-type="type species" id="SECID0ETZAK"><title>Type species.</title><p><italic><tp:taxon-name><tp:taxon-name-part taxon-name-part-type="genus" reg="Cicinnus">Cicinnus</tp:taxon-name-part><tp:taxon-name-part taxon-name-part-type="species" reg="althea">althea</tp:taxon-name-part></tp:taxon-name></italic> Schaus, 1905.</p></tp:treatment-sec><tp:treatment-sec sec-type="diagnosis" id="SECID0EE1AK"><title>Diagnosis.</title><p>All three species of <italic><tp:taxon-name><tp:taxon-name-part taxon-name-part-type="genus" reg="Biterolfa">Biterolfa</tp:taxon-name-part></tp:taxon-name></italic> are similar, primarily differentiated by genitalia characters. Externally <italic><tp:taxon-name><tp:taxon-name-part taxon-name-part-type="genus" reg="Biterolfa">Biterolfa</tp:taxon-name-part></tp:taxon-name></italic> are brown to red-brown with a dark gray-brown postmedial line outwardly margined with a thin gray submarginal region which narrows from the tornus to the falcate apex. Distinctive, parallel, white outlined dark streaks span across the middle of the forewing towards the costa.</p></tp:treatment-sec><tp:treatment-sec sec-type="Apomorphies" id="SECID0EY1AK"><title>Apomorphies.</title><p>Combination of following characters: (1) Broad, stout, simple valvae without any spines, protrusions, or arms (Fig. <xref ref-type="fig" rid="F8">29a</xref>); (2) Juxta with paired knob-like lobes situated laterally on either side of phallus (Fig. <xref ref-type="fig" rid="F8">29b</xref>); (3) Prominent gnathos, mesally unsclerotized, with pair of robust, thickly sclerotized arms (Fig. <xref ref-type="fig" rid="F8">29c</xref>); ventrum of arms may be toothed, terminus of gnathos arms distinctly narrowed with finger-like process at tip of each arm, often with secondary dorsal apical protrusion from tip of arm.</p></tp:treatment-sec><tp:treatment-sec sec-type="remarks" id="SECID0EK2AK"><title>Remarks.</title><p>See remarks of <italic><tp:taxon-name><tp:taxon-name-part taxon-name-part-type="genus" reg="Psychocampa">Psychocampa</tp:taxon-name-part></tp:taxon-name></italic> below.</p></tp:treatment-sec><tp:treatment-sec><!--Section generated to contain objects referenced in tp:taxon-treatment.--><fig id="F8" position="float" orientation="portrait"><label>Figures 29–32.</label><caption><p>Ventral view of male genitalia of type species of genera belonging to <tp:taxon-name><tp:taxon-name-part taxon-name-part-type="subfamily">Cicinninae</tp:taxon-name-part></tp:taxon-name>: <tp:taxon-name><tp:taxon-name-part taxon-name-part-type="tribe">Psychocampini</tp:taxon-name-part></tp:taxon-name> and <tp:taxon-name><tp:taxon-name-part taxon-name-part-type="tribe">Bedosiini</tp:taxon-name-part></tp:taxon-name>. Phallus/juxtal complex, when excised, is figured below the genitalia in the lateral view. <bold>29</bold><italic><tp:taxon-name><tp:taxon-name-part taxon-name-part-type="genus" reg="Biterolfa">Biterolfa</tp:taxon-name-part><tp:taxon-name-part taxon-name-part-type="species" reg="althea">althea</tp:taxon-name-part></tp:taxon-name></italic>, St Laurent diss.: 11-16:11 [reused with permission from <xref ref-type="bibr" rid="B100">St Laurent et al. (2017d)</xref>, Tropical <tp:taxon-name><tp:taxon-name-part taxon-name-part-type="order">Lepidoptera</tp:taxon-name-part></tp:taxon-name> Research] (<named-content xmlns:xlink="http://www.w3.org/1999/xlink" content-type="dwc:institutional_code" xlink:type="simple">USNM</named-content>) <bold>30</bold><italic><tp:taxon-name><tp:taxon-name-part taxon-name-part-type="genus" reg="Psychocampa">Psychocampa</tp:taxon-name-part><tp:taxon-name-part taxon-name-part-type="species" reg="concolor">concolor</tp:taxon-name-part></tp:taxon-name></italic>, St Laurent diss.: LEP53954 [reused with permission from <xref ref-type="bibr" rid="B101">St Laurent et al. (2018a)</xref>, Systematic Entomology] (<abbrev xmlns:xlink="http://www.w3.org/1999/xlink" content-type="institution" xlink:title="McGuire Center for Lepidoptera and Biodiversity, Gainesville, Florida, USA" id="ABBRID0E32OM" xlink:type="simple">MGCL</abbrev>) <bold>31</bold><italic><tp:taxon-name><tp:taxon-name-part taxon-name-part-type="genus" reg="Bedosia">Bedosia</tp:taxon-name-part><tp:taxon-name-part taxon-name-part-type="species" reg="fraterna">fraterna</tp:taxon-name-part></tp:taxon-name></italic>, St Laurent diss.: 10-5-17:6 [reused with permission from <xref ref-type="bibr" rid="B101">St Laurent et al. (2018a)</xref>, Systematic Entomology] (<abbrev xmlns:xlink="http://www.w3.org/1999/xlink" content-type="institution" xlink:title="Coll. of Ryan St Laurent, Gainesville, Florida, USA" id="ABBRID0ES3OM" xlink:type="simple">CRAS</abbrev>) <bold>32</bold><italic><tp:taxon-name><tp:taxon-name-part taxon-name-part-type="genus" reg="Bedosiallo">Bedosiallo</tp:taxon-name-part><tp:taxon-name-part taxon-name-part-type="species" reg="forbesi">forbesi</tp:taxon-name-part></tp:taxon-name></italic>, St Laurent diss.: 10-2-17:4 [reused with permission from <xref ref-type="bibr" rid="B101">St Laurent et al. (2018a)</xref>, Systematic Entomology] (<abbrev xmlns:xlink="http://www.w3.org/1999/xlink" content-type="institution" xlink:title="McGuire Center for Lepidoptera and Biodiversity, Gainesville, Florida, USA" id="ABBRID0EI4OM" xlink:type="simple">MGCL</abbrev>). Scale bar: 1 mm.</p></caption><graphic xmlns:xlink="http://www.w3.org/1999/xlink" xlink:href="zookeys-815-001-g008.jpg" position="float" orientation="portrait" xlink:type="simple" id="oo_255810.jpg"/></fig><fig id="F15" position="float" orientation="portrait"><label>Figures 65–68.</label><caption><p>Ventral view of female genitalia of type species (except where noted) of genera belonging to <tp:taxon-name><tp:taxon-name-part taxon-name-part-type="subfamily">Cicinninae</tp:taxon-name-part></tp:taxon-name>: <tp:taxon-name><tp:taxon-name-part taxon-name-part-type="tribe">Psychocampini</tp:taxon-name-part></tp:taxon-name> and <tp:taxon-name><tp:taxon-name-part taxon-name-part-type="tribe">Bedosiini</tp:taxon-name-part></tp:taxon-name>. <bold>65</bold><italic><tp:taxon-name><tp:taxon-name-part taxon-name-part-type="genus" reg="Biterolfa">Biterolfa</tp:taxon-name-part><tp:taxon-name-part taxon-name-part-type="species" reg="althea">althea</tp:taxon-name-part></tp:taxon-name></italic>, D. Herbin genitalia diss.: H600 [reused with permission from <xref ref-type="bibr" rid="B100">St Laurent et al. (2017d)</xref>, Tropical <tp:taxon-name><tp:taxon-name-part taxon-name-part-type="order">Lepidoptera</tp:taxon-name-part></tp:taxon-name> Research] (<abbrev xmlns:xlink="http://www.w3.org/1999/xlink" content-type="institution" xlink:title="Coll. of Daniel Herbin, Garidech, France" id="ABBRID0EZYPM" xlink:type="simple">CDH</abbrev>) <bold>66</bold><italic><tp:taxon-name><tp:taxon-name-part taxon-name-part-type="genus" reg="Psychocampa">Psychocampa</tp:taxon-name-part><tp:taxon-name-part taxon-name-part-type="species" reg="concolor">concolor</tp:taxon-name-part></tp:taxon-name></italic>, St Laurent diss.: 3-31-18:7 (<abbrev xmlns:xlink="http://www.w3.org/1999/xlink" content-type="institution" xlink:title="McGuire Center for Lepidoptera and Biodiversity, Gainesville, Florida, USA" id="ABBRID0ELZPM" xlink:type="simple">MGCL</abbrev>) <bold>67</bold><italic><tp:taxon-name><tp:taxon-name-part taxon-name-part-type="genus" reg="Bedosia">Bedosia</tp:taxon-name-part><tp:taxon-name-part taxon-name-part-type="species" reg="turgida">turgida</tp:taxon-name-part></tp:taxon-name></italic>, St Laurent diss.: 3-31-18:6, not the type species of <italic><tp:taxon-name><tp:taxon-name-part taxon-name-part-type="genus" reg="Bedosia">Bedosia</tp:taxon-name-part></tp:taxon-name></italic> (<abbrev xmlns:xlink="http://www.w3.org/1999/xlink" content-type="institution" xlink:title="McGuire Center for Lepidoptera and Biodiversity, Gainesville, Florida, USA" id="ABBRID0EE1PM" xlink:type="simple">MGCL</abbrev>) <bold>68</bold><italic><tp:taxon-name><tp:taxon-name-part taxon-name-part-type="genus" reg="Bedosiallo">Bedosiallo</tp:taxon-name-part><tp:taxon-name-part taxon-name-part-type="species" reg="forbesi">forbesi</tp:taxon-name-part></tp:taxon-name></italic>, St Laurent diss.: genitalia vial <named-content xmlns:xlink="http://www.w3.org/1999/xlink" content-type="dwc:institutional_code" xlink:type="simple">NHMUK</named-content> 010402292 [reused with permission from <xref ref-type="bibr" rid="B101">St Laurent et al. (2018a)</xref>, Systematic Entomology] (<named-content xmlns:xlink="http://www.w3.org/1999/xlink" content-type="dwc:institutional_code" xlink:type="simple">NHMUK</named-content>). Scale bar: 1 mm.</p></caption><graphic xmlns:xlink="http://www.w3.org/1999/xlink" xlink:href="zookeys-815-001-g015.jpg" position="float" orientation="portrait" xlink:type="simple" id="oo_255817.jpg"/></fig><fig id="F30" position="float" orientation="portrait"><label>Figures 138–141.</label><caption><p>Adult specimens of type species of genera belonging to <tp:taxon-name><tp:taxon-name-part taxon-name-part-type="subfamily">Cicinninae</tp:taxon-name-part></tp:taxon-name>: <tp:taxon-name><tp:taxon-name-part taxon-name-part-type="tribe">Psychocampini</tp:taxon-name-part></tp:taxon-name>. <bold>138</bold><italic><tp:taxon-name><tp:taxon-name-part taxon-name-part-type="genus" reg="Biterolfa">Biterolfa</tp:taxon-name-part><tp:taxon-name-part taxon-name-part-type="species" reg="althea">althea</tp:taxon-name-part></tp:taxon-name></italic>, male [reused with permission from <xref ref-type="bibr" rid="B100">St Laurent et al. (2017d)</xref>, Tropical <tp:taxon-name><tp:taxon-name-part taxon-name-part-type="order">Lepidoptera</tp:taxon-name-part></tp:taxon-name> Research] (<named-content xmlns:xlink="http://www.w3.org/1999/xlink" content-type="dwc:institutional_code" xlink:type="simple">NHMUK</named-content>) <bold>139</bold><italic><tp:taxon-name><tp:taxon-name-part taxon-name-part-type="genus" reg="Biterolfa">Biterolfa</tp:taxon-name-part><tp:taxon-name-part taxon-name-part-type="species" reg="althea">althea</tp:taxon-name-part></tp:taxon-name></italic>, female [reused with permission from <xref ref-type="bibr" rid="B100">St Laurent et al. (2017d)</xref>, Tropical <tp:taxon-name><tp:taxon-name-part taxon-name-part-type="order">Lepidoptera</tp:taxon-name-part></tp:taxon-name> Research] (<abbrev xmlns:xlink="http://www.w3.org/1999/xlink" content-type="institution" xlink:title="Coll. of Daniel Herbin, Garidech, France" id="ABBRID0EYQBO" xlink:type="simple">CDH</abbrev>) <bold>140</bold><italic><tp:taxon-name><tp:taxon-name-part taxon-name-part-type="genus" reg="Psychocampa">Psychocampa</tp:taxon-name-part><tp:taxon-name-part taxon-name-part-type="species" reg="concolor">concolor</tp:taxon-name-part></tp:taxon-name></italic>, male [photo R Lahousse] (<named-content xmlns:xlink="http://www.w3.org/1999/xlink" content-type="dwc:institutional_code" xlink:type="simple">MNHN</named-content>) <bold>141</bold><italic><tp:taxon-name><tp:taxon-name-part taxon-name-part-type="genus" reg="Psychocampa">P.</tp:taxon-name-part><tp:taxon-name-part taxon-name-part-type="species" reg="concolor">concolor</tp:taxon-name-part></tp:taxon-name></italic>, female [photo R Lahousse] (<named-content xmlns:xlink="http://www.w3.org/1999/xlink" content-type="dwc:institutional_code" xlink:type="simple">MNHN</named-content>). Scale bar: 1 cm.</p></caption><graphic xmlns:xlink="http://www.w3.org/1999/xlink" xlink:href="zookeys-815-001-g030.jpg" position="float" orientation="portrait" xlink:type="simple" id="oo_255832.jpg"/></fig></tp:treatment-sec><ref-list><ref id="B100"><mixed-citation xmlns:xlink="http://www.w3.org/1999/xlink" xlink:type="simple"><person-group><name name-style="western"><surname>St Laurent</surname><given-names>RA</given-names></name><name name-style="western"><surname>Giusti</surname><given-names>A</given-names></name><name name-style="western"><surname>Herbin</surname><given-names>D</given-names></name></person-group> (<year>2017d</year>) <article-title>Revision of the genus <italic><tp:taxon-name><tp:taxon-name-part taxon-name-part-type="genus">Biterolfa</tp:taxon-name-part></tp:taxon-name></italic> Schaus, 1928 (<tp:taxon-name><tp:taxon-name-part taxon-name-part-type="superfamily">Mimallonoidea</tp:taxon-name-part></tp:taxon-name>: <tp:taxon-name><tp:taxon-name-part taxon-name-part-type="family">Mimallonidae</tp:taxon-name-part></tp:taxon-name>) with the descriptions of two new species.</article-title><source>Tropical <tp:taxon-name><tp:taxon-name-part taxon-name-part-type="order">Lepidoptera</tp:taxon-name-part></tp:taxon-name> Research</source><volume>27</volume>: <fpage>86</fpage>–<lpage>95</lpage>.</mixed-citation></ref><ref id="B101"><mixed-citation xmlns:xlink="http://www.w3.org/1999/xlink" xlink:type="simple"><person-group><name name-style="western"><surname>St Laurent</surname><given-names>RA</given-names></name><name name-style="western"><surname>Hamilton</surname><given-names>CA</given-names></name><name name-style="western"><surname>Kawahara</surname><given-names>AY</given-names></name></person-group> (<year>2018a</year>) <article-title>Museum specimens provide phylogenomic data to resolve relationships of sack-bearer moths (<tp:taxon-name><tp:taxon-name-part taxon-name-part-type="order">Lepidoptera</tp:taxon-name-part></tp:taxon-name>, <tp:taxon-name><tp:taxon-name-part taxon-name-part-type="superfamily">Mimallonoidea</tp:taxon-name-part></tp:taxon-name>, <tp:taxon-name><tp:taxon-name-part taxon-name-part-type="family">Mimallonidae</tp:taxon-name-part></tp:taxon-name>).</article-title><source>Systematic Entomology</source><volume>43</volume>: <fpage>729</fpage>–<lpage>761</lpage>. <ext-link xlink:type="simple" ext-link-type="doi" xlink:href="10.1111/syen.12301">https://doi.org/10.1111/syen.12301</ext-link></mixed-citation></ref></ref-list></tp:taxon-treatment>
