# Supplementary material for: Reclassification of the Sack-bearer Moths (Lepidoptera, Mimallonoidea, Mimallonidae)
Source: Zookeys. 2019 Jan 10;(815):1–114. doi: 10.3897/zookeys.815.27335 (PMC6336762; doi:10.3897/zookeys.815.27335)
Supplement: XML Treatment for Psychocampa [file zookeys.815.27335-treatment32.xml]

<!DOCTYPE tp:taxon-treatment
  PUBLIC "-//TaxonX//DTD Taxonomic Treatment Publishing DTD v0 20100105//EN" "tax-treatment-NSO.dtd">
<tp:taxon-treatment xmlns:tp="http://www.plazi.org/taxpub"><tp:treatment-meta><kwd-group><label>Taxon classification</label><kwd><named-content xmlns:xlink="http://www.w3.org/1999/xlink" content-type="kingdom">Animalia</named-content></kwd><kwd><named-content xmlns:xlink="http://www.w3.org/1999/xlink" content-type="order">Lepidoptera</named-content></kwd><kwd><named-content xmlns:xlink="http://www.w3.org/1999/xlink" content-type="family">Mimallonidae</named-content></kwd></kwd-group><mixed-citation publication-type="journal"><person-group><name><surname>Laurent</surname><given-names>Ryan A. St</given-names></name><name><surname>Kawahara</surname><given-names>Akito Y.</given-names></name></person-group><article-title>Reclassification of the Sack-bearer Moths (<tp:taxon-name><tp:taxon-name-part taxon-name-part-type="order">Lepidoptera</tp:taxon-name-part></tp:taxon-name>, <tp:taxon-name><tp:taxon-name-part taxon-name-part-type="superfamily">Mimallonoidea</tp:taxon-name-part></tp:taxon-name>, <tp:taxon-name><tp:taxon-name-part taxon-name-part-type="family">Mimallonidae</tp:taxon-name-part></tp:taxon-name>)</article-title><source>Zookeys</source><day>10</day><month>1</month><year>2019</year><volume>2019</volume><issue>815</issue><fpage>1</fpage><lpage>114</lpage><pub-id pub-id-type="doi">10.3897/zookeys.815.27335</pub-id></mixed-citation></tp:treatment-meta><tp:nomenclature><tp:taxon-name>
                <tp:taxon-name-part taxon-name-part-type="genus" reg="Psychocampa">Psychocampa</tp:taxon-name-part>
              </tp:taxon-name><tp:taxon-authority>Grote &amp; Robinson, 1867</tp:taxon-authority><xref ref-type="fig" rid="F8">Figs 30</xref><xref ref-type="fig" rid="F15">, 66</xref><xref ref-type="fig" rid="F30">, 140</xref><xref ref-type="fig" rid="F30">, 141</xref><xref ref-type="fig" rid="F35">, 166</xref><!--PageBreak--></tp:nomenclature><tp:treatment-sec sec-type="type species" id="SECID0EM4AK"><title>Type species.</title><p><italic><tp:taxon-name><tp:taxon-name-part taxon-name-part-type="genus" reg="Psychocampa">Psychocampa</tp:taxon-name-part><tp:taxon-name-part taxon-name-part-type="species" reg="concolor">concolor</tp:taxon-name-part></tp:taxon-name></italic> Grote &amp; Robinson, 1867.</p></tp:treatment-sec><tp:treatment-sec sec-type="diagnosis" id="SECID0E44AK"><title>Diagnosis.</title><p>Externally <italic><tp:taxon-name><tp:taxon-name-part taxon-name-part-type="genus" reg="Psychocampa">Psychocampa</tp:taxon-name-part></tp:taxon-name></italic> display typical cicinnine shape and large size, and always lack hyaline patches, however it is difficult to generalize about this relatively large genus beyond that. Despite external variability across the genus, <italic><tp:taxon-name><tp:taxon-name-part taxon-name-part-type="genus" reg="Psychocampa">Psychocampa</tp:taxon-name-part></tp:taxon-name></italic> genitalia are quite homogenous, and therefore species belonging to this genus are easily recognizable by their genitalia, which are dramatically distinct and simple in structure in comparison with all other <tp:taxon-name><tp:taxon-name-part taxon-name-part-type="subfamily">Cicinninae</tp:taxon-name-part></tp:taxon-name> genera (except for the sister genus <italic><tp:taxon-name><tp:taxon-name-part taxon-name-part-type="genus" reg="Biterolfa">Biterolfa</tp:taxon-name-part></tp:taxon-name></italic>, see below).</p></tp:treatment-sec><tp:treatment-sec sec-type="Apomorphies" id="SECID0E45AK"><title>Apomorphies.</title><p>Largely as for <italic><tp:taxon-name><tp:taxon-name-part taxon-name-part-type="genus" reg="Biterolfa">Biterolfa</tp:taxon-name-part></tp:taxon-name></italic> but gnathos arms more gradually narrowed, never with teeth or dorsal apical protrusions (in addition to the tapering tip).</p></tp:treatment-sec><tp:treatment-sec sec-type="remarks" id="SECID0EK6AK"><title>Remarks.</title><p>This is one of the largest <tp:taxon-name><tp:taxon-name-part taxon-name-part-type="family">Mimallonidae</tp:taxon-name-part></tp:taxon-name> genera in terms of number of species, particularly after the present checklist and the work of <xref ref-type="bibr" rid="B101">St Laurent et al. (2018a)</xref> which cumulatively transferred many species from <italic><tp:taxon-name><tp:taxon-name-part taxon-name-part-type="genus" reg="Cicinnus">Cicinnus</tp:taxon-name-part></tp:taxon-name></italic> to <italic><tp:taxon-name><tp:taxon-name-part taxon-name-part-type="genus" reg="Psychocampa">Psychocampa</tp:taxon-name-part></tp:taxon-name></italic> based on the exceptionally homogenous and readily diagnostic genitalia of the latter genus. As stated above, it is difficult to diagnose <italic><tp:taxon-name><tp:taxon-name-part taxon-name-part-type="genus" reg="Psychocampa">Psychocampa</tp:taxon-name-part></tp:taxon-name></italic> based on external morphology because there are several clear species-groups within the genus which may eventually prove to be more appropriately placed in new genera that can more succinctly be unified by external morphology (though genitalia morphology is so consistent across all of these groups that additional atomization of <italic><tp:taxon-name><tp:taxon-name-part taxon-name-part-type="genus" reg="Psychocampa">Psychocampa</tp:taxon-name-part></tp:taxon-name></italic> into several genera may prove to be unwarranted). Genitalia morphology is largely homogenous across all <tp:taxon-name><tp:taxon-name-part taxon-name-part-type="tribe">Psychocampini</tp:taxon-name-part></tp:taxon-name>, not only in <italic><tp:taxon-name><tp:taxon-name-part taxon-name-part-type="genus" reg="Psychocampa">Psychocampa</tp:taxon-name-part></tp:taxon-name></italic>, and this is clearly evident in comparing the genitalia of sister genera <italic><tp:taxon-name><tp:taxon-name-part taxon-name-part-type="genus" reg="Psychocampa">Psychocampa</tp:taxon-name-part></tp:taxon-name></italic> and <italic><tp:taxon-name><tp:taxon-name-part taxon-name-part-type="genus" reg="Biterolfa">Biterolfa</tp:taxon-name-part></tp:taxon-name></italic>, see Figs <xref ref-type="fig" rid="F8">29</xref> and <xref ref-type="fig" rid="F8">30</xref>. However, external maculation and convincing phylogenetic results of <xref ref-type="bibr" rid="B101">St Laurent et al. (2018a)</xref> placing <italic><tp:taxon-name><tp:taxon-name-part taxon-name-part-type="genus" reg="Biterolfa">Biterolfa</tp:taxon-name-part></tp:taxon-name></italic> as sister to the larger clade of <italic><tp:taxon-name><tp:taxon-name-part taxon-name-part-type="genus" reg="Psychocampa">Psychocampa</tp:taxon-name-part></tp:taxon-name></italic>, which was intentionally sampled to include most of the clear species-groups of the genus, supports their valid separation as two distinct genera. Further ongoing molecular phylogenetics which continues to sample <tp:taxon-name><tp:taxon-name-part taxon-name-part-type="tribe">Psychocampini</tp:taxon-name-part></tp:taxon-name> more densely also continues to support the separation of these two genera. Our morphological phylogenetic results here fully support the transfer of various species from <italic><tp:taxon-name><tp:taxon-name-part taxon-name-part-type="genus" reg="Cicinnus">Cicinnus</tp:taxon-name-part></tp:taxon-name></italic> to <italic><tp:taxon-name><tp:taxon-name-part taxon-name-part-type="genus" reg="Psychocampa">Psychocampa</tp:taxon-name-part></tp:taxon-name></italic>, as well as the close relationship between <italic><tp:taxon-name><tp:taxon-name-part taxon-name-part-type="genus" reg="Psychocampa">Psychocampa</tp:taxon-name-part></tp:taxon-name></italic> and <italic><tp:taxon-name><tp:taxon-name-part taxon-name-part-type="genus" reg="Biterolfa">Biterolfa</tp:taxon-name-part></tp:taxon-name></italic>, though with our increased taxon sampling, the validity of <italic><tp:taxon-name><tp:taxon-name-part taxon-name-part-type="genus" reg="Biterolfa">Biterolfa</tp:taxon-name-part></tp:taxon-name></italic> is called into question in a <!--PageBreak-->morphology-only context because it is nested within <italic><tp:taxon-name><tp:taxon-name-part taxon-name-part-type="genus" reg="Psychocampa">Psychocampa</tp:taxon-name-part></tp:taxon-name></italic> in unconstrained ML and parsimony morphological phylogenetic analyses. Despite this, we maintain <italic><tp:taxon-name><tp:taxon-name-part taxon-name-part-type="genus" reg="Biterolfa">Biterolfa</tp:taxon-name-part></tp:taxon-name></italic> and <italic><tp:taxon-name><tp:taxon-name-part taxon-name-part-type="genus" reg="Psychocampa">Psychocampa</tp:taxon-name-part></tp:taxon-name></italic> as valid separate genera considering the molecular results of <xref ref-type="bibr" rid="B101">St Laurent et al. (2018a)</xref> and the previously mentioned ongoing molecular work.</p></tp:treatment-sec><tp:treatment-sec><!--Section generated to contain objects referenced in tp:taxon-treatment.--><fig id="F8" position="float" orientation="portrait"><label>Figures 29–32.</label><caption><p>Ventral view of male genitalia of type species of genera belonging to <tp:taxon-name><tp:taxon-name-part taxon-name-part-type="subfamily">Cicinninae</tp:taxon-name-part></tp:taxon-name>: <tp:taxon-name><tp:taxon-name-part taxon-name-part-type="tribe">Psychocampini</tp:taxon-name-part></tp:taxon-name> and <tp:taxon-name><tp:taxon-name-part taxon-name-part-type="tribe">Bedosiini</tp:taxon-name-part></tp:taxon-name>. Phallus/juxtal complex, when excised, is figured below the genitalia in the lateral view. <bold>29</bold><italic><tp:taxon-name><tp:taxon-name-part taxon-name-part-type="genus" reg="Biterolfa">Biterolfa</tp:taxon-name-part><tp:taxon-name-part taxon-name-part-type="species" reg="althea">althea</tp:taxon-name-part></tp:taxon-name></italic>, St Laurent diss.: 11-16:11 [reused with permission from <xref ref-type="bibr" rid="B100">St Laurent et al. (2017d)</xref>, Tropical <tp:taxon-name><tp:taxon-name-part taxon-name-part-type="order">Lepidoptera</tp:taxon-name-part></tp:taxon-name> Research] (<named-content xmlns:xlink="http://www.w3.org/1999/xlink" content-type="dwc:institutional_code" xlink:type="simple">USNM</named-content>) <bold>30</bold><italic><tp:taxon-name><tp:taxon-name-part taxon-name-part-type="genus" reg="Psychocampa">Psychocampa</tp:taxon-name-part><tp:taxon-name-part taxon-name-part-type="species" reg="concolor">concolor</tp:taxon-name-part></tp:taxon-name></italic>, St Laurent diss.: LEP53954 [reused with permission from <xref ref-type="bibr" rid="B101">St Laurent et al. (2018a)</xref>, Systematic Entomology] (<abbrev xmlns:xlink="http://www.w3.org/1999/xlink" content-type="institution" xlink:title="McGuire Center for Lepidoptera and Biodiversity, Gainesville, Florida, USA" id="ABBRID0E32OM" xlink:type="simple">MGCL</abbrev>) <bold>31</bold><italic><tp:taxon-name><tp:taxon-name-part taxon-name-part-type="genus" reg="Bedosia">Bedosia</tp:taxon-name-part><tp:taxon-name-part taxon-name-part-type="species" reg="fraterna">fraterna</tp:taxon-name-part></tp:taxon-name></italic>, St Laurent diss.: 10-5-17:6 [reused with permission from <xref ref-type="bibr" rid="B101">St Laurent et al. (2018a)</xref>, Systematic Entomology] (<abbrev xmlns:xlink="http://www.w3.org/1999/xlink" content-type="institution" xlink:title="Coll. of Ryan St Laurent, Gainesville, Florida, USA" id="ABBRID0ES3OM" xlink:type="simple">CRAS</abbrev>) <bold>32</bold><italic><tp:taxon-name><tp:taxon-name-part taxon-name-part-type="genus" reg="Bedosiallo">Bedosiallo</tp:taxon-name-part><tp:taxon-name-part taxon-name-part-type="species" reg="forbesi">forbesi</tp:taxon-name-part></tp:taxon-name></italic>, St Laurent diss.: 10-2-17:4 [reused with permission from <xref ref-type="bibr" rid="B101">St Laurent et al. (2018a)</xref>, Systematic Entomology] (<abbrev xmlns:xlink="http://www.w3.org/1999/xlink" content-type="institution" xlink:title="McGuire Center for Lepidoptera and Biodiversity, Gainesville, Florida, USA" id="ABBRID0EI4OM" xlink:type="simple">MGCL</abbrev>). Scale bar: 1 mm.</p></caption><graphic xmlns:xlink="http://www.w3.org/1999/xlink" xlink:href="zookeys-815-001-g008.jpg" position="float" orientation="portrait" xlink:type="simple" id="oo_255810.jpg"/></fig><fig id="F15" position="float" orientation="portrait"><label>Figures 65–68.</label><caption><p>Ventral view of female genitalia of type species (except where noted) of genera belonging to <tp:taxon-name><tp:taxon-name-part taxon-name-part-type="subfamily">Cicinninae</tp:taxon-name-part></tp:taxon-name>: <tp:taxon-name><tp:taxon-name-part taxon-name-part-type="tribe">Psychocampini</tp:taxon-name-part></tp:taxon-name> and <tp:taxon-name><tp:taxon-name-part taxon-name-part-type="tribe">Bedosiini</tp:taxon-name-part></tp:taxon-name>. <bold>65</bold><italic><tp:taxon-name><tp:taxon-name-part taxon-name-part-type="genus" reg="Biterolfa">Biterolfa</tp:taxon-name-part><tp:taxon-name-part taxon-name-part-type="species" reg="althea">althea</tp:taxon-name-part></tp:taxon-name></italic>, D. Herbin genitalia diss.: H600 [reused with permission from <xref ref-type="bibr" rid="B100">St Laurent et al. (2017d)</xref>, Tropical <tp:taxon-name><tp:taxon-name-part taxon-name-part-type="order">Lepidoptera</tp:taxon-name-part></tp:taxon-name> Research] (<abbrev xmlns:xlink="http://www.w3.org/1999/xlink" content-type="institution" xlink:title="Coll. of Daniel Herbin, Garidech, France" id="ABBRID0EZYPM" xlink:type="simple">CDH</abbrev>) <bold>66</bold><italic><tp:taxon-name><tp:taxon-name-part taxon-name-part-type="genus" reg="Psychocampa">Psychocampa</tp:taxon-name-part><tp:taxon-name-part taxon-name-part-type="species" reg="concolor">concolor</tp:taxon-name-part></tp:taxon-name></italic>, St Laurent diss.: 3-31-18:7 (<abbrev xmlns:xlink="http://www.w3.org/1999/xlink" content-type="institution" xlink:title="McGuire Center for Lepidoptera and Biodiversity, Gainesville, Florida, USA" id="ABBRID0ELZPM" xlink:type="simple">MGCL</abbrev>) <bold>67</bold><italic><tp:taxon-name><tp:taxon-name-part taxon-name-part-type="genus" reg="Bedosia">Bedosia</tp:taxon-name-part><tp:taxon-name-part taxon-name-part-type="species" reg="turgida">turgida</tp:taxon-name-part></tp:taxon-name></italic>, St Laurent diss.: 3-31-18:6, not the type species of <italic><tp:taxon-name><tp:taxon-name-part taxon-name-part-type="genus" reg="Bedosia">Bedosia</tp:taxon-name-part></tp:taxon-name></italic> (<abbrev xmlns:xlink="http://www.w3.org/1999/xlink" content-type="institution" xlink:title="McGuire Center for Lepidoptera and Biodiversity, Gainesville, Florida, USA" id="ABBRID0EE1PM" xlink:type="simple">MGCL</abbrev>) <bold>68</bold><italic><tp:taxon-name><tp:taxon-name-part taxon-name-part-type="genus" reg="Bedosiallo">Bedosiallo</tp:taxon-name-part><tp:taxon-name-part taxon-name-part-type="species" reg="forbesi">forbesi</tp:taxon-name-part></tp:taxon-name></italic>, St Laurent diss.: genitalia vial <named-content xmlns:xlink="http://www.w3.org/1999/xlink" content-type="dwc:institutional_code" xlink:type="simple">NHMUK</named-content> 010402292 [reused with permission from <xref ref-type="bibr" rid="B101">St Laurent et al. (2018a)</xref>, Systematic Entomology] (<named-content xmlns:xlink="http://www.w3.org/1999/xlink" content-type="dwc:institutional_code" xlink:type="simple">NHMUK</named-content>). Scale bar: 1 mm.</p></caption><graphic xmlns:xlink="http://www.w3.org/1999/xlink" xlink:href="zookeys-815-001-g015.jpg" position="float" orientation="portrait" xlink:type="simple" id="oo_255817.jpg"/></fig><fig id="F30" position="float" orientation="portrait"><label>Figures 138–141.</label><caption><p>Adult specimens of type species of genera belonging to <tp:taxon-name><tp:taxon-name-part taxon-name-part-type="subfamily">Cicinninae</tp:taxon-name-part></tp:taxon-name>: <tp:taxon-name><tp:taxon-name-part taxon-name-part-type="tribe">Psychocampini</tp:taxon-name-part></tp:taxon-name>. <bold>138</bold><italic><tp:taxon-name><tp:taxon-name-part taxon-name-part-type="genus" reg="Biterolfa">Biterolfa</tp:taxon-name-part><tp:taxon-name-part taxon-name-part-type="species" reg="althea">althea</tp:taxon-name-part></tp:taxon-name></italic>, male [reused with permission from <xref ref-type="bibr" rid="B100">St Laurent et al. (2017d)</xref>, Tropical <tp:taxon-name><tp:taxon-name-part taxon-name-part-type="order">Lepidoptera</tp:taxon-name-part></tp:taxon-name> Research] (<named-content xmlns:xlink="http://www.w3.org/1999/xlink" content-type="dwc:institutional_code" xlink:type="simple">NHMUK</named-content>) <bold>139</bold><italic><tp:taxon-name><tp:taxon-name-part taxon-name-part-type="genus" reg="Biterolfa">Biterolfa</tp:taxon-name-part><tp:taxon-name-part taxon-name-part-type="species" reg="althea">althea</tp:taxon-name-part></tp:taxon-name></italic>, female [reused with permission from <xref ref-type="bibr" rid="B100">St Laurent et al. (2017d)</xref>, Tropical <tp:taxon-name><tp:taxon-name-part taxon-name-part-type="order">Lepidoptera</tp:taxon-name-part></tp:taxon-name> Research] (<abbrev xmlns:xlink="http://www.w3.org/1999/xlink" content-type="institution" xlink:title="Coll. of Daniel Herbin, Garidech, France" id="ABBRID0EYQBO" xlink:type="simple">CDH</abbrev>) <bold>140</bold><italic><tp:taxon-name><tp:taxon-name-part taxon-name-part-type="genus" reg="Psychocampa">Psychocampa</tp:taxon-name-part><tp:taxon-name-part taxon-name-part-type="species" reg="concolor">concolor</tp:taxon-name-part></tp:taxon-name></italic>, male [photo R Lahousse] (<named-content xmlns:xlink="http://www.w3.org/1999/xlink" content-type="dwc:institutional_code" xlink:type="simple">MNHN</named-content>) <bold>141</bold><italic><tp:taxon-name><tp:taxon-name-part taxon-name-part-type="genus" reg="Psychocampa">P.</tp:taxon-name-part><tp:taxon-name-part taxon-name-part-type="species" reg="concolor">concolor</tp:taxon-name-part></tp:taxon-name></italic>, female [photo R Lahousse] (<named-content xmlns:xlink="http://www.w3.org/1999/xlink" content-type="dwc:institutional_code" xlink:type="simple">MNHN</named-content>). Scale bar: 1 cm.</p></caption><graphic xmlns:xlink="http://www.w3.org/1999/xlink" xlink:href="zookeys-815-001-g030.jpg" position="float" orientation="portrait" xlink:type="simple" id="oo_255832.jpg"/></fig><fig id="F35" position="float" orientation="portrait"><label>Figures 164–168.</label><caption><p>Lectotypes designated in the present work for <tp:taxon-name><tp:taxon-name-part taxon-name-part-type="subfamily">Lacosominae</tp:taxon-name-part></tp:taxon-name> and <tp:taxon-name><tp:taxon-name-part taxon-name-part-type="subfamily">Cicinninae</tp:taxon-name-part></tp:taxon-name><bold>a</bold> dorsal <bold>b</bold> ventral. See annotations in Section 4 for complete label data for all lectotypes. All specimens are male. <bold>164</bold><italic><tp:taxon-name><tp:taxon-name-part taxon-name-part-type="genus" reg="Lacosoma">Lacosoma</tp:taxon-name-part><tp:taxon-name-part taxon-name-part-type="species" reg="diederica">diederica</tp:taxon-name-part></tp:taxon-name></italic> Schaus <bold>165</bold><italic><tp:taxon-name><tp:taxon-name-part taxon-name-part-type="genus" reg="Lacosoma">Lacosoma</tp:taxon-name-part><tp:taxon-name-part taxon-name-part-type="species" reg="raydela">raydela</tp:taxon-name-part></tp:taxon-name></italic> Schaus <bold>166</bold><italic><tp:taxon-name><tp:taxon-name-part taxon-name-part-type="genus" reg="Cicinnus">Cicinnus</tp:taxon-name-part><tp:taxon-name-part taxon-name-part-type="species" reg="lacuna">lacuna</tp:taxon-name-part></tp:taxon-name></italic> (= <italic><tp:taxon-name><tp:taxon-name-part taxon-name-part-type="genus" reg="Psychocampa">Psychocampa</tp:taxon-name-part><tp:taxon-name-part taxon-name-part-type="species" reg="lacuna">lacuna</tp:taxon-name-part></tp:taxon-name></italic>) <bold>167</bold><italic><tp:taxon-name><tp:taxon-name-part taxon-name-part-type="genus" reg="Cicinnus">Cicinnus</tp:taxon-name-part><tp:taxon-name-part taxon-name-part-type="species" reg="corallina">corallina</tp:taxon-name-part></tp:taxon-name></italic> Dognin <bold>168</bold><italic><tp:taxon-name><tp:taxon-name-part taxon-name-part-type="genus" reg="Cicinnus">Cicinnus</tp:taxon-name-part><tp:taxon-name-part taxon-name-part-type="species" reg="latris">latris</tp:taxon-name-part></tp:taxon-name></italic> Schaus. Scale bar: 1 cm.</p></caption><graphic xmlns:xlink="http://www.w3.org/1999/xlink" xlink:href="zookeys-815-001-g035.jpg" position="float" orientation="portrait" xlink:type="simple" id="oo_255837.jpg"/></fig></tp:treatment-sec><ref-list><ref id="B100"><mixed-citation xmlns:xlink="http://www.w3.org/1999/xlink" xlink:type="simple"><person-group><name name-style="western"><surname>St Laurent</surname><given-names>RA</given-names></name><name name-style="western"><surname>Giusti</surname><given-names>A</given-names></name><name name-style="western"><surname>Herbin</surname><given-names>D</given-names></name></person-group> (<year>2017d</year>) <article-title>Revision of the genus <italic><tp:taxon-name><tp:taxon-name-part taxon-name-part-type="genus">Biterolfa</tp:taxon-name-part></tp:taxon-name></italic> Schaus, 1928 (<tp:taxon-name><tp:taxon-name-part taxon-name-part-type="superfamily">Mimallonoidea</tp:taxon-name-part></tp:taxon-name>: <tp:taxon-name><tp:taxon-name-part taxon-name-part-type="family">Mimallonidae</tp:taxon-name-part></tp:taxon-name>) with the descriptions of two new species.</article-title><source>Tropical <tp:taxon-name><tp:taxon-name-part taxon-name-part-type="order">Lepidoptera</tp:taxon-name-part></tp:taxon-name> Research</source><volume>27</volume>: <fpage>86</fpage>–<lpage>95</lpage>.</mixed-citation></ref><ref id="B101"><mixed-citation xmlns:xlink="http://www.w3.org/1999/xlink" xlink:type="simple"><person-group><name name-style="western"><surname>St Laurent</surname><given-names>RA</given-names></name><name name-style="western"><surname>Hamilton</surname><given-names>CA</given-names></name><name name-style="western"><surname>Kawahara</surname><given-names>AY</given-names></name></person-group> (<year>2018a</year>) <article-title>Museum specimens provide phylogenomic data to resolve relationships of sack-bearer moths (<tp:taxon-name><tp:taxon-name-part taxon-name-part-type="order">Lepidoptera</tp:taxon-name-part></tp:taxon-name>, <tp:taxon-name><tp:taxon-name-part taxon-name-part-type="superfamily">Mimallonoidea</tp:taxon-name-part></tp:taxon-name>, <tp:taxon-name><tp:taxon-name-part taxon-name-part-type="family">Mimallonidae</tp:taxon-name-part></tp:taxon-name>).</article-title><source>Systematic Entomology</source><volume>43</volume>: <fpage>729</fpage>–<lpage>761</lpage>. <ext-link xlink:type="simple" ext-link-type="doi" xlink:href="10.1111/syen.12301">https://doi.org/10.1111/syen.12301</ext-link></mixed-citation></ref></ref-list></tp:taxon-treatment>
