# Supplementary material for: Reclassification of the Sack-bearer Moths (Lepidoptera, Mimallonoidea, Mimallonidae)
Source: Zookeys. 2019 Jan 10;(815):1–114. doi: 10.3897/zookeys.815.27335 (PMC6336762; doi:10.3897/zookeys.815.27335)
Supplement: XML Treatment for Bedosia [file zookeys.815.27335-treatment33.xml]

<!DOCTYPE tp:taxon-treatment
  PUBLIC "-//TaxonX//DTD Taxonomic Treatment Publishing DTD v0 20100105//EN" "tax-treatment-NSO.dtd">
<tp:taxon-treatment xmlns:tp="http://www.plazi.org/taxpub"><tp:treatment-meta><kwd-group><label>Taxon classification</label><kwd><named-content xmlns:xlink="http://www.w3.org/1999/xlink" content-type="kingdom">Animalia</named-content></kwd><kwd><named-content xmlns:xlink="http://www.w3.org/1999/xlink" content-type="order">Lepidoptera</named-content></kwd><kwd><named-content xmlns:xlink="http://www.w3.org/1999/xlink" content-type="family">Mimallonidae</named-content></kwd></kwd-group><mixed-citation publication-type="journal"><person-group><name><surname>Laurent</surname><given-names>Ryan A. St</given-names></name><name><surname>Kawahara</surname><given-names>Akito Y.</given-names></name></person-group><article-title>Reclassification of the Sack-bearer Moths (<tp:taxon-name><tp:taxon-name-part taxon-name-part-type="order">Lepidoptera</tp:taxon-name-part></tp:taxon-name>, <tp:taxon-name><tp:taxon-name-part taxon-name-part-type="superfamily">Mimallonoidea</tp:taxon-name-part></tp:taxon-name>, <tp:taxon-name><tp:taxon-name-part taxon-name-part-type="family">Mimallonidae</tp:taxon-name-part></tp:taxon-name>)</article-title><source>Zookeys</source><day>10</day><month>1</month><year>2019</year><volume>2019</volume><issue>815</issue><fpage>1</fpage><lpage>114</lpage><pub-id pub-id-type="doi">10.3897/zookeys.815.27335</pub-id></mixed-citation></tp:treatment-meta><tp:nomenclature><tp:taxon-name>
                <tp:taxon-name-part taxon-name-part-type="genus" reg="Bedosia">Bedosia</tp:taxon-name-part>
              </tp:taxon-name><tp:taxon-authority>Schaus, 1928</tp:taxon-authority><xref ref-type="fig" rid="F8">Figs 31</xref><xref ref-type="fig" rid="F15">, 67</xref><xref ref-type="fig" rid="F31">, 142</xref><xref ref-type="fig" rid="F31">, 143</xref></tp:nomenclature><tp:treatment-sec sec-type="type species" id="SECID0EGGBK"><title>Type species.</title><p><italic><tp:taxon-name><tp:taxon-name-part taxon-name-part-type="genus" reg="Cicinnus">Cicinnus</tp:taxon-name-part><tp:taxon-name-part taxon-name-part-type="species" reg="fraterna">fraterna</tp:taxon-name-part></tp:taxon-name></italic> Schaus, 1905.</p></tp:treatment-sec><tp:treatment-sec sec-type="diagnosis" id="SECID0EXGBK"><title>Diagnosis.</title><p><italic><tp:taxon-name><tp:taxon-name-part taxon-name-part-type="genus" reg="Bedosia">Bedosia</tp:taxon-name-part></tp:taxon-name></italic> is a rather diverse genus in coloration, shape, and size, but species belonging to this genus always have a B-shaped forewing hyaline patch (as is common in <tp:taxon-name><tp:taxon-name-part taxon-name-part-type="subfamily">Cicinninae</tp:taxon-name-part></tp:taxon-name>) and well defined postmedial lines on all wings. Most species have brown accented veins and triangular wings with straight margins or those that are slightly convex. Male genitalia, however, clearly unify this genus and distinguish <italic><tp:taxon-name><tp:taxon-name-part taxon-name-part-type="genus" reg="Bedosia">Bedosia</tp:taxon-name-part></tp:taxon-name></italic> from the externally very similar <italic><tp:taxon-name><tp:taxon-name-part taxon-name-part-type="genus" reg="Bedosiallo">Bedosiallo</tp:taxon-name-part></tp:taxon-name></italic>.</p></tp:treatment-sec><tp:treatment-sec sec-type="Apomorphies" id="SECID0EXHBK"><title>Apomorphies.</title><p>Combination of the following characters: (1) Valvae situated on dorsal half of vinculum (Fig. <xref ref-type="fig" rid="F8">31a</xref>) immediately below uncus such that ventral portion of vinculum extends downward as a well-defined projection (Fig. <xref ref-type="fig" rid="F8">31d</xref>); (2) Heavily concentrated paired set of setae emanate from diaphragm (Fig. <xref ref-type="fig" rid="F8">31b</xref>); (3) Gnathos arms massive and extremely robust, variable in shape but always arm-like and with species-specific modified tips, extended outward more so than upward (Fig. <xref ref-type="fig" rid="F8">31c</xref>).</p></tp:treatment-sec><tp:treatment-sec><!--Section generated to contain objects referenced in tp:taxon-treatment.--><fig id="F8" position="float" orientation="portrait"><label>Figures 29–32.</label><caption><p>Ventral view of male genitalia of type species of genera belonging to <tp:taxon-name><tp:taxon-name-part taxon-name-part-type="subfamily">Cicinninae</tp:taxon-name-part></tp:taxon-name>: <tp:taxon-name><tp:taxon-name-part taxon-name-part-type="tribe">Psychocampini</tp:taxon-name-part></tp:taxon-name> and <tp:taxon-name><tp:taxon-name-part taxon-name-part-type="tribe">Bedosiini</tp:taxon-name-part></tp:taxon-name>. Phallus/juxtal complex, when excised, is figured below the genitalia in the lateral view. <bold>29</bold><italic><tp:taxon-name><tp:taxon-name-part taxon-name-part-type="genus" reg="Biterolfa">Biterolfa</tp:taxon-name-part><tp:taxon-name-part taxon-name-part-type="species" reg="althea">althea</tp:taxon-name-part></tp:taxon-name></italic>, St Laurent diss.: 11-16:11 [reused with permission from <xref ref-type="bibr" rid="B100">St Laurent et al. (2017d)</xref>, Tropical <tp:taxon-name><tp:taxon-name-part taxon-name-part-type="order">Lepidoptera</tp:taxon-name-part></tp:taxon-name> Research] (<named-content xmlns:xlink="http://www.w3.org/1999/xlink" content-type="dwc:institutional_code" xlink:type="simple">USNM</named-content>) <bold>30</bold><italic><tp:taxon-name><tp:taxon-name-part taxon-name-part-type="genus" reg="Psychocampa">Psychocampa</tp:taxon-name-part><tp:taxon-name-part taxon-name-part-type="species" reg="concolor">concolor</tp:taxon-name-part></tp:taxon-name></italic>, St Laurent diss.: LEP53954 [reused with permission from <xref ref-type="bibr" rid="B101">St Laurent et al. (2018a)</xref>, Systematic Entomology] (<abbrev xmlns:xlink="http://www.w3.org/1999/xlink" content-type="institution" xlink:title="McGuire Center for Lepidoptera and Biodiversity, Gainesville, Florida, USA" id="ABBRID0E32OM" xlink:type="simple">MGCL</abbrev>) <bold>31</bold><italic><tp:taxon-name><tp:taxon-name-part taxon-name-part-type="genus" reg="Bedosia">Bedosia</tp:taxon-name-part><tp:taxon-name-part taxon-name-part-type="species" reg="fraterna">fraterna</tp:taxon-name-part></tp:taxon-name></italic>, St Laurent diss.: 10-5-17:6 [reused with permission from <xref ref-type="bibr" rid="B101">St Laurent et al. (2018a)</xref>, Systematic Entomology] (<abbrev xmlns:xlink="http://www.w3.org/1999/xlink" content-type="institution" xlink:title="Coll. of Ryan St Laurent, Gainesville, Florida, USA" id="ABBRID0ES3OM" xlink:type="simple">CRAS</abbrev>) <bold>32</bold><italic><tp:taxon-name><tp:taxon-name-part taxon-name-part-type="genus" reg="Bedosiallo">Bedosiallo</tp:taxon-name-part><tp:taxon-name-part taxon-name-part-type="species" reg="forbesi">forbesi</tp:taxon-name-part></tp:taxon-name></italic>, St Laurent diss.: 10-2-17:4 [reused with permission from <xref ref-type="bibr" rid="B101">St Laurent et al. (2018a)</xref>, Systematic Entomology] (<abbrev xmlns:xlink="http://www.w3.org/1999/xlink" content-type="institution" xlink:title="McGuire Center for Lepidoptera and Biodiversity, Gainesville, Florida, USA" id="ABBRID0EI4OM" xlink:type="simple">MGCL</abbrev>). Scale bar: 1 mm.</p></caption><graphic xmlns:xlink="http://www.w3.org/1999/xlink" xlink:href="zookeys-815-001-g008.jpg" position="float" orientation="portrait" xlink:type="simple" id="oo_255810.jpg"/></fig><fig id="F15" position="float" orientation="portrait"><label>Figures 65–68.</label><caption><p>Ventral view of female genitalia of type species (except where noted) of genera belonging to <tp:taxon-name><tp:taxon-name-part taxon-name-part-type="subfamily">Cicinninae</tp:taxon-name-part></tp:taxon-name>: <tp:taxon-name><tp:taxon-name-part taxon-name-part-type="tribe">Psychocampini</tp:taxon-name-part></tp:taxon-name> and <tp:taxon-name><tp:taxon-name-part taxon-name-part-type="tribe">Bedosiini</tp:taxon-name-part></tp:taxon-name>. <bold>65</bold><italic><tp:taxon-name><tp:taxon-name-part taxon-name-part-type="genus" reg="Biterolfa">Biterolfa</tp:taxon-name-part><tp:taxon-name-part taxon-name-part-type="species" reg="althea">althea</tp:taxon-name-part></tp:taxon-name></italic>, D. Herbin genitalia diss.: H600 [reused with permission from <xref ref-type="bibr" rid="B100">St Laurent et al. (2017d)</xref>, Tropical <tp:taxon-name><tp:taxon-name-part taxon-name-part-type="order">Lepidoptera</tp:taxon-name-part></tp:taxon-name> Research] (<abbrev xmlns:xlink="http://www.w3.org/1999/xlink" content-type="institution" xlink:title="Coll. of Daniel Herbin, Garidech, France" id="ABBRID0EZYPM" xlink:type="simple">CDH</abbrev>) <bold>66</bold><italic><tp:taxon-name><tp:taxon-name-part taxon-name-part-type="genus" reg="Psychocampa">Psychocampa</tp:taxon-name-part><tp:taxon-name-part taxon-name-part-type="species" reg="concolor">concolor</tp:taxon-name-part></tp:taxon-name></italic>, St Laurent diss.: 3-31-18:7 (<abbrev xmlns:xlink="http://www.w3.org/1999/xlink" content-type="institution" xlink:title="McGuire Center for Lepidoptera and Biodiversity, Gainesville, Florida, USA" id="ABBRID0ELZPM" xlink:type="simple">MGCL</abbrev>) <bold>67</bold><italic><tp:taxon-name><tp:taxon-name-part taxon-name-part-type="genus" reg="Bedosia">Bedosia</tp:taxon-name-part><tp:taxon-name-part taxon-name-part-type="species" reg="turgida">turgida</tp:taxon-name-part></tp:taxon-name></italic>, St Laurent diss.: 3-31-18:6, not the type species of <italic><tp:taxon-name><tp:taxon-name-part taxon-name-part-type="genus" reg="Bedosia">Bedosia</tp:taxon-name-part></tp:taxon-name></italic> (<abbrev xmlns:xlink="http://www.w3.org/1999/xlink" content-type="institution" xlink:title="McGuire Center for Lepidoptera and Biodiversity, Gainesville, Florida, USA" id="ABBRID0EE1PM" xlink:type="simple">MGCL</abbrev>) <bold>68</bold><italic><tp:taxon-name><tp:taxon-name-part taxon-name-part-type="genus" reg="Bedosiallo">Bedosiallo</tp:taxon-name-part><tp:taxon-name-part taxon-name-part-type="species" reg="forbesi">forbesi</tp:taxon-name-part></tp:taxon-name></italic>, St Laurent diss.: genitalia vial <named-content xmlns:xlink="http://www.w3.org/1999/xlink" content-type="dwc:institutional_code" xlink:type="simple">NHMUK</named-content> 010402292 [reused with permission from <xref ref-type="bibr" rid="B101">St Laurent et al. (2018a)</xref>, Systematic Entomology] (<named-content xmlns:xlink="http://www.w3.org/1999/xlink" content-type="dwc:institutional_code" xlink:type="simple">NHMUK</named-content>). Scale bar: 1 mm.</p></caption><graphic xmlns:xlink="http://www.w3.org/1999/xlink" xlink:href="zookeys-815-001-g015.jpg" position="float" orientation="portrait" xlink:type="simple" id="oo_255817.jpg"/></fig><fig id="F31" position="float" orientation="portrait"><label>Figures 142–145.</label><caption><p>Adult specimens of type species of genera belonging to <tp:taxon-name><tp:taxon-name-part taxon-name-part-type="subfamily">Cicinninae</tp:taxon-name-part></tp:taxon-name>: <tp:taxon-name><tp:taxon-name-part taxon-name-part-type="tribe">Bedosiini</tp:taxon-name-part></tp:taxon-name>. <bold>142</bold><italic><tp:taxon-name><tp:taxon-name-part taxon-name-part-type="genus" reg="Bedosia">Bedosia</tp:taxon-name-part><tp:taxon-name-part taxon-name-part-type="species" reg="fraterna">fraterna</tp:taxon-name-part></tp:taxon-name></italic>, male (<abbrev xmlns:xlink="http://www.w3.org/1999/xlink" content-type="institution" xlink:title="McGuire Center for Lepidoptera and Biodiversity, Gainesville, Florida, USA" id="ABBRID0EFTBO" xlink:type="simple">MGCL</abbrev>) <bold>143</bold><italic><tp:taxon-name><tp:taxon-name-part taxon-name-part-type="genus" reg="Bedosia">B.</tp:taxon-name-part><tp:taxon-name-part taxon-name-part-type="species" reg="fraterna">fraterna</tp:taxon-name-part></tp:taxon-name></italic>, female [photo P Collet] (<named-content xmlns:xlink="http://www.w3.org/1999/xlink" content-type="dwc:institutional_code" xlink:type="simple">MNHN</named-content>) <bold>144</bold><italic><tp:taxon-name><tp:taxon-name-part taxon-name-part-type="genus" reg="Bedosiallo">Bedosiallo</tp:taxon-name-part><tp:taxon-name-part taxon-name-part-type="species" reg="forbesi">forbesi</tp:taxon-name-part></tp:taxon-name></italic>, male [reused with permission from <xref ref-type="bibr" rid="B101">St Laurent et al. (2018a)</xref>, Systematic Entomology] (<named-content xmlns:xlink="http://www.w3.org/1999/xlink" content-type="dwc:institutional_code" xlink:type="simple">NHMUK</named-content>) <bold>145</bold><italic><tp:taxon-name><tp:taxon-name-part taxon-name-part-type="genus" reg="Bedosiallo">B.</tp:taxon-name-part><tp:taxon-name-part taxon-name-part-type="species" reg="forbesi">forbesi</tp:taxon-name-part></tp:taxon-name></italic>, female [reused with permission from <xref ref-type="bibr" rid="B101">St Laurent et al. (2018a)</xref>, Systematic Entomology] (<named-content xmlns:xlink="http://www.w3.org/1999/xlink" content-type="dwc:institutional_code" xlink:type="simple">NHMUK</named-content>). Scale bar: 1 cm.</p></caption><graphic xmlns:xlink="http://www.w3.org/1999/xlink" xlink:href="zookeys-815-001-g031.jpg" position="float" orientation="portrait" xlink:type="simple" id="oo_255833.jpg"/></fig></tp:treatment-sec><ref-list><ref id="B100"><mixed-citation xmlns:xlink="http://www.w3.org/1999/xlink" xlink:type="simple"><person-group><name name-style="western"><surname>St Laurent</surname><given-names>RA</given-names></name><name name-style="western"><surname>Giusti</surname><given-names>A</given-names></name><name name-style="western"><surname>Herbin</surname><given-names>D</given-names></name></person-group> (<year>2017d</year>) <article-title>Revision of the genus <italic><tp:taxon-name><tp:taxon-name-part taxon-name-part-type="genus">Biterolfa</tp:taxon-name-part></tp:taxon-name></italic> Schaus, 1928 (<tp:taxon-name><tp:taxon-name-part taxon-name-part-type="superfamily">Mimallonoidea</tp:taxon-name-part></tp:taxon-name>: <tp:taxon-name><tp:taxon-name-part taxon-name-part-type="family">Mimallonidae</tp:taxon-name-part></tp:taxon-name>) with the descriptions of two new species.</article-title><source>Tropical <tp:taxon-name><tp:taxon-name-part taxon-name-part-type="order">Lepidoptera</tp:taxon-name-part></tp:taxon-name> Research</source><volume>27</volume>: <fpage>86</fpage>–<lpage>95</lpage>.</mixed-citation></ref><ref id="B101"><mixed-citation xmlns:xlink="http://www.w3.org/1999/xlink" xlink:type="simple"><person-group><name name-style="western"><surname>St Laurent</surname><given-names>RA</given-names></name><name name-style="western"><surname>Hamilton</surname><given-names>CA</given-names></name><name name-style="western"><surname>Kawahara</surname><given-names>AY</given-names></name></person-group> (<year>2018a</year>) <article-title>Museum specimens provide phylogenomic data to resolve relationships of sack-bearer moths (<tp:taxon-name><tp:taxon-name-part taxon-name-part-type="order">Lepidoptera</tp:taxon-name-part></tp:taxon-name>, <tp:taxon-name><tp:taxon-name-part taxon-name-part-type="superfamily">Mimallonoidea</tp:taxon-name-part></tp:taxon-name>, <tp:taxon-name><tp:taxon-name-part taxon-name-part-type="family">Mimallonidae</tp:taxon-name-part></tp:taxon-name>).</article-title><source>Systematic Entomology</source><volume>43</volume>: <fpage>729</fpage>–<lpage>761</lpage>. <ext-link xlink:type="simple" ext-link-type="doi" xlink:href="10.1111/syen.12301">https://doi.org/10.1111/syen.12301</ext-link></mixed-citation></ref></ref-list></tp:taxon-treatment>
