# Supplementary material for: Reclassification of the Sack-bearer Moths (Lepidoptera, Mimallonoidea, Mimallonidae)
Source: Zookeys. 2019 Jan 10;(815):1–114. doi: 10.3897/zookeys.815.27335 (PMC6336762; doi:10.3897/zookeys.815.27335)
Supplement: XML Treatment for Bedosiallo [file zookeys.815.27335-treatment34.xml]

<!DOCTYPE tp:taxon-treatment
  PUBLIC "-//TaxonX//DTD Taxonomic Treatment Publishing DTD v0 20100105//EN" "tax-treatment-NSO.dtd">
<tp:taxon-treatment xmlns:tp="http://www.plazi.org/taxpub"><tp:treatment-meta><kwd-group><label>Taxon classification</label><kwd><named-content xmlns:xlink="http://www.w3.org/1999/xlink" content-type="kingdom">Animalia</named-content></kwd><kwd><named-content xmlns:xlink="http://www.w3.org/1999/xlink" content-type="order">Lepidoptera</named-content></kwd><kwd><named-content xmlns:xlink="http://www.w3.org/1999/xlink" content-type="family">Mimallonidae</named-content></kwd></kwd-group><mixed-citation publication-type="journal"><person-group><name><surname>Laurent</surname><given-names>Ryan A. St</given-names></name><name><surname>Kawahara</surname><given-names>Akito Y.</given-names></name></person-group><article-title>Reclassification of the Sack-bearer Moths (<tp:taxon-name><tp:taxon-name-part taxon-name-part-type="order">Lepidoptera</tp:taxon-name-part></tp:taxon-name>, <tp:taxon-name><tp:taxon-name-part taxon-name-part-type="superfamily">Mimallonoidea</tp:taxon-name-part></tp:taxon-name>, <tp:taxon-name><tp:taxon-name-part taxon-name-part-type="family">Mimallonidae</tp:taxon-name-part></tp:taxon-name>)</article-title><source>Zookeys</source><day>10</day><month>1</month><year>2019</year><volume>2019</volume><issue>815</issue><fpage>1</fpage><lpage>114</lpage><pub-id pub-id-type="doi">10.3897/zookeys.815.27335</pub-id></mixed-citation></tp:treatment-meta><tp:nomenclature><tp:taxon-name>
                <tp:taxon-name-part taxon-name-part-type="genus" reg="Bedosiallo">Bedosiallo</tp:taxon-name-part>
              </tp:taxon-name><tp:taxon-authority>St Laurent &amp; Kawahara, 2018</tp:taxon-authority><xref ref-type="fig" rid="F8">Figs 32</xref><xref ref-type="fig" rid="F15">, 68</xref><xref ref-type="fig" rid="F31">, 144</xref><xref ref-type="fig" rid="F31">, 145</xref></tp:nomenclature><tp:treatment-sec sec-type="type species" id="SECID0E4JBK"><title>Type species.</title><p><italic><tp:taxon-name><tp:taxon-name-part taxon-name-part-type="genus" reg="Cicinnus">Cicinnus</tp:taxon-name-part><tp:taxon-name-part taxon-name-part-type="species" reg="forbesi">forbesi</tp:taxon-name-part></tp:taxon-name></italic> Schaus, 1928.</p></tp:treatment-sec><tp:treatment-sec sec-type="diagnosis" id="SECID0EOKBK"><title>Diagnosis.</title><p>Much like <italic><tp:taxon-name><tp:taxon-name-part taxon-name-part-type="genus" reg="Bedosia">Bedosia</tp:taxon-name-part></tp:taxon-name></italic> in external shape and key features, but usually with much narrower wings; the genitalia, however, are very different from those of <italic><tp:taxon-name><tp:taxon-name-part taxon-name-part-type="genus" reg="Bedosia">Bedosia</tp:taxon-name-part></tp:taxon-name></italic>, and are diagnostic of the genus (see apomorphies below).</p></tp:treatment-sec><tp:treatment-sec sec-type="Apomorphies" id="SECID0ECLBK"><title>Apomorphies.</title><p>Combination of following characters: (1) Small, heavily sclerotized gnathos situated very near uncus with mesal pair of closely parallel arms (distally fused in some species) (Fig. <xref ref-type="fig" rid="F8">32a</xref>); (2) Simple, narrow widely splayed valvae relative to widened ovoid vinculum (Fig. <xref ref-type="fig" rid="F8">32b</xref>).</p></tp:treatment-sec><tp:treatment-sec sec-type="remarks" id="SECID0EQLBK"><title>Remarks.</title><p><italic><tp:taxon-name><tp:taxon-name-part taxon-name-part-type="genus" reg="Bedosiallo">Bedosiallo</tp:taxon-name-part></tp:taxon-name></italic> was found to be a strongly supported clade in <xref ref-type="bibr" rid="B101">St Laurent et al. (2018a)</xref>, where two species of this genus that apparently represented two distinct species-groups within <italic><tp:taxon-name><tp:taxon-name-part taxon-name-part-type="genus" reg="Bedosiallo">Bedosiallo</tp:taxon-name-part></tp:taxon-name></italic> were sampled and found sister to one another, which together were sister to <italic><tp:taxon-name><tp:taxon-name-part taxon-name-part-type="genus" reg="Bedosia">Bedosia</tp:taxon-name-part><tp:taxon-name-part taxon-name-part-type="species" reg="fraterna">fraterna</tp:taxon-name-part></tp:taxon-name></italic>, type specie <italic><tp:taxon-name><tp:taxon-name-part taxon-name-part-type="genus" reg="Bedosia">Bedosia</tp:taxon-name-part></tp:taxon-name></italic>. Although sampling of <italic><tp:taxon-name><tp:taxon-name-part taxon-name-part-type="genus" reg="Bedosia">Bedosia</tp:taxon-name-part></tp:taxon-name></italic> was relatively poor in <xref ref-type="bibr" rid="B101">St Laurent et al. (2018a)</xref>, we have since examined the genitalia of nearly all <italic><tp:taxon-name><tp:taxon-name-part taxon-name-part-type="genus" reg="Bedosia">Bedosia</tp:taxon-name-part></tp:taxon-name></italic> species (including those erroneously placed in <italic><tp:taxon-name><tp:taxon-name-part taxon-name-part-type="genus" reg="Cicinnus">Cicinnus</tp:taxon-name-part></tp:taxon-name></italic> by <xref ref-type="bibr" rid="B89">Schaus (1928)</xref>), finding consistent complex male genitalia, which are readily divergent from the much simpler genitalia of <italic><tp:taxon-name><tp:taxon-name-part taxon-name-part-type="genus" reg="Bedosiallo">Bedosiallo</tp:taxon-name-part></tp:taxon-name></italic>. In the description of <italic><tp:taxon-name><tp:taxon-name-part taxon-name-part-type="genus" reg="Bedosiallo">Bedosiallo</tp:taxon-name-part></tp:taxon-name></italic>, all described species were dissected and their genitalia figured, displaying the consistent genitalia in that genus, as well as the consistent difference from all known <italic><tp:taxon-name><tp:taxon-name-part taxon-name-part-type="genus" reg="Bedosia">Bedosia</tp:taxon-name-part></tp:taxon-name></italic> species (<xref ref-type="bibr" rid="B101">St Laurent et al. 2018a</xref>). Below in the checklist we transfer two additional species to <italic><tp:taxon-name><tp:taxon-name-part taxon-name-part-type="genus" reg="Bedosiallo">Bedosiallo</tp:taxon-name-part></tp:taxon-name></italic> from <italic><tp:taxon-name><tp:taxon-name-part taxon-name-part-type="genus" reg="Cicinnus">Cicinnus</tp:taxon-name-part></tp:taxon-name></italic>: <italic><tp:taxon-name><tp:taxon-name-part taxon-name-part-type="genus" reg="Bedosiallo">B.</tp:taxon-name-part><tp:taxon-name-part taxon-name-part-type="species" reg="minimalis">minimalis</tp:taxon-name-part></tp:taxon-name></italic> Herbin and C. Mielke, comb. n. and <italic><tp:taxon-name><tp:taxon-name-part taxon-name-part-type="genus" reg="Bedosiallo">B.</tp:taxon-name-part><tp:taxon-name-part taxon-name-part-type="species" reg="gentilis">gentilis</tp:taxon-name-part></tp:taxon-name></italic> (Schaus), comb. n. These two species display genitalia much more in line with those of the described <italic><tp:taxon-name><tp:taxon-name-part taxon-name-part-type="genus" reg="Bedosiallo">Bedosiallo</tp:taxon-name-part></tp:taxon-name></italic> species than to any <italic><tp:taxon-name><tp:taxon-name-part taxon-name-part-type="genus" reg="Bedosia">Bedosia</tp:taxon-name-part></tp:taxon-name></italic> species, but do differ in some respects, particularly in the more closely fused gnathos, triangular valvae shape, juxtal configuration, and presence of cornuti (see Annotations in Section 4). <italic><tp:taxon-name><tp:taxon-name-part taxon-name-part-type="genus" reg="Bedosiallo">Bedosiallo</tp:taxon-name-part><tp:taxon-name-part taxon-name-part-type="species" reg="minimalis">minimalis</tp:taxon-name-part></tp:taxon-name></italic> was included in our morphological phylogenetic analyses, and was placed within <italic><tp:taxon-name><tp:taxon-name-part taxon-name-part-type="genus" reg="Bedosiallo">Bedosiallo</tp:taxon-name-part></tp:taxon-name></italic> in all analyses (Suppl. materials <xref ref-type="supplementary-material" rid="S5">5</xref>, <xref ref-type="supplementary-material" rid="S7">7</xref>) except the constrained ML analysis (Fig. <xref ref-type="fig" rid="F1">1</xref>). We attribute the somewhat unique genitalia of <italic><tp:taxon-name><tp:taxon-name-part taxon-name-part-type="genus" reg="Bedosiallo">B.</tp:taxon-name-part><tp:taxon-name-part taxon-name-part-type="species" reg="minimalis">minimalis</tp:taxon-name-part></tp:taxon-name></italic> to result in this conflicting placement, and while <italic><tp:taxon-name><tp:taxon-name-part taxon-name-part-type="genus" reg="Bedosiallo">B.</tp:taxon-name-part><tp:taxon-name-part taxon-name-part-type="species" reg="gentilis">gentilis</tp:taxon-name-part></tp:taxon-name></italic> and <italic><tp:taxon-name><tp:taxon-name-part taxon-name-part-type="genus" reg="Bedosiallo">B.</tp:taxon-name-part><tp:taxon-name-part taxon-name-part-type="species" reg="minimalis">minimalis</tp:taxon-name-part></tp:taxon-name></italic> may eventually prove to belong to an entirely new genus considering such unique traits, we are confident that these small moths are more closely related to <italic><tp:taxon-name><tp:taxon-name-part taxon-name-part-type="genus" reg="Bedosiallo">Bedosiallo</tp:taxon-name-part></tp:taxon-name></italic> than <italic><tp:taxon-name><tp:taxon-name-part taxon-name-part-type="genus" reg="Bedosia">Bedosia</tp:taxon-name-part></tp:taxon-name></italic> in comparing the genitalia of all species in <tp:taxon-name><tp:taxon-name-part taxon-name-part-type="tribe">Bedosiini</tp:taxon-name-part></tp:taxon-name>, and certainly do not belong in <italic><tp:taxon-name><tp:taxon-name-part taxon-name-part-type="genus" reg="Cicinnus">Cicinnus</tp:taxon-name-part></tp:taxon-name></italic> as they were originally placed.</p></tp:treatment-sec><tp:treatment-sec><!--Section generated to contain objects referenced in tp:taxon-treatment.--><fig id="F8" position="float" orientation="portrait"><label>Figures 29–32.</label><caption><p>Ventral view of male genitalia of type species of genera belonging to <tp:taxon-name><tp:taxon-name-part taxon-name-part-type="subfamily">Cicinninae</tp:taxon-name-part></tp:taxon-name>: <tp:taxon-name><tp:taxon-name-part taxon-name-part-type="tribe">Psychocampini</tp:taxon-name-part></tp:taxon-name> and <tp:taxon-name><tp:taxon-name-part taxon-name-part-type="tribe">Bedosiini</tp:taxon-name-part></tp:taxon-name>. Phallus/juxtal complex, when excised, is figured below the genitalia in the lateral view. <bold>29</bold><italic><tp:taxon-name><tp:taxon-name-part taxon-name-part-type="genus" reg="Biterolfa">Biterolfa</tp:taxon-name-part><tp:taxon-name-part taxon-name-part-type="species" reg="althea">althea</tp:taxon-name-part></tp:taxon-name></italic>, St Laurent diss.: 11-16:11 [reused with permission from <xref ref-type="bibr" rid="B100">St Laurent et al. (2017d)</xref>, Tropical <tp:taxon-name><tp:taxon-name-part taxon-name-part-type="order">Lepidoptera</tp:taxon-name-part></tp:taxon-name> Research] (<named-content xmlns:xlink="http://www.w3.org/1999/xlink" content-type="dwc:institutional_code" xlink:type="simple">USNM</named-content>) <bold>30</bold><italic><tp:taxon-name><tp:taxon-name-part taxon-name-part-type="genus" reg="Psychocampa">Psychocampa</tp:taxon-name-part><tp:taxon-name-part taxon-name-part-type="species" reg="concolor">concolor</tp:taxon-name-part></tp:taxon-name></italic>, St Laurent diss.: LEP53954 [reused with permission from <xref ref-type="bibr" rid="B101">St Laurent et al. (2018a)</xref>, Systematic Entomology] (<abbrev xmlns:xlink="http://www.w3.org/1999/xlink" content-type="institution" xlink:title="McGuire Center for Lepidoptera and Biodiversity, Gainesville, Florida, USA" id="ABBRID0E32OM" xlink:type="simple">MGCL</abbrev>) <bold>31</bold><italic><tp:taxon-name><tp:taxon-name-part taxon-name-part-type="genus" reg="Bedosia">Bedosia</tp:taxon-name-part><tp:taxon-name-part taxon-name-part-type="species" reg="fraterna">fraterna</tp:taxon-name-part></tp:taxon-name></italic>, St Laurent diss.: 10-5-17:6 [reused with permission from <xref ref-type="bibr" rid="B101">St Laurent et al. (2018a)</xref>, Systematic Entomology] (<abbrev xmlns:xlink="http://www.w3.org/1999/xlink" content-type="institution" xlink:title="Coll. of Ryan St Laurent, Gainesville, Florida, USA" id="ABBRID0ES3OM" xlink:type="simple">CRAS</abbrev>) <bold>32</bold><italic><tp:taxon-name><tp:taxon-name-part taxon-name-part-type="genus" reg="Bedosiallo">Bedosiallo</tp:taxon-name-part><tp:taxon-name-part taxon-name-part-type="species" reg="forbesi">forbesi</tp:taxon-name-part></tp:taxon-name></italic>, St Laurent diss.: 10-2-17:4 [reused with permission from <xref ref-type="bibr" rid="B101">St Laurent et al. (2018a)</xref>, Systematic Entomology] (<abbrev xmlns:xlink="http://www.w3.org/1999/xlink" content-type="institution" xlink:title="McGuire Center for Lepidoptera and Biodiversity, Gainesville, Florida, USA" id="ABBRID0EI4OM" xlink:type="simple">MGCL</abbrev>). Scale bar: 1 mm.</p></caption><graphic xmlns:xlink="http://www.w3.org/1999/xlink" xlink:href="zookeys-815-001-g008.jpg" position="float" orientation="portrait" xlink:type="simple" id="oo_255810.jpg"/></fig><fig id="F15" position="float" orientation="portrait"><label>Figures 65–68.</label><caption><p>Ventral view of female genitalia of type species (except where noted) of genera belonging to <tp:taxon-name><tp:taxon-name-part taxon-name-part-type="subfamily">Cicinninae</tp:taxon-name-part></tp:taxon-name>: <tp:taxon-name><tp:taxon-name-part taxon-name-part-type="tribe">Psychocampini</tp:taxon-name-part></tp:taxon-name> and <tp:taxon-name><tp:taxon-name-part taxon-name-part-type="tribe">Bedosiini</tp:taxon-name-part></tp:taxon-name>. <bold>65</bold><italic><tp:taxon-name><tp:taxon-name-part taxon-name-part-type="genus" reg="Biterolfa">Biterolfa</tp:taxon-name-part><tp:taxon-name-part taxon-name-part-type="species" reg="althea">althea</tp:taxon-name-part></tp:taxon-name></italic>, D. Herbin genitalia diss.: H600 [reused with permission from <xref ref-type="bibr" rid="B100">St Laurent et al. (2017d)</xref>, Tropical <tp:taxon-name><tp:taxon-name-part taxon-name-part-type="order">Lepidoptera</tp:taxon-name-part></tp:taxon-name> Research] (<abbrev xmlns:xlink="http://www.w3.org/1999/xlink" content-type="institution" xlink:title="Coll. of Daniel Herbin, Garidech, France" id="ABBRID0EZYPM" xlink:type="simple">CDH</abbrev>) <bold>66</bold><italic><tp:taxon-name><tp:taxon-name-part taxon-name-part-type="genus" reg="Psychocampa">Psychocampa</tp:taxon-name-part><tp:taxon-name-part taxon-name-part-type="species" reg="concolor">concolor</tp:taxon-name-part></tp:taxon-name></italic>, St Laurent diss.: 3-31-18:7 (<abbrev xmlns:xlink="http://www.w3.org/1999/xlink" content-type="institution" xlink:title="McGuire Center for Lepidoptera and Biodiversity, Gainesville, Florida, USA" id="ABBRID0ELZPM" xlink:type="simple">MGCL</abbrev>) <bold>67</bold><italic><tp:taxon-name><tp:taxon-name-part taxon-name-part-type="genus" reg="Bedosia">Bedosia</tp:taxon-name-part><tp:taxon-name-part taxon-name-part-type="species" reg="turgida">turgida</tp:taxon-name-part></tp:taxon-name></italic>, St Laurent diss.: 3-31-18:6, not the type species of <italic><tp:taxon-name><tp:taxon-name-part taxon-name-part-type="genus" reg="Bedosia">Bedosia</tp:taxon-name-part></tp:taxon-name></italic> (<abbrev xmlns:xlink="http://www.w3.org/1999/xlink" content-type="institution" xlink:title="McGuire Center for Lepidoptera and Biodiversity, Gainesville, Florida, USA" id="ABBRID0EE1PM" xlink:type="simple">MGCL</abbrev>) <bold>68</bold><italic><tp:taxon-name><tp:taxon-name-part taxon-name-part-type="genus" reg="Bedosiallo">Bedosiallo</tp:taxon-name-part><tp:taxon-name-part taxon-name-part-type="species" reg="forbesi">forbesi</tp:taxon-name-part></tp:taxon-name></italic>, St Laurent diss.: genitalia vial <named-content xmlns:xlink="http://www.w3.org/1999/xlink" content-type="dwc:institutional_code" xlink:type="simple">NHMUK</named-content> 010402292 [reused with permission from <xref ref-type="bibr" rid="B101">St Laurent et al. (2018a)</xref>, Systematic Entomology] (<named-content xmlns:xlink="http://www.w3.org/1999/xlink" content-type="dwc:institutional_code" xlink:type="simple">NHMUK</named-content>). Scale bar: 1 mm.</p></caption><graphic xmlns:xlink="http://www.w3.org/1999/xlink" xlink:href="zookeys-815-001-g015.jpg" position="float" orientation="portrait" xlink:type="simple" id="oo_255817.jpg"/></fig><fig id="F31" position="float" orientation="portrait"><label>Figures 142–145.</label><caption><p>Adult specimens of type species of genera belonging to <tp:taxon-name><tp:taxon-name-part taxon-name-part-type="subfamily">Cicinninae</tp:taxon-name-part></tp:taxon-name>: <tp:taxon-name><tp:taxon-name-part taxon-name-part-type="tribe">Bedosiini</tp:taxon-name-part></tp:taxon-name>. <bold>142</bold><italic><tp:taxon-name><tp:taxon-name-part taxon-name-part-type="genus" reg="Bedosia">Bedosia</tp:taxon-name-part><tp:taxon-name-part taxon-name-part-type="species" reg="fraterna">fraterna</tp:taxon-name-part></tp:taxon-name></italic>, male (<abbrev xmlns:xlink="http://www.w3.org/1999/xlink" content-type="institution" xlink:title="McGuire Center for Lepidoptera and Biodiversity, Gainesville, Florida, USA" id="ABBRID0EFTBO" xlink:type="simple">MGCL</abbrev>) <bold>143</bold><italic><tp:taxon-name><tp:taxon-name-part taxon-name-part-type="genus" reg="Bedosia">B.</tp:taxon-name-part><tp:taxon-name-part taxon-name-part-type="species" reg="fraterna">fraterna</tp:taxon-name-part></tp:taxon-name></italic>, female [photo P Collet] (<named-content xmlns:xlink="http://www.w3.org/1999/xlink" content-type="dwc:institutional_code" xlink:type="simple">MNHN</named-content>) <bold>144</bold><italic><tp:taxon-name><tp:taxon-name-part taxon-name-part-type="genus" reg="Bedosiallo">Bedosiallo</tp:taxon-name-part><tp:taxon-name-part taxon-name-part-type="species" reg="forbesi">forbesi</tp:taxon-name-part></tp:taxon-name></italic>, male [reused with permission from <xref ref-type="bibr" rid="B101">St Laurent et al. (2018a)</xref>, Systematic Entomology] (<named-content xmlns:xlink="http://www.w3.org/1999/xlink" content-type="dwc:institutional_code" xlink:type="simple">NHMUK</named-content>) <bold>145</bold><italic><tp:taxon-name><tp:taxon-name-part taxon-name-part-type="genus" reg="Bedosiallo">B.</tp:taxon-name-part><tp:taxon-name-part taxon-name-part-type="species" reg="forbesi">forbesi</tp:taxon-name-part></tp:taxon-name></italic>, female [reused with permission from <xref ref-type="bibr" rid="B101">St Laurent et al. (2018a)</xref>, Systematic Entomology] (<named-content xmlns:xlink="http://www.w3.org/1999/xlink" content-type="dwc:institutional_code" xlink:type="simple">NHMUK</named-content>). Scale bar: 1 cm.</p></caption><graphic xmlns:xlink="http://www.w3.org/1999/xlink" xlink:href="zookeys-815-001-g031.jpg" position="float" orientation="portrait" xlink:type="simple" id="oo_255833.jpg"/></fig><supplementary-material xmlns:xlink="http://www.w3.org/1999/xlink" id="S5" position="float" orientation="portrait" xlink:type="simple"><label>Supplementary material 5</label><p>Unconstrained morphological ML analysis conducted in IQ-TREE</p><p>Data type: phylogenetic data</p><p>Explanation note: Support values refer to SH-aLRT/UFBoot.</p><media xlink:href="zookeys-815-001-s005.pdf" mimetype="application" mime-subtype="pdf" position="float" orientation="portrait" xlink:type="simple" id="oo_255843.pdf"/><permissions><license license-type="creative-commons-attribution" xlink:href="http://creativecommons.org/licenses/by/4.0/" xlink:type="simple"><license-p>This is an open access article distributed under the terms of the Creative Commons Attribution License (CC BY 4.0), which permits unrestricted use, distribution, and reproduction in any medium, provided the original author and source are credited.</license-p></license></permissions><attrib specific-use="authors">Ryan A. St Laurent, Akito Y. Kawahara</attrib></supplementary-material><supplementary-material xmlns:xlink="http://www.w3.org/1999/xlink" id="S7" position="float" orientation="portrait" xlink:type="simple"><label>Supplementary material 7</label><p>Majority rule consensus tree of the five most parsimonious trees inferred in TNT</p><p>Data type: phylogenetic data</p><p>Explanation note: Support values refer to 100 jackknife replicates.</p><media xlink:href="zookeys-815-001-s007.pdf" mimetype="application" mime-subtype="pdf" position="float" orientation="portrait" xlink:type="simple" id="oo_255845.pdf"/><permissions><license license-type="creative-commons-attribution" xlink:href="http://creativecommons.org/licenses/by/4.0/" xlink:type="simple"><license-p>This is an open access article distributed under the terms of the Creative Commons Attribution License (CC BY 4.0), which permits unrestricted use, distribution, and reproduction in any medium, provided the original author and source are credited.</license-p></license></permissions><attrib specific-use="authors">Ryan A. St Laurent, Akito Y. Kawahara</attrib></supplementary-material><fig id="F1" position="float" orientation="portrait"><label>Figure 1.</label><caption><p>Maximum likelihood tree built using IQ-TREE with a backbone constraint (Suppl. material <xref ref-type="supplementary-material" rid="S4">4</xref>) from the phylogenomic study of <xref ref-type="bibr" rid="B101">St Laurent et al. (2018a)</xref>. Branch lengths are removed so that relationships can be easily visualized. Asterisks denote nodes that were topologically constrained. For branch lengths and all support values, see Suppl. material <xref ref-type="supplementary-material" rid="S6">6</xref>.</p></caption><graphic xmlns:xlink="http://www.w3.org/1999/xlink" xlink:href="zookeys-815-001-g001.jpg" position="float" orientation="portrait" xlink:type="simple" id="oo_255803.jpg"/></fig><supplementary-material xmlns:xlink="http://www.w3.org/1999/xlink" id="S4" position="float" orientation="portrait" xlink:type="simple"><label>Supplementary material 4</label><p>Constraint tree in Newick format, utilized in our constrained ML analysis</p><p>Data type: phylogenetic data</p><p>Explanation note: The constraint tree was derived from the dataset2_PART2 analysis of <xref ref-type="bibr" rid="B101">St Laurent et al. (2018a)</xref>.</p><media xlink:href="zookeys-815-001-s004.tre" mimetype="unknown" mime-subtype="unknown" position="float" orientation="portrait" xlink:type="simple" id="oo_255842.tre"/><permissions><license license-type="creative-commons-attribution" xlink:href="http://creativecommons.org/licenses/by/4.0/" xlink:type="simple"><license-p>This is an open access article distributed under the terms of the Creative Commons Attribution License (CC BY 4.0), which permits unrestricted use, distribution, and reproduction in any medium, provided the original author and source are credited.</license-p></license></permissions><attrib specific-use="authors">Ryan A. St Laurent, Akito Y. Kawahara</attrib></supplementary-material><supplementary-material xmlns:xlink="http://www.w3.org/1999/xlink" id="S6" position="float" orientation="portrait" xlink:type="simple"><label>Supplementary material 6</label><p>Constrained morphological ML analysis conducted in IQ-TREE</p><!--PageBreak--><p>Data type: phylogenetic data</p><p>Explanation note: Support values refer to SH-aLRT/UFBoot. Constraint used can be found in Suppl. material <xref ref-type="supplementary-material" rid="S4">4</xref>.</p><media xlink:href="zookeys-815-001-s006.pdf" mimetype="application" mime-subtype="pdf" position="float" orientation="portrait" xlink:type="simple" id="oo_255844.pdf"/><permissions><license license-type="creative-commons-attribution" xlink:href="http://creativecommons.org/licenses/by/4.0/" xlink:type="simple"><license-p>This is an open access article distributed under the terms of the Creative Commons Attribution License (CC BY 4.0), which permits unrestricted use, distribution, and reproduction in any medium, provided the original author and source are credited.</license-p></license></permissions><attrib specific-use="authors">Ryan A. St Laurent, Akito Y. Kawahara</attrib></supplementary-material></tp:treatment-sec><ref-list><ref id="B100"><mixed-citation xmlns:xlink="http://www.w3.org/1999/xlink" xlink:type="simple"><person-group><name name-style="western"><surname>St Laurent</surname><given-names>RA</given-names></name><name name-style="western"><surname>Giusti</surname><given-names>A</given-names></name><name name-style="western"><surname>Herbin</surname><given-names>D</given-names></name></person-group> (<year>2017d</year>) <article-title>Revision of the genus <italic><tp:taxon-name><tp:taxon-name-part taxon-name-part-type="genus">Biterolfa</tp:taxon-name-part></tp:taxon-name></italic> Schaus, 1928 (<tp:taxon-name><tp:taxon-name-part taxon-name-part-type="superfamily">Mimallonoidea</tp:taxon-name-part></tp:taxon-name>: <tp:taxon-name><tp:taxon-name-part taxon-name-part-type="family">Mimallonidae</tp:taxon-name-part></tp:taxon-name>) with the descriptions of two new species.</article-title><source>Tropical <tp:taxon-name><tp:taxon-name-part taxon-name-part-type="order">Lepidoptera</tp:taxon-name-part></tp:taxon-name> Research</source><volume>27</volume>: <fpage>86</fpage>–<lpage>95</lpage>.</mixed-citation></ref><ref id="B101"><mixed-citation xmlns:xlink="http://www.w3.org/1999/xlink" xlink:type="simple"><person-group><name name-style="western"><surname>St Laurent</surname><given-names>RA</given-names></name><name name-style="western"><surname>Hamilton</surname><given-names>CA</given-names></name><name name-style="western"><surname>Kawahara</surname><given-names>AY</given-names></name></person-group> (<year>2018a</year>) <article-title>Museum specimens provide phylogenomic data to resolve relationships of sack-bearer moths (<tp:taxon-name><tp:taxon-name-part taxon-name-part-type="order">Lepidoptera</tp:taxon-name-part></tp:taxon-name>, <tp:taxon-name><tp:taxon-name-part taxon-name-part-type="superfamily">Mimallonoidea</tp:taxon-name-part></tp:taxon-name>, <tp:taxon-name><tp:taxon-name-part taxon-name-part-type="family">Mimallonidae</tp:taxon-name-part></tp:taxon-name>).</article-title><source>Systematic Entomology</source><volume>43</volume>: <fpage>729</fpage>–<lpage>761</lpage>. <ext-link xlink:type="simple" ext-link-type="doi" xlink:href="10.1111/syen.12301">https://doi.org/10.1111/syen.12301</ext-link></mixed-citation></ref><ref id="B89"><mixed-citation xmlns:xlink="http://www.w3.org/1999/xlink" xlink:type="simple"><person-group><name name-style="western"><surname>Schaus</surname><given-names>W</given-names></name></person-group> (<year>1928</year>) <article-title>Familie <tp:taxon-name><tp:taxon-name-part taxon-name-part-type="family">Mimallonidae</tp:taxon-name-part></tp:taxon-name>.</article-title> In: <person-group><name name-style="western"><surname>Seitz</surname><given-names>A</given-names></name></person-group> (<role>Ed.</role>) <issue-title>Die GrossSchmetterlinge der Erde.</issue-title><source>6. Die amerikanischen Spinner und Schwärmer. A. Kernen, Stuttgart</source>, <fpage>635</fpage>–<lpage>672</lpage>.</mixed-citation></ref></ref-list></tp:taxon-treatment>
