# Supplementary material for: Reclassification of the Sack-bearer Moths (Lepidoptera, Mimallonoidea, Mimallonidae)
Source: Zookeys. 2019 Jan 10;(815):1–114. doi: 10.3897/zookeys.815.27335 (PMC6336762; doi:10.3897/zookeys.815.27335)
Supplement: XML Treatment for Aceclostria [file zookeys.815.27335-treatment35.xml]

<!DOCTYPE tp:taxon-treatment
  PUBLIC "-//TaxonX//DTD Taxonomic Treatment Publishing DTD v0 20100105//EN" "tax-treatment-NSO.dtd">
<tp:taxon-treatment xmlns:tp="http://www.plazi.org/taxpub"><tp:treatment-meta><kwd-group><label>Taxon classification</label><kwd><named-content xmlns:xlink="http://www.w3.org/1999/xlink" content-type="kingdom">Animalia</named-content></kwd><kwd><named-content xmlns:xlink="http://www.w3.org/1999/xlink" content-type="order">Lepidoptera</named-content></kwd><kwd><named-content xmlns:xlink="http://www.w3.org/1999/xlink" content-type="family">Mimallonidae</named-content></kwd></kwd-group><mixed-citation publication-type="journal"><person-group><name><surname>Laurent</surname><given-names>Ryan A. St</given-names></name><name><surname>Kawahara</surname><given-names>Akito Y.</given-names></name></person-group><article-title>Reclassification of the Sack-bearer Moths (<tp:taxon-name><tp:taxon-name-part taxon-name-part-type="order">Lepidoptera</tp:taxon-name-part></tp:taxon-name>, <tp:taxon-name><tp:taxon-name-part taxon-name-part-type="superfamily">Mimallonoidea</tp:taxon-name-part></tp:taxon-name>, <tp:taxon-name><tp:taxon-name-part taxon-name-part-type="family">Mimallonidae</tp:taxon-name-part></tp:taxon-name>)</article-title><source>Zookeys</source><day>10</day><month>1</month><year>2019</year><volume>2019</volume><issue>815</issue><fpage>1</fpage><lpage>114</lpage><pub-id pub-id-type="doi">10.3897/zookeys.815.27335</pub-id></mixed-citation></tp:treatment-meta><tp:nomenclature><tp:taxon-name>
                <tp:taxon-name-part taxon-name-part-type="genus" reg="Aceclostria">Aceclostria</tp:taxon-name-part>
              </tp:taxon-name><tp:taxon-authority>Vuillot, 1893</tp:taxon-authority><xref ref-type="fig" rid="F9">Figs 33</xref><xref ref-type="fig" rid="F16">, 69</xref><xref ref-type="fig" rid="F32">, 146</xref><xref ref-type="fig" rid="F32">, 147</xref><!--PageBreak--></tp:nomenclature><tp:treatment-sec sec-type="type species" id="SECID0EWUBK"><title>Type species.</title><p><italic><tp:taxon-name><tp:taxon-name-part taxon-name-part-type="genus" reg="Aceclostria">Aceclostria</tp:taxon-name-part><tp:taxon-name-part taxon-name-part-type="species" reg="mus">mus</tp:taxon-name-part></tp:taxon-name></italic> Vuillot, 1893.</p></tp:treatment-sec><tp:treatment-sec sec-type="diagnosis" id="SECID0EHVBK"><title>Diagnosis.</title><p>Silvery-gray to gray brown ground color, sinuate, diffuse postmedial lines, falcate forewings, and broad darker gray to dark gray brown discal marks that vary from fully scaled to fully hyaline within species (often from the same series); maculation overall is dark and diffuse giving the wings a soiled appearance.</p></tp:treatment-sec><tp:treatment-sec sec-type="Apomorphy" id="SECID0EMVBK"><title>Apomorphy.</title><p>Asymmetric, complex genitalia with phallus situated on left side (when viewed ventrally) of vinculum (Fig. <xref ref-type="fig" rid="F9">33a</xref>) with single vinculum tusk reaching out above phallus.</p></tp:treatment-sec><tp:treatment-sec sec-type="remarks" id="SECID0EWVBK"><title>Remarks.</title><p><xref ref-type="bibr" rid="B101">St Laurent et al. (2018a)</xref> did not include this genus in their phylogeny and instead placed this genus in <tp:taxon-name><tp:taxon-name-part taxon-name-part-type="subfamily">Cicinninae</tp:taxon-name-part></tp:taxon-name>: <tp:taxon-name><tp:taxon-name-part taxon-name-part-type="tribe">Cicinnini</tp:taxon-name-part></tp:taxon-name> based on morphology, namely the presence of all apomorphies of <tp:taxon-name><tp:taxon-name-part taxon-name-part-type="subfamily">Cicinninae</tp:taxon-name-part></tp:taxon-name> and <tp:taxon-name><tp:taxon-name-part taxon-name-part-type="tribe">Cicinnini</tp:taxon-name-part></tp:taxon-name> in what was at the time the single <italic><tp:taxon-name><tp:taxon-name-part taxon-name-part-type="genus" reg="Aceclostria">Aceclostria</tp:taxon-name-part></tp:taxon-name></italic> species, <italic><tp:taxon-name><tp:taxon-name-part taxon-name-part-type="genus" reg="Aceclostria">A.</tp:taxon-name-part><tp:taxon-name-part taxon-name-part-type="species" reg="mus">mus</tp:taxon-name-part></tp:taxon-name></italic>. Our ongoing molecular work, which includes broadened taxon coverage, and <italic><tp:taxon-name><tp:taxon-name-part taxon-name-part-type="genus" reg="Aceclostria">Aceclostria</tp:taxon-name-part></tp:taxon-name></italic>, fully supports this placement (St Laurent et al. in prep.). The morphological phylogenetic analyses carried out here support this placement as well, with <italic><tp:taxon-name><tp:taxon-name-part taxon-name-part-type="genus" reg="Aceclostria">Aceclostria</tp:taxon-name-part></tp:taxon-name></italic> always recovered within <tp:taxon-name><tp:taxon-name-part taxon-name-part-type="tribe">Cicinnini</tp:taxon-name-part></tp:taxon-name>, sister to (unconstrained ML and parsimony analysis, Suppl. materials <xref ref-type="supplementary-material" rid="S5">5</xref> and <xref ref-type="supplementary-material" rid="S7">7</xref> respectively) or nested within (constrained ML analysis, Fig. <xref ref-type="fig" rid="F1">1</xref>) the broader, so far poorly resolved <italic><tp:taxon-name><tp:taxon-name-part taxon-name-part-type="genus" reg="Cicinnus">Cicinnus</tp:taxon-name-part></tp:taxon-name></italic><italic>sensu lato</italic> clade.</p><p>See annotations in Section 4 for information pertaining to the novel inclusion of <italic><tp:taxon-name><tp:taxon-name-part taxon-name-part-type="genus" reg="Aceclostria">A.</tp:taxon-name-part><tp:taxon-name-part taxon-name-part-type="species" reg="cordubensis">cordubensis</tp:taxon-name-part></tp:taxon-name></italic> comb. n. and <italic><tp:taxon-name><tp:taxon-name-part taxon-name-part-type="genus" reg="Aceclostria">A.</tp:taxon-name-part><tp:taxon-name-part taxon-name-part-type="species" reg="nigrescens">nigrescens</tp:taxon-name-part></tp:taxon-name></italic> comb. n. et stat. rev. in <italic><tp:taxon-name><tp:taxon-name-part taxon-name-part-type="genus" reg="Aceclostria">Aceclostria</tp:taxon-name-part></tp:taxon-name></italic>. <italic><tp:taxon-name><tp:taxon-name-part taxon-name-part-type="genus" reg="Aceclostria">Aceclostria</tp:taxon-name-part></tp:taxon-name></italic> was <!--PageBreak-->long considered a monotypic genus, but morphological examinations, including the genitalia of <italic><tp:taxon-name><tp:taxon-name-part taxon-name-part-type="genus" reg="Aceclostria">A.</tp:taxon-name-part><tp:taxon-name-part taxon-name-part-type="species" reg="cordubensis">cordubensis</tp:taxon-name-part></tp:taxon-name></italic>, conclusively support these additional poorly known taxa in this genus. This genus is apparently closely associated with <tp:taxon-name><tp:taxon-name-part taxon-name-part-type="family">Anacardiaceae</tp:taxon-name-part></tp:taxon-name> (see Annotations).</p><p>The <italic><tp:taxon-name><tp:taxon-name-part taxon-name-part-type="genus" reg="Cicinnus">Cicinnus</tp:taxon-name-part></tp:taxon-name></italic> s.l. clade is discussed in more detail below as it is the most poorly resolved set of taxa in the family.</p></tp:treatment-sec><tp:treatment-sec><!--Section generated to contain objects referenced in tp:taxon-treatment.--><fig id="F9" position="float" orientation="portrait"><label>Figures 33–39.</label><caption><p>Ventral view of male genitalia of type species of genera belonging to <tp:taxon-name><tp:taxon-name-part taxon-name-part-type="subfamily">Cicinninae</tp:taxon-name-part></tp:taxon-name>: <tp:taxon-name><tp:taxon-name-part taxon-name-part-type="tribe">Cicinnini</tp:taxon-name-part></tp:taxon-name>. Phallus/juxtal complex, when excised, is figured below the genitalia in the lateral view. <bold>33</bold><italic><tp:taxon-name><tp:taxon-name-part taxon-name-part-type="genus" reg="Aceclostria">Aceclostria</tp:taxon-name-part><tp:taxon-name-part taxon-name-part-type="species" reg="mus">mus</tp:taxon-name-part></tp:taxon-name></italic>, St Laurent diss.: 10-8-14:2 (<named-content xmlns:xlink="http://www.w3.org/1999/xlink" content-type="dwc:institutional_code" xlink:type="simple">CUIC</named-content>) <bold>34</bold><italic><tp:taxon-name><tp:taxon-name-part taxon-name-part-type="genus" reg="Aleyda">Aleyda</tp:taxon-name-part><tp:taxon-name-part taxon-name-part-type="species" reg="accipiter">accipiter</tp:taxon-name-part></tp:taxon-name></italic>, genitalia preparation and photo by T Malm, diss.: <named-content xmlns:xlink="http://www.w3.org/1999/xlink" content-type="dwc:institutional_code" xlink:type="simple">NHRS</named-content>-TOBI 000001871 [reused with permission from <xref ref-type="bibr" rid="B107">St Laurent et al. (2018b)</xref>, SHILAP) (<named-content xmlns:xlink="http://www.w3.org/1999/xlink" content-type="dwc:institutional_code" xlink:type="simple">NHRS</named-content>) <bold>35</bold><italic><tp:taxon-name><tp:taxon-name-part taxon-name-part-type="genus" reg="Euphaneta">Euphaneta</tp:taxon-name-part><tp:taxon-name-part taxon-name-part-type="species" reg="divisa">divisa</tp:taxon-name-part></tp:taxon-name></italic>, St Laurent diss.: 3-17-18:1 (<abbrev xmlns:xlink="http://www.w3.org/1999/xlink" content-type="institution" xlink:title="McGuire Center for Lepidoptera and Biodiversity, Gainesville, Florida, USA" id="ABBRID0E56OM" xlink:type="simple">MGCL</abbrev>) <bold>36</bold><tp:taxon-name><tp:taxon-name-part taxon-name-part-type="genus" reg="Cicinnus">Cicinnus</tp:taxon-name-part><tp:taxon-name-part taxon-name-part-type="uncertainty-rank">cf</tp:taxon-name-part><tp:taxon-name-part taxon-name-part-type="species" reg="orthane">orthane</tp:taxon-name-part></tp:taxon-name>, St Laurent diss.: 10-30-17:1 [reused with permission <xref ref-type="bibr" rid="B110">St Laurent et al. (2018c)</xref>, Zootaxa] (<abbrev xmlns:xlink="http://www.w3.org/1999/xlink" content-type="institution" xlink:title="McGuire Center for Lepidoptera and Biodiversity, Gainesville, Florida, USA" id="ABBRID0EWAPM" xlink:type="simple">MGCL</abbrev>) <bold>37</bold><italic><tp:taxon-name><tp:taxon-name-part taxon-name-part-type="genus" reg="Arcinnus">Arcinnus</tp:taxon-name-part><tp:taxon-name-part taxon-name-part-type="species" reg="hoedli">hoedli</tp:taxon-name-part></tp:taxon-name></italic>, St Laurent diss.: LEP20643 (<abbrev xmlns:xlink="http://www.w3.org/1999/xlink" content-type="institution" xlink:title="McGuire Center for Lepidoptera and Biodiversity, Gainesville, Florida, USA" id="ABBRID0EIBPM" xlink:type="simple">MGCL</abbrev>) <bold>38</bold><italic><tp:taxon-name><tp:taxon-name-part taxon-name-part-type="genus" reg="Isoscella">Isoscella</tp:taxon-name-part><tp:taxon-name-part taxon-name-part-type="species" reg="ventana">ventana</tp:taxon-name-part></tp:taxon-name></italic>, St Laurent diss.: 4-29-16:2 [reused with permission from <xref ref-type="bibr" rid="B96">St Laurent and Carvalho (2017b)</xref>, Journal of the Lepidopterists’ Society] (<named-content xmlns:xlink="http://www.w3.org/1999/xlink" content-type="dwc:institutional_code" xlink:type="simple">USNM</named-content>) <bold>39</bold><italic><tp:taxon-name><tp:taxon-name-part taxon-name-part-type="genus" reg="Roelmana">Roelmana</tp:taxon-name-part><tp:taxon-name-part taxon-name-part-type="species" reg="maloba">maloba</tp:taxon-name-part></tp:taxon-name></italic>, St Laurent diss.: 3-22-18:1 (<abbrev xmlns:xlink="http://www.w3.org/1999/xlink" content-type="institution" xlink:title="McGuire Center for Lepidoptera and Biodiversity, Gainesville, Florida, USA" id="ABBRID0EQCPM" xlink:type="simple">MGCL</abbrev>). Scale bar: 1 mm.</p></caption><graphic xmlns:xlink="http://www.w3.org/1999/xlink" xlink:href="zookeys-815-001-g009.jpg" position="float" orientation="portrait" xlink:type="simple" id="oo_255811.jpg"/></fig><fig id="F16" position="float" orientation="portrait"><label>Figures 69–74.</label><caption><p>Ventral view of female genitalia of type species (except where noted) of genera belonging to <tp:taxon-name><tp:taxon-name-part taxon-name-part-type="subfamily">Cicinninae</tp:taxon-name-part></tp:taxon-name>: <tp:taxon-name><tp:taxon-name-part taxon-name-part-type="tribe">Cicinnini</tp:taxon-name-part></tp:taxon-name>. <bold>69</bold><italic><tp:taxon-name><tp:taxon-name-part taxon-name-part-type="genus" reg="Aceclostria">Aceclostria</tp:taxon-name-part><tp:taxon-name-part taxon-name-part-type="species" reg="mus">mus</tp:taxon-name-part></tp:taxon-name></italic>, St Laurent diss.: 3-31-18:8 (<abbrev xmlns:xlink="http://www.w3.org/1999/xlink" content-type="institution" xlink:title="Coll. of Ryan St Laurent, Gainesville, Florida, USA" id="ABBRID0EI3PM" xlink:type="simple">CRAS</abbrev>) <bold>70</bold><italic><tp:taxon-name><tp:taxon-name-part taxon-name-part-type="genus" reg="Aleyda">Aleyda</tp:taxon-name-part><tp:taxon-name-part taxon-name-part-type="species" reg="accipiter">accipiter</tp:taxon-name-part></tp:taxon-name></italic>, St Laurent diss.: 4-24-17:1 [reused with permission from <xref ref-type="bibr" rid="B107">St Laurent et al. (2018b)</xref>, SHILAP) (<named-content xmlns:xlink="http://www.w3.org/1999/xlink" content-type="dwc:institutional_code" xlink:type="simple">CUIC</named-content>) <bold>71</bold><tp:taxon-name><tp:taxon-name-part taxon-name-part-type="genus" reg="Cicinnus">Cicinnus</tp:taxon-name-part><tp:taxon-name-part taxon-name-part-type="uncertainty-rank">cf</tp:taxon-name-part><tp:taxon-name-part taxon-name-part-type="species" reg="orthane">orthane</tp:taxon-name-part></tp:taxon-name>, C. Mielke diss. 34365, elongated ductus and corpus bursae not figured [reused with permission <xref ref-type="bibr" rid="B110">St Laurent et al. (2018c)</xref>, Zootaxa] (<abbrev xmlns:xlink="http://www.w3.org/1999/xlink" content-type="institution" xlink:title="Coll. of Carlos G. C. Mielke, Curitiba, Paraná́, Brazil" id="ABBRID0EW4PM" xlink:type="simple">CGCM</abbrev>) <bold>72</bold><italic><tp:taxon-name><tp:taxon-name-part taxon-name-part-type="genus" reg="Euphaneta">Euphaneta</tp:taxon-name-part><tp:taxon-name-part taxon-name-part-type="species" reg="romani">romani</tp:taxon-name-part></tp:taxon-name></italic>, St Laurent diss.: 3-31-18:9, not the type species of <italic><tp:taxon-name><tp:taxon-name-part taxon-name-part-type="genus" reg="Euphaneta">Euphaneta</tp:taxon-name-part></tp:taxon-name></italic> (<abbrev xmlns:xlink="http://www.w3.org/1999/xlink" content-type="institution" xlink:title="McGuire Center for Lepidoptera and Biodiversity, Gainesville, Florida, USA" id="ABBRID0EP5PM" xlink:type="simple">MGCL</abbrev>) <bold>73</bold><italic><tp:taxon-name><tp:taxon-name-part taxon-name-part-type="genus" reg="Isoscella">Isoscella</tp:taxon-name-part><tp:taxon-name-part taxon-name-part-type="species" reg="ventana">ventana</tp:taxon-name-part></tp:taxon-name></italic>, St Laurent diss.: 3-7-16:1 [reused with permission from <xref ref-type="bibr" rid="B96">St Laurent and Carvalho (2017b)</xref>, Journal of the Lepidopterists’ Society] (<named-content xmlns:xlink="http://www.w3.org/1999/xlink" content-type="dwc:institutional_code" xlink:type="simple">AMNH</named-content>) <bold>74</bold><italic><tp:taxon-name><tp:taxon-name-part taxon-name-part-type="genus" reg="Roelmana">Roelmana</tp:taxon-name-part><tp:taxon-name-part taxon-name-part-type="species" reg="maloba">maloba</tp:taxon-name-part></tp:taxon-name></italic>, St Laurent diss.: 3-31-18:10, corpus bursae not figured (<abbrev xmlns:xlink="http://www.w3.org/1999/xlink" content-type="institution" xlink:title="Coll. of Ryan St Laurent, Gainesville, Florida, USA" id="ABBRID0EX6PM" xlink:type="simple">CRAS</abbrev>). Scale bar: 1 mm.</p></caption><graphic xmlns:xlink="http://www.w3.org/1999/xlink" xlink:href="zookeys-815-001-g016.jpg" position="float" orientation="portrait" xlink:type="simple" id="oo_255818.jpg"/></fig><fig id="F32" position="float" orientation="portrait"><label>Figures 146–152.</label><caption><p>Adult specimens of type species of genera belonging to <tp:taxon-name><tp:taxon-name-part taxon-name-part-type="subfamily">Cicinninae</tp:taxon-name-part></tp:taxon-name>: <tp:taxon-name><tp:taxon-name-part taxon-name-part-type="tribe">Cicinnini</tp:taxon-name-part></tp:taxon-name>. <bold>146</bold><italic><tp:taxon-name><tp:taxon-name-part taxon-name-part-type="genus" reg="Aceclostria">Aceclostria</tp:taxon-name-part><tp:taxon-name-part taxon-name-part-type="species" reg="mus">mus</tp:taxon-name-part></tp:taxon-name></italic>, male [photo S Naumann] (<named-content xmlns:xlink="http://www.w3.org/1999/xlink" content-type="dwc:institutional_code" xlink:type="simple">ZSM</named-content>) <bold>147</bold><tp:taxon-name><tp:taxon-name-part taxon-name-part-type="genus" reg="Aceclostria">A.</tp:taxon-name-part><tp:taxon-name-part taxon-name-part-type="uncertainty-rank">cf</tp:taxon-name-part><tp:taxon-name-part taxon-name-part-type="species" reg="mus">mus</tp:taxon-name-part></tp:taxon-name>, female [photo C Mielke] (<abbrev xmlns:xlink="http://www.w3.org/1999/xlink" content-type="institution" xlink:title="Coll. of Carlos G. C. Mielke, Curitiba, Paraná́, Brazil" id="ABBRID0EAXBO" xlink:type="simple">CGCM</abbrev>) <bold>148</bold><italic><tp:taxon-name><tp:taxon-name-part taxon-name-part-type="genus" reg="Aleyda">Aleyda</tp:taxon-name-part><tp:taxon-name-part taxon-name-part-type="species" reg="accipiter">accipiter</tp:taxon-name-part></tp:taxon-name></italic>, male [reused with permission from <xref ref-type="bibr" rid="B101">St Laurent et al. (2018a)</xref>, SHILAP] (<named-content xmlns:xlink="http://www.w3.org/1999/xlink" content-type="dwc:institutional_code" xlink:type="simple">NHRS</named-content>) <bold>149</bold><italic><tp:taxon-name><tp:taxon-name-part taxon-name-part-type="genus" reg="Aleyda">A.</tp:taxon-name-part><tp:taxon-name-part taxon-name-part-type="species" reg="accipiter">accipiter</tp:taxon-name-part></tp:taxon-name></italic>, female [reused with permission from <xref ref-type="bibr" rid="B107">St Laurent et al. (2018b)</xref>, SHILAP] (<named-content xmlns:xlink="http://www.w3.org/1999/xlink" content-type="dwc:institutional_code" xlink:type="simple">CUIC</named-content>) <bold>150</bold><tp:taxon-name><tp:taxon-name-part taxon-name-part-type="genus" reg="Arcinnus">Arcinnus</tp:taxon-name-part><tp:taxon-name-part taxon-name-part-type="uncertainty-rank">cf</tp:taxon-name-part><tp:taxon-name-part taxon-name-part-type="species" reg="hoedli">hoedli</tp:taxon-name-part></tp:taxon-name>, male (<abbrev xmlns:xlink="http://www.w3.org/1999/xlink" content-type="institution" xlink:title="Museum Witt, Munich, Germany" id="ABBRID0EAZBO" xlink:type="simple">MWM</abbrev>) <bold>151</bold><italic><tp:taxon-name><tp:taxon-name-part taxon-name-part-type="genus" reg="Arcinnus">A.</tp:taxon-name-part><tp:taxon-name-part taxon-name-part-type="species" reg="hoedli">hoedli</tp:taxon-name-part></tp:taxon-name></italic>, female [photo R Lahousse] (<named-content xmlns:xlink="http://www.w3.org/1999/xlink" content-type="dwc:institutional_code" xlink:type="simple">MNHN</named-content>) <bold>152</bold><italic><tp:taxon-name><tp:taxon-name-part taxon-name-part-type="genus" reg="Euphaneta">Euphaneta</tp:taxon-name-part><tp:taxon-name-part taxon-name-part-type="species" reg="divisa">divisa</tp:taxon-name-part></tp:taxon-name></italic>, male (<abbrev xmlns:xlink="http://www.w3.org/1999/xlink" content-type="institution" xlink:title="McGuire Center for Lepidoptera and Biodiversity, Gainesville, Florida, USA" id="ABBRID0EE1BO" xlink:type="simple">MGCL</abbrev>). Scale bar: 1 cm.</p></caption><graphic xmlns:xlink="http://www.w3.org/1999/xlink" xlink:href="zookeys-815-001-g032.jpg" position="float" orientation="portrait" xlink:type="simple" id="oo_255834.jpg"/></fig><supplementary-material xmlns:xlink="http://www.w3.org/1999/xlink" id="S5" position="float" orientation="portrait" xlink:type="simple"><label>Supplementary material 5</label><p>Unconstrained morphological ML analysis conducted in IQ-TREE</p><p>Data type: phylogenetic data</p><p>Explanation note: Support values refer to SH-aLRT/UFBoot.</p><media xlink:href="zookeys-815-001-s005.pdf" mimetype="application" mime-subtype="pdf" position="float" orientation="portrait" xlink:type="simple" id="oo_255843.pdf"/><permissions><license license-type="creative-commons-attribution" xlink:href="http://creativecommons.org/licenses/by/4.0/" xlink:type="simple"><license-p>This is an open access article distributed under the terms of the Creative Commons Attribution License (CC BY 4.0), which permits unrestricted use, distribution, and reproduction in any medium, provided the original author and source are credited.</license-p></license></permissions><attrib specific-use="authors">Ryan A. St Laurent, Akito Y. Kawahara</attrib></supplementary-material><supplementary-material xmlns:xlink="http://www.w3.org/1999/xlink" id="S7" position="float" orientation="portrait" xlink:type="simple"><label>Supplementary material 7</label><p>Majority rule consensus tree of the five most parsimonious trees inferred in TNT</p><p>Data type: phylogenetic data</p><p>Explanation note: Support values refer to 100 jackknife replicates.</p><media xlink:href="zookeys-815-001-s007.pdf" mimetype="application" mime-subtype="pdf" position="float" orientation="portrait" xlink:type="simple" id="oo_255845.pdf"/><permissions><license license-type="creative-commons-attribution" xlink:href="http://creativecommons.org/licenses/by/4.0/" xlink:type="simple"><license-p>This is an open access article distributed under the terms of the Creative Commons Attribution License (CC BY 4.0), which permits unrestricted use, distribution, and reproduction in any medium, provided the original author and source are credited.</license-p></license></permissions><attrib specific-use="authors">Ryan A. St Laurent, Akito Y. Kawahara</attrib></supplementary-material><fig id="F1" position="float" orientation="portrait"><label>Figure 1.</label><caption><p>Maximum likelihood tree built using IQ-TREE with a backbone constraint (Suppl. material <xref ref-type="supplementary-material" rid="S4">4</xref>) from the phylogenomic study of <xref ref-type="bibr" rid="B101">St Laurent et al. (2018a)</xref>. Branch lengths are removed so that relationships can be easily visualized. Asterisks denote nodes that were topologically constrained. For branch lengths and all support values, see Suppl. material <xref ref-type="supplementary-material" rid="S6">6</xref>.</p></caption><graphic xmlns:xlink="http://www.w3.org/1999/xlink" xlink:href="zookeys-815-001-g001.jpg" position="float" orientation="portrait" xlink:type="simple" id="oo_255803.jpg"/></fig><supplementary-material xmlns:xlink="http://www.w3.org/1999/xlink" id="S4" position="float" orientation="portrait" xlink:type="simple"><label>Supplementary material 4</label><p>Constraint tree in Newick format, utilized in our constrained ML analysis</p><p>Data type: phylogenetic data</p><p>Explanation note: The constraint tree was derived from the dataset2_PART2 analysis of <xref ref-type="bibr" rid="B101">St Laurent et al. (2018a)</xref>.</p><media xlink:href="zookeys-815-001-s004.tre" mimetype="unknown" mime-subtype="unknown" position="float" orientation="portrait" xlink:type="simple" id="oo_255842.tre"/><permissions><license license-type="creative-commons-attribution" xlink:href="http://creativecommons.org/licenses/by/4.0/" xlink:type="simple"><license-p>This is an open access article distributed under the terms of the Creative Commons Attribution License (CC BY 4.0), which permits unrestricted use, distribution, and reproduction in any medium, provided the original author and source are credited.</license-p></license></permissions><attrib specific-use="authors">Ryan A. St Laurent, Akito Y. Kawahara</attrib></supplementary-material><supplementary-material xmlns:xlink="http://www.w3.org/1999/xlink" id="S6" position="float" orientation="portrait" xlink:type="simple"><label>Supplementary material 6</label><p>Constrained morphological ML analysis conducted in IQ-TREE</p><!--PageBreak--><p>Data type: phylogenetic data</p><p>Explanation note: Support values refer to SH-aLRT/UFBoot. Constraint used can be found in Suppl. material <xref ref-type="supplementary-material" rid="S4">4</xref>.</p><media xlink:href="zookeys-815-001-s006.pdf" mimetype="application" mime-subtype="pdf" position="float" orientation="portrait" xlink:type="simple" id="oo_255844.pdf"/><permissions><license license-type="creative-commons-attribution" xlink:href="http://creativecommons.org/licenses/by/4.0/" xlink:type="simple"><license-p>This is an open access article distributed under the terms of the Creative Commons Attribution License (CC BY 4.0), which permits unrestricted use, distribution, and reproduction in any medium, provided the original author and source are credited.</license-p></license></permissions><attrib specific-use="authors">Ryan A. St Laurent, Akito Y. Kawahara</attrib></supplementary-material></tp:treatment-sec><ref-list><ref id="B107"><mixed-citation xmlns:xlink="http://www.w3.org/1999/xlink" xlink:type="simple"><person-group><name name-style="western"><surname>St Laurent</surname><given-names>RA</given-names></name><name name-style="western"><surname>McCabe</surname><given-names>TL</given-names></name><name name-style="western"><surname>Malm</surname><given-names>T</given-names></name></person-group> (<year>2018b</year>) <article-title>Revision of the genus <italic><tp:taxon-name><tp:taxon-name-part taxon-name-part-type="genus">Aleyda</tp:taxon-name-part></tp:taxon-name></italic> Schaus, 1928 with the description of one new species (<tp:taxon-name><tp:taxon-name-part taxon-name-part-type="order">Lepidoptera</tp:taxon-name-part></tp:taxon-name>: <tp:taxon-name><tp:taxon-name-part taxon-name-part-type="family">Mimallonidae</tp:taxon-name-part></tp:taxon-name>).</article-title><source>SHILAP Revista de Lepidopterologia</source><volume>46</volume>: <fpage>157</fpage>–<lpage>167</lpage>.</mixed-citation></ref><ref id="B110"><mixed-citation xmlns:xlink="http://www.w3.org/1999/xlink" xlink:type="simple"><person-group><name name-style="western"><surname>St Laurent</surname><given-names>RA</given-names></name><name name-style="western"><surname>Mielke</surname><given-names>CGC</given-names></name><name name-style="western"><surname>Giusti</surname><given-names>A</given-names></name></person-group> (<year>2018c</year>) <article-title>The identity of <italic><tp:taxon-name><tp:taxon-name-part taxon-name-part-type="genus">Cicinnus</tp:taxon-name-part><tp:taxon-name-part taxon-name-part-type="species">orthane</tp:taxon-name-part></tp:taxon-name></italic> Blanchard, 1852 (<tp:taxon-name><tp:taxon-name-part taxon-name-part-type="order">Lepidoptera</tp:taxon-name-part></tp:taxon-name>, <tp:taxon-name><tp:taxon-name-part taxon-name-part-type="superfamily">Mimallonoidea</tp:taxon-name-part></tp:taxon-name>, <tp:taxon-name><tp:taxon-name-part taxon-name-part-type="family">Mimallonidae</tp:taxon-name-part></tp:taxon-name>), type species of <italic><tp:taxon-name><tp:taxon-name-part taxon-name-part-type="genus">Cicinnus</tp:taxon-name-part></tp:taxon-name></italic> Blanchard, 1852.</article-title><source>Zootaxa</source><volume>4450</volume>: <fpage>275</fpage>–<lpage>285</lpage>. <ext-link xlink:type="simple" ext-link-type="doi" xlink:href="10.11646/zootaxa.4450.2.6">https://doi.org/10.11646/zootaxa.4450.2.6</ext-link></mixed-citation></ref><ref id="B96"><mixed-citation xmlns:xlink="http://www.w3.org/1999/xlink" xlink:type="simple"><person-group><name name-style="western"><surname>St Laurent</surname><given-names>RA</given-names></name><name name-style="western"><surname>Carvalho</surname><given-names>APS</given-names></name></person-group> (<year>2017b</year>) <article-title>A new genus of Andean <tp:taxon-name><tp:taxon-name-part taxon-name-part-type="family">Mimallonidae</tp:taxon-name-part></tp:taxon-name> (<tp:taxon-name><tp:taxon-name-part taxon-name-part-type="superfamily">Mimallonoidea</tp:taxon-name-part></tp:taxon-name>), with the descriptions of four new species.</article-title><source>Journal of the Lepidopterists’ Society</source><volume>71</volume>: <fpage>92</fpage>–<lpage>108</lpage>. <ext-link xlink:type="simple" ext-link-type="doi" xlink:href="10.18473/lepi.71i2.a4">https://doi.org/10.18473/lepi.71i2.a4</ext-link></mixed-citation></ref><ref id="B101"><mixed-citation xmlns:xlink="http://www.w3.org/1999/xlink" xlink:type="simple"><person-group><name name-style="western"><surname>St Laurent</surname><given-names>RA</given-names></name><name name-style="western"><surname>Hamilton</surname><given-names>CA</given-names></name><name name-style="western"><surname>Kawahara</surname><given-names>AY</given-names></name></person-group> (<year>2018a</year>) <article-title>Museum specimens provide phylogenomic data to resolve relationships of sack-bearer moths (<tp:taxon-name><tp:taxon-name-part taxon-name-part-type="order">Lepidoptera</tp:taxon-name-part></tp:taxon-name>, <tp:taxon-name><tp:taxon-name-part taxon-name-part-type="superfamily">Mimallonoidea</tp:taxon-name-part></tp:taxon-name>, <tp:taxon-name><tp:taxon-name-part taxon-name-part-type="family">Mimallonidae</tp:taxon-name-part></tp:taxon-name>).</article-title><source>Systematic Entomology</source><volume>43</volume>: <fpage>729</fpage>–<lpage>761</lpage>. <ext-link xlink:type="simple" ext-link-type="doi" xlink:href="10.1111/syen.12301">https://doi.org/10.1111/syen.12301</ext-link></mixed-citation></ref></ref-list></tp:taxon-treatment>
