# Supplementary material for: Reclassification of the Sack-bearer Moths (Lepidoptera, Mimallonoidea, Mimallonidae)
Source: Zookeys. 2019 Jan 10;(815):1–114. doi: 10.3897/zookeys.815.27335 (PMC6336762; doi:10.3897/zookeys.815.27335)
Supplement: XML Treatment for Cicinnus [file zookeys.815.27335-treatment38.xml]

<!DOCTYPE tp:taxon-treatment
  PUBLIC "-//TaxonX//DTD Taxonomic Treatment Publishing DTD v0 20100105//EN" "tax-treatment-NSO.dtd">
<tp:taxon-treatment xmlns:tp="http://www.plazi.org/taxpub"><tp:treatment-meta><kwd-group><label>Taxon classification</label><kwd><named-content xmlns:xlink="http://www.w3.org/1999/xlink" content-type="kingdom">Animalia</named-content></kwd><kwd><named-content xmlns:xlink="http://www.w3.org/1999/xlink" content-type="order">Lepidoptera</named-content></kwd><kwd><named-content xmlns:xlink="http://www.w3.org/1999/xlink" content-type="family">Mimallonidae</named-content></kwd></kwd-group><mixed-citation publication-type="journal"><person-group><name><surname>Laurent</surname><given-names>Ryan A. St</given-names></name><name><surname>Kawahara</surname><given-names>Akito Y.</given-names></name></person-group><article-title>Reclassification of the Sack-bearer Moths (<tp:taxon-name><tp:taxon-name-part taxon-name-part-type="order">Lepidoptera</tp:taxon-name-part></tp:taxon-name>, <tp:taxon-name><tp:taxon-name-part taxon-name-part-type="superfamily">Mimallonoidea</tp:taxon-name-part></tp:taxon-name>, <tp:taxon-name><tp:taxon-name-part taxon-name-part-type="family">Mimallonidae</tp:taxon-name-part></tp:taxon-name>)</article-title><source>Zookeys</source><day>10</day><month>1</month><year>2019</year><volume>2019</volume><issue>815</issue><fpage>1</fpage><lpage>114</lpage><pub-id pub-id-type="doi">10.3897/zookeys.815.27335</pub-id></mixed-citation></tp:treatment-meta><tp:nomenclature><tp:taxon-name>
                <tp:taxon-name-part taxon-name-part-type="genus" reg="Cicinnus">Cicinnus</tp:taxon-name-part>
              </tp:taxon-name><tp:taxon-authority>Blanchard, 1852</tp:taxon-authority><xref ref-type="fig" rid="F9">Figs 36</xref><xref ref-type="fig" rid="F16">, 71</xref><xref ref-type="fig" rid="F33">, 153</xref><xref ref-type="fig" rid="F33">, 154</xref><xref ref-type="fig" rid="F35">, 167–168</xref><xref ref-type="fig" rid="F36">, 169–171</xref><xref ref-type="supplementary-material" rid="S3">; Suppl. material 3: Plate 4</xref><!--PageBreak--></tp:nomenclature><tp:treatment-sec sec-type="type species" id="SECID0EIFCK"><title>Type species.</title><p><italic><tp:taxon-name><tp:taxon-name-part taxon-name-part-type="genus" reg="Cicinnus">Cicinnus</tp:taxon-name-part><tp:taxon-name-part taxon-name-part-type="species" reg="orthane">orthane</tp:taxon-name-part></tp:taxon-name></italic> Blanchard, 1852.</p></tp:treatment-sec><tp:treatment-sec sec-type="diagnosis" id="SECID0EZFCK"><title>Diagnosis.</title><p>See below in the checklist for specific information pertaining to different species-groups within <italic><tp:taxon-name><tp:taxon-name-part taxon-name-part-type="genus" reg="Cicinnus">Cicinnus</tp:taxon-name-part></tp:taxon-name></italic>, but in general <italic><tp:taxon-name><tp:taxon-name-part taxon-name-part-type="genus" reg="Cicinnus">Cicinnus</tp:taxon-name-part></tp:taxon-name></italic> can be recognized by their falcate forewings, moderate to relatively large size compared to most other <tp:taxon-name><tp:taxon-name-part taxon-name-part-type="family">Mimallonidae</tp:taxon-name-part></tp:taxon-name> genera. Small, B-shaped hyaline patches, when present, are found on all four wings or forewings only. Species without hyaline patches are usually heavily marked with irregular blotches and speckles.</p></tp:treatment-sec><tp:treatment-sec sec-type="Apomorphies" id="SECID0ESGCK"><title>Apomorphies.</title><p>These apomorphies refer to those of <italic><tp:taxon-name><tp:taxon-name-part taxon-name-part-type="genus" reg="Cicinnus">Cicinnus</tp:taxon-name-part></tp:taxon-name></italic><italic>sensu stricto</italic> in <xref ref-type="bibr" rid="B110">St Laurent et al. (2018c)</xref> and do not apply to <italic><tp:taxon-name><tp:taxon-name-part taxon-name-part-type="genus" reg="Cicinnus">Cicinnus</tp:taxon-name-part></tp:taxon-name></italic> s. l.: (1) Vincular arms may (e.g., <italic><tp:taxon-name><tp:taxon-name-part taxon-name-part-type="genus" reg="Cicinnus">C.</tp:taxon-name-part><tp:taxon-name-part taxon-name-part-type="species" reg="melsheimeri">melsheimeri</tp:taxon-name-part></tp:taxon-name></italic> (Harris) or may not (e.g., <italic><tp:taxon-name><tp:taxon-name-part taxon-name-part-type="genus" reg="Cicinnus">C.</tp:taxon-name-part><tp:taxon-name-part taxon-name-part-type="species" reg="orthane">orthane</tp:taxon-name-part></tp:taxon-name></italic> Blanchard) be present; (2) Valvae mostly membranous, mesally more well-sclerotized, often with distinct “clasper” (Fig. <xref ref-type="fig" rid="F9">36a</xref>).</p></tp:treatment-sec><tp:treatment-sec sec-type="remarks" id="SECID0EGICK"><title>Remarks.</title><p>Annotations following the checklist are provided for each group of <italic><tp:taxon-name><tp:taxon-name-part taxon-name-part-type="genus" reg="Cicinnus">Cicinnus</tp:taxon-name-part></tp:taxon-name></italic> as we currently define them: <italic><tp:taxon-name><tp:taxon-name-part taxon-name-part-type="genus" reg="Cicinnus">Cicinnus</tp:taxon-name-part></tp:taxon-name></italic> s. s. (<italic><tp:taxon-name><tp:taxon-name-part taxon-name-part-type="genus" reg="Cicinnus">Cicinnus</tp:taxon-name-part></tp:taxon-name></italic> Group 1) and <italic><tp:taxon-name><tp:taxon-name-part taxon-name-part-type="genus" reg="Cicinnus">Cicinnus</tp:taxon-name-part></tp:taxon-name></italic> s. l. (which includes <italic><tp:taxon-name><tp:taxon-name-part taxon-name-part-type="genus" reg="Cicinnus">Cicinnus</tp:taxon-name-part></tp:taxon-name></italic> s. l. Groups 2, 3, and some species of uncertain placement). The annotations include diagnostic characters which can be treated as apomorphic of these preliminary groupings of similar species, and may eventually be used to define formal genera (e.g., the available name <italic><tp:taxon-name><tp:taxon-name-part taxon-name-part-type="genus" reg="Gonogramma">Gonogramma</tp:taxon-name-part></tp:taxon-name></italic> Boisduval, see Annotation 98, may eventually be resurrected to include the species treated here as <italic><tp:taxon-name><tp:taxon-name-part taxon-name-part-type="genus" reg="Cicinnus">Cicinnus</tp:taxon-name-part></tp:taxon-name></italic> s. l.). The morphological phylogenetic analyses do not fully resolve the relationships of species within <italic><tp:taxon-name><tp:taxon-name-part taxon-name-part-type="genus" reg="Cicinnus">Cicinnus</tp:taxon-name-part></tp:taxon-name></italic>, with relatively low support values for the various groups within the genus. However, <italic><tp:taxon-name><tp:taxon-name-part taxon-name-part-type="genus" reg="Cicinnus">Cicinnus</tp:taxon-name-part></tp:taxon-name></italic> s. l. is consistently recovered within a broader <tp:taxon-name><tp:taxon-name-part taxon-name-part-type="tribe">Cicinnini</tp:taxon-name-part></tp:taxon-name> clade, thus tribal placement of the included species is not in question. Additional molecular sampling of <italic><tp:taxon-name><tp:taxon-name-part taxon-name-part-type="genus" reg="Cicinnus">Cicinnus</tp:taxon-name-part></tp:taxon-name></italic> and related genera in order to better define the clades within <italic><tp:taxon-name><tp:taxon-name-part taxon-name-part-type="genus" reg="Cicinnus">Cicinnus</tp:taxon-name-part></tp:taxon-name></italic> s. l. will be a focus of our future molecular work.</p></tp:treatment-sec><tp:treatment-sec><!--Section generated to contain objects referenced in tp:taxon-treatment.--><fig id="F9" position="float" orientation="portrait"><label>Figures 33–39.</label><caption><p>Ventral view of male genitalia of type species of genera belonging to <tp:taxon-name><tp:taxon-name-part taxon-name-part-type="subfamily">Cicinninae</tp:taxon-name-part></tp:taxon-name>: <tp:taxon-name><tp:taxon-name-part taxon-name-part-type="tribe">Cicinnini</tp:taxon-name-part></tp:taxon-name>. Phallus/juxtal complex, when excised, is figured below the genitalia in the lateral view. <bold>33</bold><italic><tp:taxon-name><tp:taxon-name-part taxon-name-part-type="genus" reg="Aceclostria">Aceclostria</tp:taxon-name-part><tp:taxon-name-part taxon-name-part-type="species" reg="mus">mus</tp:taxon-name-part></tp:taxon-name></italic>, St Laurent diss.: 10-8-14:2 (<named-content xmlns:xlink="http://www.w3.org/1999/xlink" content-type="dwc:institutional_code" xlink:type="simple">CUIC</named-content>) <bold>34</bold><italic><tp:taxon-name><tp:taxon-name-part taxon-name-part-type="genus" reg="Aleyda">Aleyda</tp:taxon-name-part><tp:taxon-name-part taxon-name-part-type="species" reg="accipiter">accipiter</tp:taxon-name-part></tp:taxon-name></italic>, genitalia preparation and photo by T Malm, diss.: <named-content xmlns:xlink="http://www.w3.org/1999/xlink" content-type="dwc:institutional_code" xlink:type="simple">NHRS</named-content>-TOBI 000001871 [reused with permission from <xref ref-type="bibr" rid="B107">St Laurent et al. (2018b)</xref>, SHILAP) (<named-content xmlns:xlink="http://www.w3.org/1999/xlink" content-type="dwc:institutional_code" xlink:type="simple">NHRS</named-content>) <bold>35</bold><italic><tp:taxon-name><tp:taxon-name-part taxon-name-part-type="genus" reg="Euphaneta">Euphaneta</tp:taxon-name-part><tp:taxon-name-part taxon-name-part-type="species" reg="divisa">divisa</tp:taxon-name-part></tp:taxon-name></italic>, St Laurent diss.: 3-17-18:1 (<abbrev xmlns:xlink="http://www.w3.org/1999/xlink" content-type="institution" xlink:title="McGuire Center for Lepidoptera and Biodiversity, Gainesville, Florida, USA" id="ABBRID0E56OM" xlink:type="simple">MGCL</abbrev>) <bold>36</bold><tp:taxon-name><tp:taxon-name-part taxon-name-part-type="genus" reg="Cicinnus">Cicinnus</tp:taxon-name-part><tp:taxon-name-part taxon-name-part-type="uncertainty-rank">cf</tp:taxon-name-part><tp:taxon-name-part taxon-name-part-type="species" reg="orthane">orthane</tp:taxon-name-part></tp:taxon-name>, St Laurent diss.: 10-30-17:1 [reused with permission <xref ref-type="bibr" rid="B110">St Laurent et al. (2018c)</xref>, Zootaxa] (<abbrev xmlns:xlink="http://www.w3.org/1999/xlink" content-type="institution" xlink:title="McGuire Center for Lepidoptera and Biodiversity, Gainesville, Florida, USA" id="ABBRID0EWAPM" xlink:type="simple">MGCL</abbrev>) <bold>37</bold><italic><tp:taxon-name><tp:taxon-name-part taxon-name-part-type="genus" reg="Arcinnus">Arcinnus</tp:taxon-name-part><tp:taxon-name-part taxon-name-part-type="species" reg="hoedli">hoedli</tp:taxon-name-part></tp:taxon-name></italic>, St Laurent diss.: LEP20643 (<abbrev xmlns:xlink="http://www.w3.org/1999/xlink" content-type="institution" xlink:title="McGuire Center for Lepidoptera and Biodiversity, Gainesville, Florida, USA" id="ABBRID0EIBPM" xlink:type="simple">MGCL</abbrev>) <bold>38</bold><italic><tp:taxon-name><tp:taxon-name-part taxon-name-part-type="genus" reg="Isoscella">Isoscella</tp:taxon-name-part><tp:taxon-name-part taxon-name-part-type="species" reg="ventana">ventana</tp:taxon-name-part></tp:taxon-name></italic>, St Laurent diss.: 4-29-16:2 [reused with permission from <xref ref-type="bibr" rid="B96">St Laurent and Carvalho (2017b)</xref>, Journal of the Lepidopterists’ Society] (<named-content xmlns:xlink="http://www.w3.org/1999/xlink" content-type="dwc:institutional_code" xlink:type="simple">USNM</named-content>) <bold>39</bold><italic><tp:taxon-name><tp:taxon-name-part taxon-name-part-type="genus" reg="Roelmana">Roelmana</tp:taxon-name-part><tp:taxon-name-part taxon-name-part-type="species" reg="maloba">maloba</tp:taxon-name-part></tp:taxon-name></italic>, St Laurent diss.: 3-22-18:1 (<abbrev xmlns:xlink="http://www.w3.org/1999/xlink" content-type="institution" xlink:title="McGuire Center for Lepidoptera and Biodiversity, Gainesville, Florida, USA" id="ABBRID0EQCPM" xlink:type="simple">MGCL</abbrev>). Scale bar: 1 mm.</p></caption><graphic xmlns:xlink="http://www.w3.org/1999/xlink" xlink:href="zookeys-815-001-g009.jpg" position="float" orientation="portrait" xlink:type="simple" id="oo_255811.jpg"/></fig><fig id="F16" position="float" orientation="portrait"><label>Figures 69–74.</label><caption><p>Ventral view of female genitalia of type species (except where noted) of genera belonging to <tp:taxon-name><tp:taxon-name-part taxon-name-part-type="subfamily">Cicinninae</tp:taxon-name-part></tp:taxon-name>: <tp:taxon-name><tp:taxon-name-part taxon-name-part-type="tribe">Cicinnini</tp:taxon-name-part></tp:taxon-name>. <bold>69</bold><italic><tp:taxon-name><tp:taxon-name-part taxon-name-part-type="genus" reg="Aceclostria">Aceclostria</tp:taxon-name-part><tp:taxon-name-part taxon-name-part-type="species" reg="mus">mus</tp:taxon-name-part></tp:taxon-name></italic>, St Laurent diss.: 3-31-18:8 (<abbrev xmlns:xlink="http://www.w3.org/1999/xlink" content-type="institution" xlink:title="Coll. of Ryan St Laurent, Gainesville, Florida, USA" id="ABBRID0EI3PM" xlink:type="simple">CRAS</abbrev>) <bold>70</bold><italic><tp:taxon-name><tp:taxon-name-part taxon-name-part-type="genus" reg="Aleyda">Aleyda</tp:taxon-name-part><tp:taxon-name-part taxon-name-part-type="species" reg="accipiter">accipiter</tp:taxon-name-part></tp:taxon-name></italic>, St Laurent diss.: 4-24-17:1 [reused with permission from <xref ref-type="bibr" rid="B107">St Laurent et al. (2018b)</xref>, SHILAP) (<named-content xmlns:xlink="http://www.w3.org/1999/xlink" content-type="dwc:institutional_code" xlink:type="simple">CUIC</named-content>) <bold>71</bold><tp:taxon-name><tp:taxon-name-part taxon-name-part-type="genus" reg="Cicinnus">Cicinnus</tp:taxon-name-part><tp:taxon-name-part taxon-name-part-type="uncertainty-rank">cf</tp:taxon-name-part><tp:taxon-name-part taxon-name-part-type="species" reg="orthane">orthane</tp:taxon-name-part></tp:taxon-name>, C. Mielke diss. 34365, elongated ductus and corpus bursae not figured [reused with permission <xref ref-type="bibr" rid="B110">St Laurent et al. (2018c)</xref>, Zootaxa] (<abbrev xmlns:xlink="http://www.w3.org/1999/xlink" content-type="institution" xlink:title="Coll. of Carlos G. C. Mielke, Curitiba, Paraná́, Brazil" id="ABBRID0EW4PM" xlink:type="simple">CGCM</abbrev>) <bold>72</bold><italic><tp:taxon-name><tp:taxon-name-part taxon-name-part-type="genus" reg="Euphaneta">Euphaneta</tp:taxon-name-part><tp:taxon-name-part taxon-name-part-type="species" reg="romani">romani</tp:taxon-name-part></tp:taxon-name></italic>, St Laurent diss.: 3-31-18:9, not the type species of <italic><tp:taxon-name><tp:taxon-name-part taxon-name-part-type="genus" reg="Euphaneta">Euphaneta</tp:taxon-name-part></tp:taxon-name></italic> (<abbrev xmlns:xlink="http://www.w3.org/1999/xlink" content-type="institution" xlink:title="McGuire Center for Lepidoptera and Biodiversity, Gainesville, Florida, USA" id="ABBRID0EP5PM" xlink:type="simple">MGCL</abbrev>) <bold>73</bold><italic><tp:taxon-name><tp:taxon-name-part taxon-name-part-type="genus" reg="Isoscella">Isoscella</tp:taxon-name-part><tp:taxon-name-part taxon-name-part-type="species" reg="ventana">ventana</tp:taxon-name-part></tp:taxon-name></italic>, St Laurent diss.: 3-7-16:1 [reused with permission from <xref ref-type="bibr" rid="B96">St Laurent and Carvalho (2017b)</xref>, Journal of the Lepidopterists’ Society] (<named-content xmlns:xlink="http://www.w3.org/1999/xlink" content-type="dwc:institutional_code" xlink:type="simple">AMNH</named-content>) <bold>74</bold><italic><tp:taxon-name><tp:taxon-name-part taxon-name-part-type="genus" reg="Roelmana">Roelmana</tp:taxon-name-part><tp:taxon-name-part taxon-name-part-type="species" reg="maloba">maloba</tp:taxon-name-part></tp:taxon-name></italic>, St Laurent diss.: 3-31-18:10, corpus bursae not figured (<abbrev xmlns:xlink="http://www.w3.org/1999/xlink" content-type="institution" xlink:title="Coll. of Ryan St Laurent, Gainesville, Florida, USA" id="ABBRID0EX6PM" xlink:type="simple">CRAS</abbrev>). Scale bar: 1 mm.</p></caption><graphic xmlns:xlink="http://www.w3.org/1999/xlink" xlink:href="zookeys-815-001-g016.jpg" position="float" orientation="portrait" xlink:type="simple" id="oo_255818.jpg"/></fig><fig id="F33" position="float" orientation="portrait"><label>Figures 153–158.</label><caption><p>Adult specimens of type species of genera belonging to <tp:taxon-name><tp:taxon-name-part taxon-name-part-type="subfamily">Cicinninae</tp:taxon-name-part></tp:taxon-name>: <tp:taxon-name><tp:taxon-name-part taxon-name-part-type="tribe">Cicinnini</tp:taxon-name-part></tp:taxon-name>. <bold>153</bold><tp:taxon-name><tp:taxon-name-part taxon-name-part-type="genus" reg="Cicinnus">Cicinnus</tp:taxon-name-part><tp:taxon-name-part taxon-name-part-type="uncertainty-rank">cf</tp:taxon-name-part><tp:taxon-name-part taxon-name-part-type="species" reg="orthane">orthane</tp:taxon-name-part></tp:taxon-name>, male [reused with permission <xref ref-type="bibr" rid="B110">St Laurent et al. (2018c)</xref>, Zootaxa] (<abbrev xmlns:xlink="http://www.w3.org/1999/xlink" content-type="institution" xlink:title="Coll. of Carlos G. C. Mielke, Curitiba, Paraná́, Brazil" id="ABBRID0ET2BO" xlink:type="simple">CGCM</abbrev>) <bold>154</bold><tp:taxon-name><tp:taxon-name-part taxon-name-part-type="genus" reg="Cicinnus">C.</tp:taxon-name-part><tp:taxon-name-part taxon-name-part-type="uncertainty-rank">cf</tp:taxon-name-part><tp:taxon-name-part taxon-name-part-type="species" reg="orthane">orthane</tp:taxon-name-part></tp:taxon-name>, female [reused with permission <xref ref-type="bibr" rid="B110">St Laurent et al. (2018c)</xref>, Zootaxa] (<abbrev xmlns:xlink="http://www.w3.org/1999/xlink" content-type="institution" xlink:title="Coll. of Carlos G. C. Mielke, Curitiba, Paraná́, Brazil" id="ABBRID0EL3BO" xlink:type="simple">CGCM</abbrev>) <bold>155</bold><italic><tp:taxon-name><tp:taxon-name-part taxon-name-part-type="genus" reg="Roelmana">Roelmana</tp:taxon-name-part><tp:taxon-name-part taxon-name-part-type="species" reg="maloba">maloba</tp:taxon-name-part></tp:taxon-name></italic>, male [photo R Lahousse] (<named-content xmlns:xlink="http://www.w3.org/1999/xlink" content-type="dwc:institutional_code" xlink:type="simple">MNHN</named-content>) <bold>156</bold><italic><tp:taxon-name><tp:taxon-name-part taxon-name-part-type="genus" reg="Roelmana">R.</tp:taxon-name-part><tp:taxon-name-part taxon-name-part-type="species" reg="maloba">maloba</tp:taxon-name-part></tp:taxon-name></italic>, female [photo R Lahousse] (<named-content xmlns:xlink="http://www.w3.org/1999/xlink" content-type="dwc:institutional_code" xlink:type="simple">MNHN</named-content>) <bold>157</bold><italic><tp:taxon-name><tp:taxon-name-part taxon-name-part-type="genus" reg="Isoscella">Isoscella</tp:taxon-name-part><tp:taxon-name-part taxon-name-part-type="species" reg="ventana">ventana</tp:taxon-name-part></tp:taxon-name></italic>, male [photo T Malm] (<named-content xmlns:xlink="http://www.w3.org/1999/xlink" content-type="dwc:institutional_code" xlink:type="simple">NHRS</named-content>) <bold>158</bold><italic><tp:taxon-name><tp:taxon-name-part taxon-name-part-type="genus" reg="Isoscella">I.</tp:taxon-name-part><tp:taxon-name-part taxon-name-part-type="species" reg="ventana">ventana</tp:taxon-name-part></tp:taxon-name></italic>, female [photo S Naumann] (<named-content xmlns:xlink="http://www.w3.org/1999/xlink" content-type="dwc:institutional_code" xlink:type="simple">ZSM</named-content>). Scale bar: 1 cm.</p></caption><graphic xmlns:xlink="http://www.w3.org/1999/xlink" xlink:href="zookeys-815-001-g033.jpg" position="float" orientation="portrait" xlink:type="simple" id="oo_255835.jpg"/></fig><fig id="F35" position="float" orientation="portrait"><label>Figures 164–168.</label><caption><p>Lectotypes designated in the present work for <tp:taxon-name><tp:taxon-name-part taxon-name-part-type="subfamily">Lacosominae</tp:taxon-name-part></tp:taxon-name> and <tp:taxon-name><tp:taxon-name-part taxon-name-part-type="subfamily">Cicinninae</tp:taxon-name-part></tp:taxon-name><bold>a</bold> dorsal <bold>b</bold> ventral. See annotations in Section 4 for complete label data for all lectotypes. All specimens are male. <bold>164</bold><italic><tp:taxon-name><tp:taxon-name-part taxon-name-part-type="genus" reg="Lacosoma">Lacosoma</tp:taxon-name-part><tp:taxon-name-part taxon-name-part-type="species" reg="diederica">diederica</tp:taxon-name-part></tp:taxon-name></italic> Schaus <bold>165</bold><italic><tp:taxon-name><tp:taxon-name-part taxon-name-part-type="genus" reg="Lacosoma">Lacosoma</tp:taxon-name-part><tp:taxon-name-part taxon-name-part-type="species" reg="raydela">raydela</tp:taxon-name-part></tp:taxon-name></italic> Schaus <bold>166</bold><italic><tp:taxon-name><tp:taxon-name-part taxon-name-part-type="genus" reg="Cicinnus">Cicinnus</tp:taxon-name-part><tp:taxon-name-part taxon-name-part-type="species" reg="lacuna">lacuna</tp:taxon-name-part></tp:taxon-name></italic> (= <italic><tp:taxon-name><tp:taxon-name-part taxon-name-part-type="genus" reg="Psychocampa">Psychocampa</tp:taxon-name-part><tp:taxon-name-part taxon-name-part-type="species" reg="lacuna">lacuna</tp:taxon-name-part></tp:taxon-name></italic>) <bold>167</bold><italic><tp:taxon-name><tp:taxon-name-part taxon-name-part-type="genus" reg="Cicinnus">Cicinnus</tp:taxon-name-part><tp:taxon-name-part taxon-name-part-type="species" reg="corallina">corallina</tp:taxon-name-part></tp:taxon-name></italic> Dognin <bold>168</bold><italic><tp:taxon-name><tp:taxon-name-part taxon-name-part-type="genus" reg="Cicinnus">Cicinnus</tp:taxon-name-part><tp:taxon-name-part taxon-name-part-type="species" reg="latris">latris</tp:taxon-name-part></tp:taxon-name></italic> Schaus. Scale bar: 1 cm.</p></caption><graphic xmlns:xlink="http://www.w3.org/1999/xlink" xlink:href="zookeys-815-001-g035.jpg" position="float" orientation="portrait" xlink:type="simple" id="oo_255837.jpg"/></fig><fig id="F36" position="float" orientation="portrait"><label>Figures 169–171.</label><caption><p>Lectotypes and neotype designated in the present work for <tp:taxon-name><tp:taxon-name-part taxon-name-part-type="subfamily">Cicinninae</tp:taxon-name-part></tp:taxon-name><bold>a</bold> dorsal <bold>b</bold> ventral. See annotations in Section 4 for complete label data for all lectotypes and the neotype. All specimens are male. <bold>169</bold><italic><tp:taxon-name><tp:taxon-name-part taxon-name-part-type="genus" reg="Cicinnus">Cicinnus</tp:taxon-name-part><tp:taxon-name-part taxon-name-part-type="species" reg="solvens">solvens</tp:taxon-name-part></tp:taxon-name></italic> Dyar, lectotype <bold>170</bold><italic><tp:taxon-name><tp:taxon-name-part taxon-name-part-type="genus" reg="Cicinnus">Cicinnus</tp:taxon-name-part><tp:taxon-name-part taxon-name-part-type="species" reg="tuisana">tuisana</tp:taxon-name-part></tp:taxon-name></italic> Schaus, lectotype <bold>171</bold><italic><tp:taxon-name><tp:taxon-name-part taxon-name-part-type="genus" reg="Mimallo">Mimallo</tp:taxon-name-part><tp:taxon-name-part taxon-name-part-type="species" reg="despecta">despecta</tp:taxon-name-part></tp:taxon-name></italic> Walker (= <italic><tp:taxon-name><tp:taxon-name-part taxon-name-part-type="genus" reg="Cicinnus">Cicinnus</tp:taxon-name-part><tp:taxon-name-part taxon-name-part-type="species" reg="despecta">despecta</tp:taxon-name-part></tp:taxon-name></italic>), neotype. Scale bar: 1 cm.</p></caption><graphic xmlns:xlink="http://www.w3.org/1999/xlink" xlink:href="zookeys-815-001-g036.jpg" position="float" orientation="portrait" xlink:type="simple" id="oo_255838.jpg"/></fig><supplementary-material xmlns:xlink="http://www.w3.org/1999/xlink" id="S3" position="float" orientation="portrait" xlink:type="simple"><label>Supplementary material 3</label><p>Figures denoting characters coded in Suppl. material <xref ref-type="supplementary-material" rid="S1">1</xref>: Table 1. Nine plates total, seven plates of genitalia, two plates of external morphology</p><!--PageBreak--><p>Data type: species data</p><media xlink:href="zookeys-815-001-s003.pdf" mimetype="application" mime-subtype="pdf" position="float" orientation="portrait" xlink:type="simple" id="oo_255841.pdf"/><permissions><license license-type="creative-commons-attribution" xlink:href="http://creativecommons.org/licenses/by/4.0/" xlink:type="simple"><license-p>This is an open access article distributed under the terms of the Creative Commons Attribution License (CC BY 4.0), which permits unrestricted use, distribution, and reproduction in any medium, provided the original author and source are credited.</license-p></license></permissions><attrib specific-use="authors">Ryan A. St Laurent, Akito Y. Kawahara</attrib></supplementary-material><supplementary-material xmlns:xlink="http://www.w3.org/1999/xlink" id="S1" position="float" orientation="portrait" xlink:type="simple"><label>Supplementary material 1</label><p>Table 1. Morphological character matrix for <tp:taxon-name><tp:taxon-name-part taxon-name-part-type="family">Mimallonidae</tp:taxon-name-part></tp:taxon-name> and two outgroups</p><p>Data type: species data</p><p>Explanation note: Characters 1 to 25 are male genitalia, 26 to 31 are female genitalia, and 32 to 55 are external morphological characters. See Suppl. material <xref ref-type="supplementary-material" rid="S2">2</xref> for additional explanation of characters and their states. Unknowns are coded as “?”, inapplicable characters are coded as “-”.</p><media xlink:href="zookeys-815-001-s001.xlsx" mimetype="application" mime-subtype="vnd.openxmlformats-officedocument.spreadsheetml.sheet" position="float" orientation="portrait" xlink:type="simple" id="oo_255839.xlsx"/><permissions><license license-type="creative-commons-attribution" xlink:href="http://creativecommons.org/licenses/by/4.0/" xlink:type="simple"><license-p>This is an open access article distributed under the terms of the Creative Commons Attribution License (CC BY 4.0), which permits unrestricted use, distribution, and reproduction in any medium, provided the original author and source are credited.</license-p></license></permissions><attrib specific-use="authors">Ryan A. St Laurent, Akito Y. Kawahara</attrib></supplementary-material></tp:treatment-sec><ref-list><ref id="B107"><mixed-citation xmlns:xlink="http://www.w3.org/1999/xlink" xlink:type="simple"><person-group><name name-style="western"><surname>St Laurent</surname><given-names>RA</given-names></name><name name-style="western"><surname>McCabe</surname><given-names>TL</given-names></name><name name-style="western"><surname>Malm</surname><given-names>T</given-names></name></person-group> (<year>2018b</year>) <article-title>Revision of the genus <italic><tp:taxon-name><tp:taxon-name-part taxon-name-part-type="genus">Aleyda</tp:taxon-name-part></tp:taxon-name></italic> Schaus, 1928 with the description of one new species (<tp:taxon-name><tp:taxon-name-part taxon-name-part-type="order">Lepidoptera</tp:taxon-name-part></tp:taxon-name>: <tp:taxon-name><tp:taxon-name-part taxon-name-part-type="family">Mimallonidae</tp:taxon-name-part></tp:taxon-name>).</article-title><source>SHILAP Revista de Lepidopterologia</source><volume>46</volume>: <fpage>157</fpage>–<lpage>167</lpage>.</mixed-citation></ref><ref id="B110"><mixed-citation xmlns:xlink="http://www.w3.org/1999/xlink" xlink:type="simple"><person-group><name name-style="western"><surname>St Laurent</surname><given-names>RA</given-names></name><name name-style="western"><surname>Mielke</surname><given-names>CGC</given-names></name><name name-style="western"><surname>Giusti</surname><given-names>A</given-names></name></person-group> (<year>2018c</year>) <article-title>The identity of <italic><tp:taxon-name><tp:taxon-name-part taxon-name-part-type="genus">Cicinnus</tp:taxon-name-part><tp:taxon-name-part taxon-name-part-type="species">orthane</tp:taxon-name-part></tp:taxon-name></italic> Blanchard, 1852 (<tp:taxon-name><tp:taxon-name-part taxon-name-part-type="order">Lepidoptera</tp:taxon-name-part></tp:taxon-name>, <tp:taxon-name><tp:taxon-name-part taxon-name-part-type="superfamily">Mimallonoidea</tp:taxon-name-part></tp:taxon-name>, <tp:taxon-name><tp:taxon-name-part taxon-name-part-type="family">Mimallonidae</tp:taxon-name-part></tp:taxon-name>), type species of <italic><tp:taxon-name><tp:taxon-name-part taxon-name-part-type="genus">Cicinnus</tp:taxon-name-part></tp:taxon-name></italic> Blanchard, 1852.</article-title><source>Zootaxa</source><volume>4450</volume>: <fpage>275</fpage>–<lpage>285</lpage>. <ext-link xlink:type="simple" ext-link-type="doi" xlink:href="10.11646/zootaxa.4450.2.6">https://doi.org/10.11646/zootaxa.4450.2.6</ext-link></mixed-citation></ref><ref id="B96"><mixed-citation xmlns:xlink="http://www.w3.org/1999/xlink" xlink:type="simple"><person-group><name name-style="western"><surname>St Laurent</surname><given-names>RA</given-names></name><name name-style="western"><surname>Carvalho</surname><given-names>APS</given-names></name></person-group> (<year>2017b</year>) <article-title>A new genus of Andean <tp:taxon-name><tp:taxon-name-part taxon-name-part-type="family">Mimallonidae</tp:taxon-name-part></tp:taxon-name> (<tp:taxon-name><tp:taxon-name-part taxon-name-part-type="superfamily">Mimallonoidea</tp:taxon-name-part></tp:taxon-name>), with the descriptions of four new species.</article-title><source>Journal of the Lepidopterists’ Society</source><volume>71</volume>: <fpage>92</fpage>–<lpage>108</lpage>. <ext-link xlink:type="simple" ext-link-type="doi" xlink:href="10.18473/lepi.71i2.a4">https://doi.org/10.18473/lepi.71i2.a4</ext-link></mixed-citation></ref></ref-list></tp:taxon-treatment>
