# Supplementary material for: Reclassification of the Sack-bearer Moths (Lepidoptera, Mimallonoidea, Mimallonidae)
Source: Zookeys. 2019 Jan 10;(815):1–114. doi: 10.3897/zookeys.815.27335 (PMC6336762; doi:10.3897/zookeys.815.27335)
Supplement: XML Treatment for Euphaneta [file zookeys.815.27335-treatment39.xml]

<!DOCTYPE tp:taxon-treatment
  PUBLIC "-//TaxonX//DTD Taxonomic Treatment Publishing DTD v0 20100105//EN" "tax-treatment-NSO.dtd">
<tp:taxon-treatment xmlns:tp="http://www.plazi.org/taxpub"><tp:treatment-meta><kwd-group><label>Taxon classification</label><kwd><named-content xmlns:xlink="http://www.w3.org/1999/xlink" content-type="kingdom">Animalia</named-content></kwd><kwd><named-content xmlns:xlink="http://www.w3.org/1999/xlink" content-type="order">Lepidoptera</named-content></kwd><kwd><named-content xmlns:xlink="http://www.w3.org/1999/xlink" content-type="family">Mimallonidae</named-content></kwd></kwd-group><mixed-citation publication-type="journal"><person-group><name><surname>Laurent</surname><given-names>Ryan A. St</given-names></name><name><surname>Kawahara</surname><given-names>Akito Y.</given-names></name></person-group><article-title>Reclassification of the Sack-bearer Moths (<tp:taxon-name><tp:taxon-name-part taxon-name-part-type="order">Lepidoptera</tp:taxon-name-part></tp:taxon-name>, <tp:taxon-name><tp:taxon-name-part taxon-name-part-type="superfamily">Mimallonoidea</tp:taxon-name-part></tp:taxon-name>, <tp:taxon-name><tp:taxon-name-part taxon-name-part-type="family">Mimallonidae</tp:taxon-name-part></tp:taxon-name>)</article-title><source>Zookeys</source><day>10</day><month>1</month><year>2019</year><volume>2019</volume><issue>815</issue><fpage>1</fpage><lpage>114</lpage><pub-id pub-id-type="doi">10.3897/zookeys.815.27335</pub-id></mixed-citation></tp:treatment-meta><tp:nomenclature><tp:taxon-name>
                <tp:taxon-name-part taxon-name-part-type="genus" reg="Euphaneta">Euphaneta</tp:taxon-name-part>
              </tp:taxon-name><tp:taxon-authority>Schaus, 1928</tp:taxon-authority><xref ref-type="fig" rid="F9">Figs 35</xref><xref ref-type="fig" rid="F16">, 72</xref><xref ref-type="fig" rid="F32">, 152</xref></tp:nomenclature><tp:treatment-sec sec-type="type species" id="SECID0EKMCK"><title>Type species.</title><p><italic><tp:taxon-name><tp:taxon-name-part taxon-name-part-type="genus" reg="Phaneta">Phaneta</tp:taxon-name-part><tp:taxon-name-part taxon-name-part-type="species" reg="divisa">divisa</tp:taxon-name-part></tp:taxon-name></italic> Walker, 1855.</p></tp:treatment-sec><tp:treatment-sec sec-type="diagnosis" id="SECID0E2MCK"><title>Diagnosis.</title><p>This genus is similar to <italic><tp:taxon-name><tp:taxon-name-part taxon-name-part-type="genus" reg="Aleyda">Aleyda</tp:taxon-name-part></tp:taxon-name></italic>, but <italic><tp:taxon-name><tp:taxon-name-part taxon-name-part-type="genus" reg="Euphaneta">Euphaneta</tp:taxon-name-part></tp:taxon-name></italic> are larger, have broader, more ovoid wings, lunate hyaline patches on all wings, and lack clearly distinct antemedial and postmedial lines, but rather have a dark brown antemedial area which merges with a brown costal region that extends along the length of the wing. <italic><tp:taxon-name><tp:taxon-name-part taxon-name-part-type="genus" reg="Euphaneta">Euphaneta</tp:taxon-name-part></tp:taxon-name></italic> are cryptically colored, apparently camouflaged resembling a woody stem.</p></tp:treatment-sec><tp:treatment-sec sec-type="Apomorphy" id="SECID0EWNCK"><title>Apomorphy.</title><p>Hood-like juxtal process (Fig. <xref ref-type="fig" rid="F9">35a</xref>) dorsal to weakly sclerotized phallus which is shorter than the juxtal hood above it; this juxtal process is a large, substantial structure comprising almost entire diaphragmal area.</p></tp:treatment-sec><tp:treatment-sec sec-type="remarks" id="SECID0EAOCK"><title>Remarks.</title><p>We were unable to include the female of <italic><tp:taxon-name><tp:taxon-name-part taxon-name-part-type="genus" reg="Euphaneta">E.</tp:taxon-name-part><tp:taxon-name-part taxon-name-part-type="species" reg="divisa">divisa</tp:taxon-name-part></tp:taxon-name></italic>, however sexual dimorphism in <italic><tp:taxon-name><tp:taxon-name-part taxon-name-part-type="genus" reg="Euphaneta">Euphaneta</tp:taxon-name-part></tp:taxon-name></italic> is not overly significant, with females only being larger and with broader wings than the males.</p></tp:treatment-sec><tp:treatment-sec><!--Section generated to contain objects referenced in tp:taxon-treatment.--><fig id="F9" position="float" orientation="portrait"><label>Figures 33–39.</label><caption><p>Ventral view of male genitalia of type species of genera belonging to <tp:taxon-name><tp:taxon-name-part taxon-name-part-type="subfamily">Cicinninae</tp:taxon-name-part></tp:taxon-name>: <tp:taxon-name><tp:taxon-name-part taxon-name-part-type="tribe">Cicinnini</tp:taxon-name-part></tp:taxon-name>. Phallus/juxtal complex, when excised, is figured below the genitalia in the lateral view. <bold>33</bold><italic><tp:taxon-name><tp:taxon-name-part taxon-name-part-type="genus" reg="Aceclostria">Aceclostria</tp:taxon-name-part><tp:taxon-name-part taxon-name-part-type="species" reg="mus">mus</tp:taxon-name-part></tp:taxon-name></italic>, St Laurent diss.: 10-8-14:2 (<named-content xmlns:xlink="http://www.w3.org/1999/xlink" content-type="dwc:institutional_code" xlink:type="simple">CUIC</named-content>) <bold>34</bold><italic><tp:taxon-name><tp:taxon-name-part taxon-name-part-type="genus" reg="Aleyda">Aleyda</tp:taxon-name-part><tp:taxon-name-part taxon-name-part-type="species" reg="accipiter">accipiter</tp:taxon-name-part></tp:taxon-name></italic>, genitalia preparation and photo by T Malm, diss.: <named-content xmlns:xlink="http://www.w3.org/1999/xlink" content-type="dwc:institutional_code" xlink:type="simple">NHRS</named-content>-TOBI 000001871 [reused with permission from <xref ref-type="bibr" rid="B107">St Laurent et al. (2018b)</xref>, SHILAP) (<named-content xmlns:xlink="http://www.w3.org/1999/xlink" content-type="dwc:institutional_code" xlink:type="simple">NHRS</named-content>) <bold>35</bold><italic><tp:taxon-name><tp:taxon-name-part taxon-name-part-type="genus" reg="Euphaneta">Euphaneta</tp:taxon-name-part><tp:taxon-name-part taxon-name-part-type="species" reg="divisa">divisa</tp:taxon-name-part></tp:taxon-name></italic>, St Laurent diss.: 3-17-18:1 (<abbrev xmlns:xlink="http://www.w3.org/1999/xlink" content-type="institution" xlink:title="McGuire Center for Lepidoptera and Biodiversity, Gainesville, Florida, USA" id="ABBRID0E56OM" xlink:type="simple">MGCL</abbrev>) <bold>36</bold><tp:taxon-name><tp:taxon-name-part taxon-name-part-type="genus" reg="Cicinnus">Cicinnus</tp:taxon-name-part><tp:taxon-name-part taxon-name-part-type="uncertainty-rank">cf</tp:taxon-name-part><tp:taxon-name-part taxon-name-part-type="species" reg="orthane">orthane</tp:taxon-name-part></tp:taxon-name>, St Laurent diss.: 10-30-17:1 [reused with permission <xref ref-type="bibr" rid="B110">St Laurent et al. (2018c)</xref>, Zootaxa] (<abbrev xmlns:xlink="http://www.w3.org/1999/xlink" content-type="institution" xlink:title="McGuire Center for Lepidoptera and Biodiversity, Gainesville, Florida, USA" id="ABBRID0EWAPM" xlink:type="simple">MGCL</abbrev>) <bold>37</bold><italic><tp:taxon-name><tp:taxon-name-part taxon-name-part-type="genus" reg="Arcinnus">Arcinnus</tp:taxon-name-part><tp:taxon-name-part taxon-name-part-type="species" reg="hoedli">hoedli</tp:taxon-name-part></tp:taxon-name></italic>, St Laurent diss.: LEP20643 (<abbrev xmlns:xlink="http://www.w3.org/1999/xlink" content-type="institution" xlink:title="McGuire Center for Lepidoptera and Biodiversity, Gainesville, Florida, USA" id="ABBRID0EIBPM" xlink:type="simple">MGCL</abbrev>) <bold>38</bold><italic><tp:taxon-name><tp:taxon-name-part taxon-name-part-type="genus" reg="Isoscella">Isoscella</tp:taxon-name-part><tp:taxon-name-part taxon-name-part-type="species" reg="ventana">ventana</tp:taxon-name-part></tp:taxon-name></italic>, St Laurent diss.: 4-29-16:2 [reused with permission from <xref ref-type="bibr" rid="B96">St Laurent and Carvalho (2017b)</xref>, Journal of the Lepidopterists’ Society] (<named-content xmlns:xlink="http://www.w3.org/1999/xlink" content-type="dwc:institutional_code" xlink:type="simple">USNM</named-content>) <bold>39</bold><italic><tp:taxon-name><tp:taxon-name-part taxon-name-part-type="genus" reg="Roelmana">Roelmana</tp:taxon-name-part><tp:taxon-name-part taxon-name-part-type="species" reg="maloba">maloba</tp:taxon-name-part></tp:taxon-name></italic>, St Laurent diss.: 3-22-18:1 (<abbrev xmlns:xlink="http://www.w3.org/1999/xlink" content-type="institution" xlink:title="McGuire Center for Lepidoptera and Biodiversity, Gainesville, Florida, USA" id="ABBRID0EQCPM" xlink:type="simple">MGCL</abbrev>). Scale bar: 1 mm.</p></caption><graphic xmlns:xlink="http://www.w3.org/1999/xlink" xlink:href="zookeys-815-001-g009.jpg" position="float" orientation="portrait" xlink:type="simple" id="oo_255811.jpg"/></fig><fig id="F16" position="float" orientation="portrait"><label>Figures 69–74.</label><caption><p>Ventral view of female genitalia of type species (except where noted) of genera belonging to <tp:taxon-name><tp:taxon-name-part taxon-name-part-type="subfamily">Cicinninae</tp:taxon-name-part></tp:taxon-name>: <tp:taxon-name><tp:taxon-name-part taxon-name-part-type="tribe">Cicinnini</tp:taxon-name-part></tp:taxon-name>. <bold>69</bold><italic><tp:taxon-name><tp:taxon-name-part taxon-name-part-type="genus" reg="Aceclostria">Aceclostria</tp:taxon-name-part><tp:taxon-name-part taxon-name-part-type="species" reg="mus">mus</tp:taxon-name-part></tp:taxon-name></italic>, St Laurent diss.: 3-31-18:8 (<abbrev xmlns:xlink="http://www.w3.org/1999/xlink" content-type="institution" xlink:title="Coll. of Ryan St Laurent, Gainesville, Florida, USA" id="ABBRID0EI3PM" xlink:type="simple">CRAS</abbrev>) <bold>70</bold><italic><tp:taxon-name><tp:taxon-name-part taxon-name-part-type="genus" reg="Aleyda">Aleyda</tp:taxon-name-part><tp:taxon-name-part taxon-name-part-type="species" reg="accipiter">accipiter</tp:taxon-name-part></tp:taxon-name></italic>, St Laurent diss.: 4-24-17:1 [reused with permission from <xref ref-type="bibr" rid="B107">St Laurent et al. (2018b)</xref>, SHILAP) (<named-content xmlns:xlink="http://www.w3.org/1999/xlink" content-type="dwc:institutional_code" xlink:type="simple">CUIC</named-content>) <bold>71</bold><tp:taxon-name><tp:taxon-name-part taxon-name-part-type="genus" reg="Cicinnus">Cicinnus</tp:taxon-name-part><tp:taxon-name-part taxon-name-part-type="uncertainty-rank">cf</tp:taxon-name-part><tp:taxon-name-part taxon-name-part-type="species" reg="orthane">orthane</tp:taxon-name-part></tp:taxon-name>, C. Mielke diss. 34365, elongated ductus and corpus bursae not figured [reused with permission <xref ref-type="bibr" rid="B110">St Laurent et al. (2018c)</xref>, Zootaxa] (<abbrev xmlns:xlink="http://www.w3.org/1999/xlink" content-type="institution" xlink:title="Coll. of Carlos G. C. Mielke, Curitiba, Paraná́, Brazil" id="ABBRID0EW4PM" xlink:type="simple">CGCM</abbrev>) <bold>72</bold><italic><tp:taxon-name><tp:taxon-name-part taxon-name-part-type="genus" reg="Euphaneta">Euphaneta</tp:taxon-name-part><tp:taxon-name-part taxon-name-part-type="species" reg="romani">romani</tp:taxon-name-part></tp:taxon-name></italic>, St Laurent diss.: 3-31-18:9, not the type species of <italic><tp:taxon-name><tp:taxon-name-part taxon-name-part-type="genus" reg="Euphaneta">Euphaneta</tp:taxon-name-part></tp:taxon-name></italic> (<abbrev xmlns:xlink="http://www.w3.org/1999/xlink" content-type="institution" xlink:title="McGuire Center for Lepidoptera and Biodiversity, Gainesville, Florida, USA" id="ABBRID0EP5PM" xlink:type="simple">MGCL</abbrev>) <bold>73</bold><italic><tp:taxon-name><tp:taxon-name-part taxon-name-part-type="genus" reg="Isoscella">Isoscella</tp:taxon-name-part><tp:taxon-name-part taxon-name-part-type="species" reg="ventana">ventana</tp:taxon-name-part></tp:taxon-name></italic>, St Laurent diss.: 3-7-16:1 [reused with permission from <xref ref-type="bibr" rid="B96">St Laurent and Carvalho (2017b)</xref>, Journal of the Lepidopterists’ Society] (<named-content xmlns:xlink="http://www.w3.org/1999/xlink" content-type="dwc:institutional_code" xlink:type="simple">AMNH</named-content>) <bold>74</bold><italic><tp:taxon-name><tp:taxon-name-part taxon-name-part-type="genus" reg="Roelmana">Roelmana</tp:taxon-name-part><tp:taxon-name-part taxon-name-part-type="species" reg="maloba">maloba</tp:taxon-name-part></tp:taxon-name></italic>, St Laurent diss.: 3-31-18:10, corpus bursae not figured (<abbrev xmlns:xlink="http://www.w3.org/1999/xlink" content-type="institution" xlink:title="Coll. of Ryan St Laurent, Gainesville, Florida, USA" id="ABBRID0EX6PM" xlink:type="simple">CRAS</abbrev>). Scale bar: 1 mm.</p></caption><graphic xmlns:xlink="http://www.w3.org/1999/xlink" xlink:href="zookeys-815-001-g016.jpg" position="float" orientation="portrait" xlink:type="simple" id="oo_255818.jpg"/></fig><fig id="F32" position="float" orientation="portrait"><label>Figures 146–152.</label><caption><p>Adult specimens of type species of genera belonging to <tp:taxon-name><tp:taxon-name-part taxon-name-part-type="subfamily">Cicinninae</tp:taxon-name-part></tp:taxon-name>: <tp:taxon-name><tp:taxon-name-part taxon-name-part-type="tribe">Cicinnini</tp:taxon-name-part></tp:taxon-name>. <bold>146</bold><italic><tp:taxon-name><tp:taxon-name-part taxon-name-part-type="genus" reg="Aceclostria">Aceclostria</tp:taxon-name-part><tp:taxon-name-part taxon-name-part-type="species" reg="mus">mus</tp:taxon-name-part></tp:taxon-name></italic>, male [photo S Naumann] (<named-content xmlns:xlink="http://www.w3.org/1999/xlink" content-type="dwc:institutional_code" xlink:type="simple">ZSM</named-content>) <bold>147</bold><tp:taxon-name><tp:taxon-name-part taxon-name-part-type="genus" reg="Aceclostria">A.</tp:taxon-name-part><tp:taxon-name-part taxon-name-part-type="uncertainty-rank">cf</tp:taxon-name-part><tp:taxon-name-part taxon-name-part-type="species" reg="mus">mus</tp:taxon-name-part></tp:taxon-name>, female [photo C Mielke] (<abbrev xmlns:xlink="http://www.w3.org/1999/xlink" content-type="institution" xlink:title="Coll. of Carlos G. C. Mielke, Curitiba, Paraná́, Brazil" id="ABBRID0EAXBO" xlink:type="simple">CGCM</abbrev>) <bold>148</bold><italic><tp:taxon-name><tp:taxon-name-part taxon-name-part-type="genus" reg="Aleyda">Aleyda</tp:taxon-name-part><tp:taxon-name-part taxon-name-part-type="species" reg="accipiter">accipiter</tp:taxon-name-part></tp:taxon-name></italic>, male [reused with permission from <xref ref-type="bibr" rid="B101">St Laurent et al. (2018a)</xref>, SHILAP] (<named-content xmlns:xlink="http://www.w3.org/1999/xlink" content-type="dwc:institutional_code" xlink:type="simple">NHRS</named-content>) <bold>149</bold><italic><tp:taxon-name><tp:taxon-name-part taxon-name-part-type="genus" reg="Aleyda">A.</tp:taxon-name-part><tp:taxon-name-part taxon-name-part-type="species" reg="accipiter">accipiter</tp:taxon-name-part></tp:taxon-name></italic>, female [reused with permission from <xref ref-type="bibr" rid="B107">St Laurent et al. (2018b)</xref>, SHILAP] (<named-content xmlns:xlink="http://www.w3.org/1999/xlink" content-type="dwc:institutional_code" xlink:type="simple">CUIC</named-content>) <bold>150</bold><tp:taxon-name><tp:taxon-name-part taxon-name-part-type="genus" reg="Arcinnus">Arcinnus</tp:taxon-name-part><tp:taxon-name-part taxon-name-part-type="uncertainty-rank">cf</tp:taxon-name-part><tp:taxon-name-part taxon-name-part-type="species" reg="hoedli">hoedli</tp:taxon-name-part></tp:taxon-name>, male (<abbrev xmlns:xlink="http://www.w3.org/1999/xlink" content-type="institution" xlink:title="Museum Witt, Munich, Germany" id="ABBRID0EAZBO" xlink:type="simple">MWM</abbrev>) <bold>151</bold><italic><tp:taxon-name><tp:taxon-name-part taxon-name-part-type="genus" reg="Arcinnus">A.</tp:taxon-name-part><tp:taxon-name-part taxon-name-part-type="species" reg="hoedli">hoedli</tp:taxon-name-part></tp:taxon-name></italic>, female [photo R Lahousse] (<named-content xmlns:xlink="http://www.w3.org/1999/xlink" content-type="dwc:institutional_code" xlink:type="simple">MNHN</named-content>) <bold>152</bold><italic><tp:taxon-name><tp:taxon-name-part taxon-name-part-type="genus" reg="Euphaneta">Euphaneta</tp:taxon-name-part><tp:taxon-name-part taxon-name-part-type="species" reg="divisa">divisa</tp:taxon-name-part></tp:taxon-name></italic>, male (<abbrev xmlns:xlink="http://www.w3.org/1999/xlink" content-type="institution" xlink:title="McGuire Center for Lepidoptera and Biodiversity, Gainesville, Florida, USA" id="ABBRID0EE1BO" xlink:type="simple">MGCL</abbrev>). Scale bar: 1 cm.</p></caption><graphic xmlns:xlink="http://www.w3.org/1999/xlink" xlink:href="zookeys-815-001-g032.jpg" position="float" orientation="portrait" xlink:type="simple" id="oo_255834.jpg"/></fig></tp:treatment-sec><ref-list><ref id="B107"><mixed-citation xmlns:xlink="http://www.w3.org/1999/xlink" xlink:type="simple"><person-group><name name-style="western"><surname>St Laurent</surname><given-names>RA</given-names></name><name name-style="western"><surname>McCabe</surname><given-names>TL</given-names></name><name name-style="western"><surname>Malm</surname><given-names>T</given-names></name></person-group> (<year>2018b</year>) <article-title>Revision of the genus <italic><tp:taxon-name><tp:taxon-name-part taxon-name-part-type="genus">Aleyda</tp:taxon-name-part></tp:taxon-name></italic> Schaus, 1928 with the description of one new species (<tp:taxon-name><tp:taxon-name-part taxon-name-part-type="order">Lepidoptera</tp:taxon-name-part></tp:taxon-name>: <tp:taxon-name><tp:taxon-name-part taxon-name-part-type="family">Mimallonidae</tp:taxon-name-part></tp:taxon-name>).</article-title><source>SHILAP Revista de Lepidopterologia</source><volume>46</volume>: <fpage>157</fpage>–<lpage>167</lpage>.</mixed-citation></ref><ref id="B110"><mixed-citation xmlns:xlink="http://www.w3.org/1999/xlink" xlink:type="simple"><person-group><name name-style="western"><surname>St Laurent</surname><given-names>RA</given-names></name><name name-style="western"><surname>Mielke</surname><given-names>CGC</given-names></name><name name-style="western"><surname>Giusti</surname><given-names>A</given-names></name></person-group> (<year>2018c</year>) <article-title>The identity of <italic><tp:taxon-name><tp:taxon-name-part taxon-name-part-type="genus">Cicinnus</tp:taxon-name-part><tp:taxon-name-part taxon-name-part-type="species">orthane</tp:taxon-name-part></tp:taxon-name></italic> Blanchard, 1852 (<tp:taxon-name><tp:taxon-name-part taxon-name-part-type="order">Lepidoptera</tp:taxon-name-part></tp:taxon-name>, <tp:taxon-name><tp:taxon-name-part taxon-name-part-type="superfamily">Mimallonoidea</tp:taxon-name-part></tp:taxon-name>, <tp:taxon-name><tp:taxon-name-part taxon-name-part-type="family">Mimallonidae</tp:taxon-name-part></tp:taxon-name>), type species of <italic><tp:taxon-name><tp:taxon-name-part taxon-name-part-type="genus">Cicinnus</tp:taxon-name-part></tp:taxon-name></italic> Blanchard, 1852.</article-title><source>Zootaxa</source><volume>4450</volume>: <fpage>275</fpage>–<lpage>285</lpage>. <ext-link xlink:type="simple" ext-link-type="doi" xlink:href="10.11646/zootaxa.4450.2.6">https://doi.org/10.11646/zootaxa.4450.2.6</ext-link></mixed-citation></ref><ref id="B96"><mixed-citation xmlns:xlink="http://www.w3.org/1999/xlink" xlink:type="simple"><person-group><name name-style="western"><surname>St Laurent</surname><given-names>RA</given-names></name><name name-style="western"><surname>Carvalho</surname><given-names>APS</given-names></name></person-group> (<year>2017b</year>) <article-title>A new genus of Andean <tp:taxon-name><tp:taxon-name-part taxon-name-part-type="family">Mimallonidae</tp:taxon-name-part></tp:taxon-name> (<tp:taxon-name><tp:taxon-name-part taxon-name-part-type="superfamily">Mimallonoidea</tp:taxon-name-part></tp:taxon-name>), with the descriptions of four new species.</article-title><source>Journal of the Lepidopterists’ Society</source><volume>71</volume>: <fpage>92</fpage>–<lpage>108</lpage>. <ext-link xlink:type="simple" ext-link-type="doi" xlink:href="10.18473/lepi.71i2.a4">https://doi.org/10.18473/lepi.71i2.a4</ext-link></mixed-citation></ref><ref id="B101"><mixed-citation xmlns:xlink="http://www.w3.org/1999/xlink" xlink:type="simple"><person-group><name name-style="western"><surname>St Laurent</surname><given-names>RA</given-names></name><name name-style="western"><surname>Hamilton</surname><given-names>CA</given-names></name><name name-style="western"><surname>Kawahara</surname><given-names>AY</given-names></name></person-group> (<year>2018a</year>) <article-title>Museum specimens provide phylogenomic data to resolve relationships of sack-bearer moths (<tp:taxon-name><tp:taxon-name-part taxon-name-part-type="order">Lepidoptera</tp:taxon-name-part></tp:taxon-name>, <tp:taxon-name><tp:taxon-name-part taxon-name-part-type="superfamily">Mimallonoidea</tp:taxon-name-part></tp:taxon-name>, <tp:taxon-name><tp:taxon-name-part taxon-name-part-type="family">Mimallonidae</tp:taxon-name-part></tp:taxon-name>).</article-title><source>Systematic Entomology</source><volume>43</volume>: <fpage>729</fpage>–<lpage>761</lpage>. <ext-link xlink:type="simple" ext-link-type="doi" xlink:href="10.1111/syen.12301">https://doi.org/10.1111/syen.12301</ext-link></mixed-citation></ref></ref-list></tp:taxon-treatment>
