# Supplementary material for: Reclassification of the Sack-bearer Moths (Lepidoptera, Mimallonoidea, Mimallonidae)
Source: Zookeys. 2019 Jan 10;(815):1–114. doi: 10.3897/zookeys.815.27335 (PMC6336762; doi:10.3897/zookeys.815.27335)
Supplement: XML Treatment for Isoscella [file zookeys.815.27335-treatment40.xml]

<!DOCTYPE tp:taxon-treatment
  PUBLIC "-//TaxonX//DTD Taxonomic Treatment Publishing DTD v0 20100105//EN" "tax-treatment-NSO.dtd">
<tp:taxon-treatment xmlns:tp="http://www.plazi.org/taxpub"><tp:treatment-meta><kwd-group><label>Taxon classification</label><kwd><named-content xmlns:xlink="http://www.w3.org/1999/xlink" content-type="kingdom">Animalia</named-content></kwd><kwd><named-content xmlns:xlink="http://www.w3.org/1999/xlink" content-type="order">Lepidoptera</named-content></kwd><kwd><named-content xmlns:xlink="http://www.w3.org/1999/xlink" content-type="family">Mimallonidae</named-content></kwd></kwd-group><mixed-citation publication-type="journal"><person-group><name><surname>Laurent</surname><given-names>Ryan A. St</given-names></name><name><surname>Kawahara</surname><given-names>Akito Y.</given-names></name></person-group><article-title>Reclassification of the Sack-bearer Moths (<tp:taxon-name><tp:taxon-name-part taxon-name-part-type="order">Lepidoptera</tp:taxon-name-part></tp:taxon-name>, <tp:taxon-name><tp:taxon-name-part taxon-name-part-type="superfamily">Mimallonoidea</tp:taxon-name-part></tp:taxon-name>, <tp:taxon-name><tp:taxon-name-part taxon-name-part-type="family">Mimallonidae</tp:taxon-name-part></tp:taxon-name>)</article-title><source>Zookeys</source><day>10</day><month>1</month><year>2019</year><volume>2019</volume><issue>815</issue><fpage>1</fpage><lpage>114</lpage><pub-id pub-id-type="doi">10.3897/zookeys.815.27335</pub-id></mixed-citation></tp:treatment-meta><tp:nomenclature><tp:taxon-name>
                <tp:taxon-name-part taxon-name-part-type="genus" reg="Isoscella">Isoscella</tp:taxon-name-part>
              </tp:taxon-name><tp:taxon-authority>St Laurent &amp; Carvalho, 2017b</tp:taxon-authority><xref ref-type="fig" rid="F9">Figs 38</xref><xref ref-type="fig" rid="F16">, 73</xref><xref ref-type="fig" rid="F33">, 157</xref><xref ref-type="fig" rid="F33">, 158</xref><xref ref-type="supplementary-material" rid="S3">; Suppl. material 3: Plate 5</xref><!--PageBreak--></tp:nomenclature><tp:treatment-sec sec-type="type species" id="SECID0EOQCK"><title>Type species.</title><p><italic><tp:taxon-name><tp:taxon-name-part taxon-name-part-type="genus" reg="Perophora">Perophora</tp:taxon-name-part><tp:taxon-name-part taxon-name-part-type="species" reg="ventana">ventana</tp:taxon-name-part></tp:taxon-name></italic> Dognin, 1897.</p></tp:treatment-sec><tp:treatment-sec sec-type="diagnosis" id="SECID0E6QCK"><title>Diagnosis.</title><p><italic><tp:taxon-name><tp:taxon-name-part taxon-name-part-type="genus" reg="Isoscella">Isoscella</tp:taxon-name-part></tp:taxon-name></italic> can be recognized by the following combination of characters: narrow, triangular wings with single ovoid (or more circular in some species) discal hyaline patch. The similar genus <italic><tp:taxon-name><tp:taxon-name-part taxon-name-part-type="genus" reg="Roelmana">Roelmana</tp:taxon-name-part></tp:taxon-name></italic> always has broader, less elongated wings, and may lack hyaline patches entirely.</p></tp:treatment-sec><tp:treatment-sec sec-type="Apomorphies" id="SECID0ETRCK"><title>Apomorphies.</title><p>(1) Gnathos rectangular with mesal pair of thin, parallel arms equal in length to lateral bars of gnathos (Fig. <xref ref-type="fig" rid="F9">38a</xref>); (2) Vincular arms thick, not thin and tusk-like, in most species arms dorsally covered in setae (Fig. <xref ref-type="fig" rid="F9">38b</xref>); (3) Shorter, secondary pair of setae covered plate-like vincular arms located on either side of phallus (Fig. <xref ref-type="fig" rid="F9">38c</xref>).</p></tp:treatment-sec><tp:treatment-sec sec-type="remarks" id="SECID0EFSCK"><title>Remarks.</title><p>In our morphological phylogenetic analyses <italic><tp:taxon-name><tp:taxon-name-part taxon-name-part-type="genus" reg="Isoscella">Isoscella</tp:taxon-name-part></tp:taxon-name></italic> and the related <italic><tp:taxon-name><tp:taxon-name-part taxon-name-part-type="genus" reg="Roelmana">Roelmana</tp:taxon-name-part></tp:taxon-name></italic> below, were poorly differentiated phylogenetically due to strong morphological similarity between these two genera. However, <italic><tp:taxon-name><tp:taxon-name-part taxon-name-part-type="genus" reg="Roelmana">Roelmana</tp:taxon-name-part></tp:taxon-name></italic>, which displays more interspecific variation than within <italic><tp:taxon-name><tp:taxon-name-part taxon-name-part-type="genus" reg="Isoscella">Isoscella</tp:taxon-name-part></tp:taxon-name></italic> (see below) was strongly supported as a monophyletic group in <xref ref-type="bibr" rid="B101">St Laurent et al. (2018a)</xref>, as well as in ongoing molecular phylogenetics that continues to sample more <italic><tp:taxon-name><tp:taxon-name-part taxon-name-part-type="genus" reg="Roelmana">Roelmana</tp:taxon-name-part></tp:taxon-name></italic> species. These molecular phylogenetic studies include the several morphologically distinct species-groups of <italic><tp:taxon-name><tp:taxon-name-part taxon-name-part-type="genus" reg="Roelmana">Roelmana</tp:taxon-name-part></tp:taxon-name></italic>, which formed a clade sister to <italic><tp:taxon-name><tp:taxon-name-part taxon-name-part-type="genus" reg="Isoscella">Isoscella</tp:taxon-name-part></tp:taxon-name></italic>. The most morphologically divergent <italic><tp:taxon-name><tp:taxon-name-part taxon-name-part-type="genus" reg="Isoscella">Isoscella</tp:taxon-name-part></tp:taxon-name></italic> species, <italic><tp:taxon-name><tp:taxon-name-part taxon-name-part-type="genus" reg="Isoscella">I.</tp:taxon-name-part><tp:taxon-name-part taxon-name-part-type="species" reg="andina">andina</tp:taxon-name-part></tp:taxon-name></italic> St Laurent and Carvalho, was not sequenced, but was included in our morphological analyses. This unique species is nested within <italic><tp:taxon-name><tp:taxon-name-part taxon-name-part-type="genus" reg="Isoscella">Isoscella</tp:taxon-name-part></tp:taxon-name></italic> in all analyses except the constrained ML analysis (Fig. <xref ref-type="fig" rid="F1">1</xref>), rendering <italic><tp:taxon-name><tp:taxon-name-part taxon-name-part-type="genus" reg="Isoscella">Isoscella</tp:taxon-name-part></tp:taxon-name></italic> paraphyletic in that analysis. We consider the placement of this taxon as sister to all <tp:taxon-name><tp:taxon-name-part taxon-name-part-type="tribe">Cicinnini</tp:taxon-name-part></tp:taxon-name> in this analysis anomalous considering the presence of all generic <italic><tp:taxon-name><tp:taxon-name-part taxon-name-part-type="genus" reg="Isoscella">Isoscella</tp:taxon-name-part></tp:taxon-name></italic> apomorphies in <italic><tp:taxon-name><tp:taxon-name-part taxon-name-part-type="genus" reg="Isoscella">I.</tp:taxon-name-part><tp:taxon-name-part taxon-name-part-type="species" reg="andina">andina</tp:taxon-name-part></tp:taxon-name></italic>. The observed placement in Fig. <xref ref-type="fig" rid="F1">1</xref> may be due to certain aspects of patterning (e.g., complete, straight ventral forewing postmedial lines in <italic><tp:taxon-name><tp:taxon-name-part taxon-name-part-type="genus" reg="Isoscella">I.</tp:taxon-name-part><tp:taxon-name-part taxon-name-part-type="species" reg="andina">andina</tp:taxon-name-part></tp:taxon-name></italic>) which are unique to this species, whereas genitalia are typical of <italic><tp:taxon-name><tp:taxon-name-part taxon-name-part-type="genus" reg="Isoscella">Isoscella</tp:taxon-name-part></tp:taxon-name></italic>. Therefore, based on the unconstrained analysis, we consider <italic><tp:taxon-name><tp:taxon-name-part taxon-name-part-type="genus" reg="Isoscella">Isoscella</tp:taxon-name-part></tp:taxon-name></italic> to represent a monophyletic lineage, whose relationship to species of <italic><tp:taxon-name><tp:taxon-name-part taxon-name-part-type="genus" reg="Roelmana">Roelmana</tp:taxon-name-part></tp:taxon-name></italic> will likely be more clearly elucidated with denser taxon sampling in our future molecular work.</p></tp:treatment-sec><tp:treatment-sec><!--Section generated to contain objects referenced in tp:taxon-treatment.--><fig id="F9" position="float" orientation="portrait"><label>Figures 33–39.</label><caption><p>Ventral view of male genitalia of type species of genera belonging to <tp:taxon-name><tp:taxon-name-part taxon-name-part-type="subfamily">Cicinninae</tp:taxon-name-part></tp:taxon-name>: <tp:taxon-name><tp:taxon-name-part taxon-name-part-type="tribe">Cicinnini</tp:taxon-name-part></tp:taxon-name>. Phallus/juxtal complex, when excised, is figured below the genitalia in the lateral view. <bold>33</bold><italic><tp:taxon-name><tp:taxon-name-part taxon-name-part-type="genus" reg="Aceclostria">Aceclostria</tp:taxon-name-part><tp:taxon-name-part taxon-name-part-type="species" reg="mus">mus</tp:taxon-name-part></tp:taxon-name></italic>, St Laurent diss.: 10-8-14:2 (<named-content xmlns:xlink="http://www.w3.org/1999/xlink" content-type="dwc:institutional_code" xlink:type="simple">CUIC</named-content>) <bold>34</bold><italic><tp:taxon-name><tp:taxon-name-part taxon-name-part-type="genus" reg="Aleyda">Aleyda</tp:taxon-name-part><tp:taxon-name-part taxon-name-part-type="species" reg="accipiter">accipiter</tp:taxon-name-part></tp:taxon-name></italic>, genitalia preparation and photo by T Malm, diss.: <named-content xmlns:xlink="http://www.w3.org/1999/xlink" content-type="dwc:institutional_code" xlink:type="simple">NHRS</named-content>-TOBI 000001871 [reused with permission from <xref ref-type="bibr" rid="B107">St Laurent et al. (2018b)</xref>, SHILAP) (<named-content xmlns:xlink="http://www.w3.org/1999/xlink" content-type="dwc:institutional_code" xlink:type="simple">NHRS</named-content>) <bold>35</bold><italic><tp:taxon-name><tp:taxon-name-part taxon-name-part-type="genus" reg="Euphaneta">Euphaneta</tp:taxon-name-part><tp:taxon-name-part taxon-name-part-type="species" reg="divisa">divisa</tp:taxon-name-part></tp:taxon-name></italic>, St Laurent diss.: 3-17-18:1 (<abbrev xmlns:xlink="http://www.w3.org/1999/xlink" content-type="institution" xlink:title="McGuire Center for Lepidoptera and Biodiversity, Gainesville, Florida, USA" id="ABBRID0E56OM" xlink:type="simple">MGCL</abbrev>) <bold>36</bold><tp:taxon-name><tp:taxon-name-part taxon-name-part-type="genus" reg="Cicinnus">Cicinnus</tp:taxon-name-part><tp:taxon-name-part taxon-name-part-type="uncertainty-rank">cf</tp:taxon-name-part><tp:taxon-name-part taxon-name-part-type="species" reg="orthane">orthane</tp:taxon-name-part></tp:taxon-name>, St Laurent diss.: 10-30-17:1 [reused with permission <xref ref-type="bibr" rid="B110">St Laurent et al. (2018c)</xref>, Zootaxa] (<abbrev xmlns:xlink="http://www.w3.org/1999/xlink" content-type="institution" xlink:title="McGuire Center for Lepidoptera and Biodiversity, Gainesville, Florida, USA" id="ABBRID0EWAPM" xlink:type="simple">MGCL</abbrev>) <bold>37</bold><italic><tp:taxon-name><tp:taxon-name-part taxon-name-part-type="genus" reg="Arcinnus">Arcinnus</tp:taxon-name-part><tp:taxon-name-part taxon-name-part-type="species" reg="hoedli">hoedli</tp:taxon-name-part></tp:taxon-name></italic>, St Laurent diss.: LEP20643 (<abbrev xmlns:xlink="http://www.w3.org/1999/xlink" content-type="institution" xlink:title="McGuire Center for Lepidoptera and Biodiversity, Gainesville, Florida, USA" id="ABBRID0EIBPM" xlink:type="simple">MGCL</abbrev>) <bold>38</bold><italic><tp:taxon-name><tp:taxon-name-part taxon-name-part-type="genus" reg="Isoscella">Isoscella</tp:taxon-name-part><tp:taxon-name-part taxon-name-part-type="species" reg="ventana">ventana</tp:taxon-name-part></tp:taxon-name></italic>, St Laurent diss.: 4-29-16:2 [reused with permission from <xref ref-type="bibr" rid="B96">St Laurent and Carvalho (2017b)</xref>, Journal of the Lepidopterists’ Society] (<named-content xmlns:xlink="http://www.w3.org/1999/xlink" content-type="dwc:institutional_code" xlink:type="simple">USNM</named-content>) <bold>39</bold><italic><tp:taxon-name><tp:taxon-name-part taxon-name-part-type="genus" reg="Roelmana">Roelmana</tp:taxon-name-part><tp:taxon-name-part taxon-name-part-type="species" reg="maloba">maloba</tp:taxon-name-part></tp:taxon-name></italic>, St Laurent diss.: 3-22-18:1 (<abbrev xmlns:xlink="http://www.w3.org/1999/xlink" content-type="institution" xlink:title="McGuire Center for Lepidoptera and Biodiversity, Gainesville, Florida, USA" id="ABBRID0EQCPM" xlink:type="simple">MGCL</abbrev>). Scale bar: 1 mm.</p></caption><graphic xmlns:xlink="http://www.w3.org/1999/xlink" xlink:href="zookeys-815-001-g009.jpg" position="float" orientation="portrait" xlink:type="simple" id="oo_255811.jpg"/></fig><fig id="F16" position="float" orientation="portrait"><label>Figures 69–74.</label><caption><p>Ventral view of female genitalia of type species (except where noted) of genera belonging to <tp:taxon-name><tp:taxon-name-part taxon-name-part-type="subfamily">Cicinninae</tp:taxon-name-part></tp:taxon-name>: <tp:taxon-name><tp:taxon-name-part taxon-name-part-type="tribe">Cicinnini</tp:taxon-name-part></tp:taxon-name>. <bold>69</bold><italic><tp:taxon-name><tp:taxon-name-part taxon-name-part-type="genus" reg="Aceclostria">Aceclostria</tp:taxon-name-part><tp:taxon-name-part taxon-name-part-type="species" reg="mus">mus</tp:taxon-name-part></tp:taxon-name></italic>, St Laurent diss.: 3-31-18:8 (<abbrev xmlns:xlink="http://www.w3.org/1999/xlink" content-type="institution" xlink:title="Coll. of Ryan St Laurent, Gainesville, Florida, USA" id="ABBRID0EI3PM" xlink:type="simple">CRAS</abbrev>) <bold>70</bold><italic><tp:taxon-name><tp:taxon-name-part taxon-name-part-type="genus" reg="Aleyda">Aleyda</tp:taxon-name-part><tp:taxon-name-part taxon-name-part-type="species" reg="accipiter">accipiter</tp:taxon-name-part></tp:taxon-name></italic>, St Laurent diss.: 4-24-17:1 [reused with permission from <xref ref-type="bibr" rid="B107">St Laurent et al. (2018b)</xref>, SHILAP) (<named-content xmlns:xlink="http://www.w3.org/1999/xlink" content-type="dwc:institutional_code" xlink:type="simple">CUIC</named-content>) <bold>71</bold><tp:taxon-name><tp:taxon-name-part taxon-name-part-type="genus" reg="Cicinnus">Cicinnus</tp:taxon-name-part><tp:taxon-name-part taxon-name-part-type="uncertainty-rank">cf</tp:taxon-name-part><tp:taxon-name-part taxon-name-part-type="species" reg="orthane">orthane</tp:taxon-name-part></tp:taxon-name>, C. Mielke diss. 34365, elongated ductus and corpus bursae not figured [reused with permission <xref ref-type="bibr" rid="B110">St Laurent et al. (2018c)</xref>, Zootaxa] (<abbrev xmlns:xlink="http://www.w3.org/1999/xlink" content-type="institution" xlink:title="Coll. of Carlos G. C. Mielke, Curitiba, Paraná́, Brazil" id="ABBRID0EW4PM" xlink:type="simple">CGCM</abbrev>) <bold>72</bold><italic><tp:taxon-name><tp:taxon-name-part taxon-name-part-type="genus" reg="Euphaneta">Euphaneta</tp:taxon-name-part><tp:taxon-name-part taxon-name-part-type="species" reg="romani">romani</tp:taxon-name-part></tp:taxon-name></italic>, St Laurent diss.: 3-31-18:9, not the type species of <italic><tp:taxon-name><tp:taxon-name-part taxon-name-part-type="genus" reg="Euphaneta">Euphaneta</tp:taxon-name-part></tp:taxon-name></italic> (<abbrev xmlns:xlink="http://www.w3.org/1999/xlink" content-type="institution" xlink:title="McGuire Center for Lepidoptera and Biodiversity, Gainesville, Florida, USA" id="ABBRID0EP5PM" xlink:type="simple">MGCL</abbrev>) <bold>73</bold><italic><tp:taxon-name><tp:taxon-name-part taxon-name-part-type="genus" reg="Isoscella">Isoscella</tp:taxon-name-part><tp:taxon-name-part taxon-name-part-type="species" reg="ventana">ventana</tp:taxon-name-part></tp:taxon-name></italic>, St Laurent diss.: 3-7-16:1 [reused with permission from <xref ref-type="bibr" rid="B96">St Laurent and Carvalho (2017b)</xref>, Journal of the Lepidopterists’ Society] (<named-content xmlns:xlink="http://www.w3.org/1999/xlink" content-type="dwc:institutional_code" xlink:type="simple">AMNH</named-content>) <bold>74</bold><italic><tp:taxon-name><tp:taxon-name-part taxon-name-part-type="genus" reg="Roelmana">Roelmana</tp:taxon-name-part><tp:taxon-name-part taxon-name-part-type="species" reg="maloba">maloba</tp:taxon-name-part></tp:taxon-name></italic>, St Laurent diss.: 3-31-18:10, corpus bursae not figured (<abbrev xmlns:xlink="http://www.w3.org/1999/xlink" content-type="institution" xlink:title="Coll. of Ryan St Laurent, Gainesville, Florida, USA" id="ABBRID0EX6PM" xlink:type="simple">CRAS</abbrev>). Scale bar: 1 mm.</p></caption><graphic xmlns:xlink="http://www.w3.org/1999/xlink" xlink:href="zookeys-815-001-g016.jpg" position="float" orientation="portrait" xlink:type="simple" id="oo_255818.jpg"/></fig><fig id="F33" position="float" orientation="portrait"><label>Figures 153–158.</label><caption><p>Adult specimens of type species of genera belonging to <tp:taxon-name><tp:taxon-name-part taxon-name-part-type="subfamily">Cicinninae</tp:taxon-name-part></tp:taxon-name>: <tp:taxon-name><tp:taxon-name-part taxon-name-part-type="tribe">Cicinnini</tp:taxon-name-part></tp:taxon-name>. <bold>153</bold><tp:taxon-name><tp:taxon-name-part taxon-name-part-type="genus" reg="Cicinnus">Cicinnus</tp:taxon-name-part><tp:taxon-name-part taxon-name-part-type="uncertainty-rank">cf</tp:taxon-name-part><tp:taxon-name-part taxon-name-part-type="species" reg="orthane">orthane</tp:taxon-name-part></tp:taxon-name>, male [reused with permission <xref ref-type="bibr" rid="B110">St Laurent et al. (2018c)</xref>, Zootaxa] (<abbrev xmlns:xlink="http://www.w3.org/1999/xlink" content-type="institution" xlink:title="Coll. of Carlos G. C. Mielke, Curitiba, Paraná́, Brazil" id="ABBRID0ET2BO" xlink:type="simple">CGCM</abbrev>) <bold>154</bold><tp:taxon-name><tp:taxon-name-part taxon-name-part-type="genus" reg="Cicinnus">C.</tp:taxon-name-part><tp:taxon-name-part taxon-name-part-type="uncertainty-rank">cf</tp:taxon-name-part><tp:taxon-name-part taxon-name-part-type="species" reg="orthane">orthane</tp:taxon-name-part></tp:taxon-name>, female [reused with permission <xref ref-type="bibr" rid="B110">St Laurent et al. (2018c)</xref>, Zootaxa] (<abbrev xmlns:xlink="http://www.w3.org/1999/xlink" content-type="institution" xlink:title="Coll. of Carlos G. C. Mielke, Curitiba, Paraná́, Brazil" id="ABBRID0EL3BO" xlink:type="simple">CGCM</abbrev>) <bold>155</bold><italic><tp:taxon-name><tp:taxon-name-part taxon-name-part-type="genus" reg="Roelmana">Roelmana</tp:taxon-name-part><tp:taxon-name-part taxon-name-part-type="species" reg="maloba">maloba</tp:taxon-name-part></tp:taxon-name></italic>, male [photo R Lahousse] (<named-content xmlns:xlink="http://www.w3.org/1999/xlink" content-type="dwc:institutional_code" xlink:type="simple">MNHN</named-content>) <bold>156</bold><italic><tp:taxon-name><tp:taxon-name-part taxon-name-part-type="genus" reg="Roelmana">R.</tp:taxon-name-part><tp:taxon-name-part taxon-name-part-type="species" reg="maloba">maloba</tp:taxon-name-part></tp:taxon-name></italic>, female [photo R Lahousse] (<named-content xmlns:xlink="http://www.w3.org/1999/xlink" content-type="dwc:institutional_code" xlink:type="simple">MNHN</named-content>) <bold>157</bold><italic><tp:taxon-name><tp:taxon-name-part taxon-name-part-type="genus" reg="Isoscella">Isoscella</tp:taxon-name-part><tp:taxon-name-part taxon-name-part-type="species" reg="ventana">ventana</tp:taxon-name-part></tp:taxon-name></italic>, male [photo T Malm] (<named-content xmlns:xlink="http://www.w3.org/1999/xlink" content-type="dwc:institutional_code" xlink:type="simple">NHRS</named-content>) <bold>158</bold><italic><tp:taxon-name><tp:taxon-name-part taxon-name-part-type="genus" reg="Isoscella">I.</tp:taxon-name-part><tp:taxon-name-part taxon-name-part-type="species" reg="ventana">ventana</tp:taxon-name-part></tp:taxon-name></italic>, female [photo S Naumann] (<named-content xmlns:xlink="http://www.w3.org/1999/xlink" content-type="dwc:institutional_code" xlink:type="simple">ZSM</named-content>). Scale bar: 1 cm.</p></caption><graphic xmlns:xlink="http://www.w3.org/1999/xlink" xlink:href="zookeys-815-001-g033.jpg" position="float" orientation="portrait" xlink:type="simple" id="oo_255835.jpg"/></fig><supplementary-material xmlns:xlink="http://www.w3.org/1999/xlink" id="S3" position="float" orientation="portrait" xlink:type="simple"><label>Supplementary material 3</label><p>Figures denoting characters coded in Suppl. material <xref ref-type="supplementary-material" rid="S1">1</xref>: Table 1. Nine plates total, seven plates of genitalia, two plates of external morphology</p><!--PageBreak--><p>Data type: species data</p><media xlink:href="zookeys-815-001-s003.pdf" mimetype="application" mime-subtype="pdf" position="float" orientation="portrait" xlink:type="simple" id="oo_255841.pdf"/><permissions><license license-type="creative-commons-attribution" xlink:href="http://creativecommons.org/licenses/by/4.0/" xlink:type="simple"><license-p>This is an open access article distributed under the terms of the Creative Commons Attribution License (CC BY 4.0), which permits unrestricted use, distribution, and reproduction in any medium, provided the original author and source are credited.</license-p></license></permissions><attrib specific-use="authors">Ryan A. St Laurent, Akito Y. Kawahara</attrib></supplementary-material><supplementary-material xmlns:xlink="http://www.w3.org/1999/xlink" id="S1" position="float" orientation="portrait" xlink:type="simple"><label>Supplementary material 1</label><p>Table 1. Morphological character matrix for <tp:taxon-name><tp:taxon-name-part taxon-name-part-type="family">Mimallonidae</tp:taxon-name-part></tp:taxon-name> and two outgroups</p><p>Data type: species data</p><p>Explanation note: Characters 1 to 25 are male genitalia, 26 to 31 are female genitalia, and 32 to 55 are external morphological characters. See Suppl. material <xref ref-type="supplementary-material" rid="S2">2</xref> for additional explanation of characters and their states. Unknowns are coded as “?”, inapplicable characters are coded as “-”.</p><media xlink:href="zookeys-815-001-s001.xlsx" mimetype="application" mime-subtype="vnd.openxmlformats-officedocument.spreadsheetml.sheet" position="float" orientation="portrait" xlink:type="simple" id="oo_255839.xlsx"/><permissions><license license-type="creative-commons-attribution" xlink:href="http://creativecommons.org/licenses/by/4.0/" xlink:type="simple"><license-p>This is an open access article distributed under the terms of the Creative Commons Attribution License (CC BY 4.0), which permits unrestricted use, distribution, and reproduction in any medium, provided the original author and source are credited.</license-p></license></permissions><attrib specific-use="authors">Ryan A. St Laurent, Akito Y. Kawahara</attrib></supplementary-material><fig id="F1" position="float" orientation="portrait"><label>Figure 1.</label><caption><p>Maximum likelihood tree built using IQ-TREE with a backbone constraint (Suppl. material <xref ref-type="supplementary-material" rid="S4">4</xref>) from the phylogenomic study of <xref ref-type="bibr" rid="B101">St Laurent et al. (2018a)</xref>. Branch lengths are removed so that relationships can be easily visualized. Asterisks denote nodes that were topologically constrained. For branch lengths and all support values, see Suppl. material <xref ref-type="supplementary-material" rid="S6">6</xref>.</p></caption><graphic xmlns:xlink="http://www.w3.org/1999/xlink" xlink:href="zookeys-815-001-g001.jpg" position="float" orientation="portrait" xlink:type="simple" id="oo_255803.jpg"/></fig><supplementary-material xmlns:xlink="http://www.w3.org/1999/xlink" id="S4" position="float" orientation="portrait" xlink:type="simple"><label>Supplementary material 4</label><p>Constraint tree in Newick format, utilized in our constrained ML analysis</p><p>Data type: phylogenetic data</p><p>Explanation note: The constraint tree was derived from the dataset2_PART2 analysis of <xref ref-type="bibr" rid="B101">St Laurent et al. (2018a)</xref>.</p><media xlink:href="zookeys-815-001-s004.tre" mimetype="unknown" mime-subtype="unknown" position="float" orientation="portrait" xlink:type="simple" id="oo_255842.tre"/><permissions><license license-type="creative-commons-attribution" xlink:href="http://creativecommons.org/licenses/by/4.0/" xlink:type="simple"><license-p>This is an open access article distributed under the terms of the Creative Commons Attribution License (CC BY 4.0), which permits unrestricted use, distribution, and reproduction in any medium, provided the original author and source are credited.</license-p></license></permissions><attrib specific-use="authors">Ryan A. St Laurent, Akito Y. Kawahara</attrib></supplementary-material><supplementary-material xmlns:xlink="http://www.w3.org/1999/xlink" id="S6" position="float" orientation="portrait" xlink:type="simple"><label>Supplementary material 6</label><p>Constrained morphological ML analysis conducted in IQ-TREE</p><!--PageBreak--><p>Data type: phylogenetic data</p><p>Explanation note: Support values refer to SH-aLRT/UFBoot. Constraint used can be found in Suppl. material <xref ref-type="supplementary-material" rid="S4">4</xref>.</p><media xlink:href="zookeys-815-001-s006.pdf" mimetype="application" mime-subtype="pdf" position="float" orientation="portrait" xlink:type="simple" id="oo_255844.pdf"/><permissions><license license-type="creative-commons-attribution" xlink:href="http://creativecommons.org/licenses/by/4.0/" xlink:type="simple"><license-p>This is an open access article distributed under the terms of the Creative Commons Attribution License (CC BY 4.0), which permits unrestricted use, distribution, and reproduction in any medium, provided the original author and source are credited.</license-p></license></permissions><attrib specific-use="authors">Ryan A. St Laurent, Akito Y. Kawahara</attrib></supplementary-material></tp:treatment-sec><ref-list><ref id="B107"><mixed-citation xmlns:xlink="http://www.w3.org/1999/xlink" xlink:type="simple"><person-group><name name-style="western"><surname>St Laurent</surname><given-names>RA</given-names></name><name name-style="western"><surname>McCabe</surname><given-names>TL</given-names></name><name name-style="western"><surname>Malm</surname><given-names>T</given-names></name></person-group> (<year>2018b</year>) <article-title>Revision of the genus <italic><tp:taxon-name><tp:taxon-name-part taxon-name-part-type="genus">Aleyda</tp:taxon-name-part></tp:taxon-name></italic> Schaus, 1928 with the description of one new species (<tp:taxon-name><tp:taxon-name-part taxon-name-part-type="order">Lepidoptera</tp:taxon-name-part></tp:taxon-name>: <tp:taxon-name><tp:taxon-name-part taxon-name-part-type="family">Mimallonidae</tp:taxon-name-part></tp:taxon-name>).</article-title><source>SHILAP Revista de Lepidopterologia</source><volume>46</volume>: <fpage>157</fpage>–<lpage>167</lpage>.</mixed-citation></ref><ref id="B110"><mixed-citation xmlns:xlink="http://www.w3.org/1999/xlink" xlink:type="simple"><person-group><name name-style="western"><surname>St Laurent</surname><given-names>RA</given-names></name><name name-style="western"><surname>Mielke</surname><given-names>CGC</given-names></name><name name-style="western"><surname>Giusti</surname><given-names>A</given-names></name></person-group> (<year>2018c</year>) <article-title>The identity of <italic><tp:taxon-name><tp:taxon-name-part taxon-name-part-type="genus">Cicinnus</tp:taxon-name-part><tp:taxon-name-part taxon-name-part-type="species">orthane</tp:taxon-name-part></tp:taxon-name></italic> Blanchard, 1852 (<tp:taxon-name><tp:taxon-name-part taxon-name-part-type="order">Lepidoptera</tp:taxon-name-part></tp:taxon-name>, <tp:taxon-name><tp:taxon-name-part taxon-name-part-type="superfamily">Mimallonoidea</tp:taxon-name-part></tp:taxon-name>, <tp:taxon-name><tp:taxon-name-part taxon-name-part-type="family">Mimallonidae</tp:taxon-name-part></tp:taxon-name>), type species of <italic><tp:taxon-name><tp:taxon-name-part taxon-name-part-type="genus">Cicinnus</tp:taxon-name-part></tp:taxon-name></italic> Blanchard, 1852.</article-title><source>Zootaxa</source><volume>4450</volume>: <fpage>275</fpage>–<lpage>285</lpage>. <ext-link xlink:type="simple" ext-link-type="doi" xlink:href="10.11646/zootaxa.4450.2.6">https://doi.org/10.11646/zootaxa.4450.2.6</ext-link></mixed-citation></ref><ref id="B96"><mixed-citation xmlns:xlink="http://www.w3.org/1999/xlink" xlink:type="simple"><person-group><name name-style="western"><surname>St Laurent</surname><given-names>RA</given-names></name><name name-style="western"><surname>Carvalho</surname><given-names>APS</given-names></name></person-group> (<year>2017b</year>) <article-title>A new genus of Andean <tp:taxon-name><tp:taxon-name-part taxon-name-part-type="family">Mimallonidae</tp:taxon-name-part></tp:taxon-name> (<tp:taxon-name><tp:taxon-name-part taxon-name-part-type="superfamily">Mimallonoidea</tp:taxon-name-part></tp:taxon-name>), with the descriptions of four new species.</article-title><source>Journal of the Lepidopterists’ Society</source><volume>71</volume>: <fpage>92</fpage>–<lpage>108</lpage>. <ext-link xlink:type="simple" ext-link-type="doi" xlink:href="10.18473/lepi.71i2.a4">https://doi.org/10.18473/lepi.71i2.a4</ext-link></mixed-citation></ref><ref id="B101"><mixed-citation xmlns:xlink="http://www.w3.org/1999/xlink" xlink:type="simple"><person-group><name name-style="western"><surname>St Laurent</surname><given-names>RA</given-names></name><name name-style="western"><surname>Hamilton</surname><given-names>CA</given-names></name><name name-style="western"><surname>Kawahara</surname><given-names>AY</given-names></name></person-group> (<year>2018a</year>) <article-title>Museum specimens provide phylogenomic data to resolve relationships of sack-bearer moths (<tp:taxon-name><tp:taxon-name-part taxon-name-part-type="order">Lepidoptera</tp:taxon-name-part></tp:taxon-name>, <tp:taxon-name><tp:taxon-name-part taxon-name-part-type="superfamily">Mimallonoidea</tp:taxon-name-part></tp:taxon-name>, <tp:taxon-name><tp:taxon-name-part taxon-name-part-type="family">Mimallonidae</tp:taxon-name-part></tp:taxon-name>).</article-title><source>Systematic Entomology</source><volume>43</volume>: <fpage>729</fpage>–<lpage>761</lpage>. <ext-link xlink:type="simple" ext-link-type="doi" xlink:href="10.1111/syen.12301">https://doi.org/10.1111/syen.12301</ext-link></mixed-citation></ref></ref-list></tp:taxon-treatment>
