# Supplementary material for: Reclassification of the Sack-bearer Moths (Lepidoptera, Mimallonoidea, Mimallonidae)
Source: Zookeys. 2019 Jan 10;(815):1–114. doi: 10.3897/zookeys.815.27335 (PMC6336762; doi:10.3897/zookeys.815.27335)
Supplement: Supplementary material 1 [file zookeys-815-001-s001.xlsx]

## Sheet: Sheet1
	Male genitalia																									Female genitalia						External morphology
	1	2	3	4	5	6	7	8	9	10	11	12	13	14	15	16	17	18	19	20	21	22	23	24	25	26	27	28	29	30	31	32	33	34	35	36	37	38	39	40	41	42	43	44	45	46	47	48	49
Citheronia splendens	1	0	0	-	-	-	0	0	0	3	0	?	0	1	C	0	5	0	0	4	0	0	1	6	1	1	1	0	0	1	?	0	2	0	6	1	1	0	0	2	0	0	0	0	1	1	1	1	0
Galleria mellonella	1	1	0	-	-	-	0	0	0	?	0	?	?	1	0	0	1	0	0	4	0	0	1	0	?	1	1	0	?	3	1	0	0	0	1	0	0	0	0	0	0	0	0	1	0	0	0	0	0
Zaphanta fraterna	7	0	1	1	1	0	0	0	0	1	0	0	0	1	0	0	0	0	0	2	0	0	1	1	0	1	1	0	0	1	1	1	1	1	1	0	0	0	0	0	1	0	0	1	1	?	1	1	0
Zaphanta infantilis	7	0	1	1	1	0	0	0	0	1	5	0	0	1	0	0	0	0	0	2	0	0	1	1	0	1	1	0	0	1	1	1	1	1	1	0	0	0	0	0	1	0	0	1	1	1	1	1	0
Cunicumara anae	3	0	1	1	2	2	0	0	0	2	0	0	0	2	1	0	3	0	0	2	0	0	2	0	0	?	?	?	?	?	?	?	1	1	3	1	1	0	1	0	0	0	0	0	1	0	1	0	0
Menevia lantona	4	0	1	1	5	1	0	0	0	0	8	0	2	2	2	0	3	0	0	2	0	0	2	0	0	1	1	0	0	?	0	1	1	1	3	1	1	0	1	0	0	0	0	0	1	0	1	1	0
Menevia magna	4	0	1	1	5	2	0	0	0	0	8	0	2	2	2	0	3	0	0	2	0	0	2	3	0	1	1	0	0	3	0	1	1	1	3	1	1	0	0	1	0	0	0	0	1	0	1	0	0
Menevia rosea	4	0	1	1	5	2	0	0	0	0	8	0	2	2	2	0	3	0	0	2	0	0	2	3	0	?	?	?	?	?	?	?	1	1	3	1	1	0	1	0	0	0	0	0	1	0	1	0	0
Menevia torvamessoria	4	0	1	1	5	2	0	0	0	0	8	0	2	2	0	0	3	0	0	2	0	0	2	3	0	?	?	?	?	?	?	?	1	1	3	1	1	0	2	0	0	0	0	0	1	0	1	0	0
Menevia lucara	4	0	1	1	6	2	0	0	0	0	8	0	2	2	2	0	3	0	0	2	0	0	2	0	0	1	1	0	0	3	0	1	1	1	3	1	1	0	1	1	0	0	0	0	1	0	1	0	0
Menevia menapia	4	0	1	1	6	2	0	0	0	0	8	0	2	2	2	0	3	0	0	2	0	0	2	0	0	?	?	?	?	?	?	?	1	1	3	1	1	0	1	0	0	0	0	0	1	0	1	0	0
Menevia mielkei	4	0	1	1	6	2	0	0	0	0	8	0	2	2	0	0	3	0	0	2	0	0	2	3	0	?	?	?	?	?	?	1	1	1	3	1	1	0	1	0	0	0	0	0	1	0	1	0	0
Menevia ostia	4	0	1	1	5	2	0	0	0	0	8	0	2	2	2	0	3	0	0	2	0	0	2	3	0	1	1	1	0	?	0	1	1	1	3	1	1	0	0	1	0	0	0	0	1	0	1	0	0
Menevia pallida	4	0	1	1	5	2	0	0	0	0	8	0	2	2	3	0	3	0	0	2	0	0	2	3	0	1	1	0	0	?	0	1	1	1	3	1	1	0	0	1	0	0	0	0	1	0	1	0	0
Menevia alurca	4	0	1	1	5	1	0	0	0	0	8	0	2	2	3	0	1	0	0	2	0	0	2	3	0	1	1	0	0	?	0	1	1	1	3	1	1	0	1	1	0	0	0	0	1	0	1	0	0
Menevia australis	4	0	1	1	5	1	0	0	0	0	8	0	2	2	3	0	1	0	0	2	0	0	2	3	0	1	1	0	0	?	0	1	1	1	3	1	1	0	1	1	0	0	0	0	1	0	1	0	0
Menevia plagiata	4	0	1	1	5	1	0	0	0	0	8	0	2	2	3	0	1	0	0	2	0	0	2	3	0	1	1	0	0	?	0	1	1	1	3	1	1	0	1	1	0	0	0	0	1	0	1	0	0
Menevia cordillera	4	0	1	1	5	1	0	0	0	0	8	0	2	2	3	0	3	0	0	2	0	0	2	3	0	?	?	?	?	?	?	?	1	1	3	1	1	0	1	1	0	0	0	0	1	0	1	0	0
Menevia delphinus	4	0	1	1	5	1	0	0	0	0	8	0	2	2	3	0	3	0	0	2	0	0	2	3	0	1	1	2	0	?	0	1	1	1	3	1	1	0	1	1	0	0	0	0	1	0	1	0	0
Menevia franclemonti	4	0	1	1	5	1	0	0	0	0	8	0	2	2	3	0	3	0	0	2	0	0	2	0	0	?	?	?	?	?	?	1	1	1	3	1	1	0	1	1	0	0	0	0	1	0	1	0	0
Menevia vulgaricula	4	0	1	1	5	1	0	0	0	0	8	0	2	2	3	0	3	0	0	2	0	0	2	3	0	1	1	0	0	?	0	1	1	1	3	1	1	0	1	1	0	0	0	0	1	0	1	0	0
Menevia vulgaris	4	0	1	1	5	1	0	0	0	0	8	0	2	2	3	0	3	0	0	2	0	0	2	0	0	1	1	0	0	3	0	1	1	1	3	1	1	0	1	1	0	0	0	0	1	0	1	0	0
Roelofa elyanae	3	0	1	1	2	2	0	0	0	0	7	0	2	2	1	0	3	0	0	2	0	0	1	4	0	0	1	0	0	3	1	2	2	0	3	1	1	0	1	1	0	0	0	0	1	0	1	0	0
Roelofa hegewischi	3	0	1	1	4	2	0	0	0	0	7	0	2	2	0	0	3	0	0	2	0	0	1	4	0	?	?	?	?	?	?	0	2	0	5	0	1	0	1	1	0	0	0	0	1	0	1	0	0
Roelofa maricia	3	0	1	1	4	2	0	0	0	0	7	0	2	2	0	0	3	0	0	2	0	0	1	0	0	0	1	0	0	1	1	0	2	0	5	1	1	0	1	1	0	3	0	0	1	0	1	0	0
Roelofa narga	3	0	1	1	4	2	0	0	0	0	7	0	2	2	0	0	3	0	0	2	0	0	1	4	0	0	1	0	0	3	1	0	2	0	3	1	1	0	1	1	0	3	0	0	1	0	1	0	0
Roelofa olivia	3	0	1	1	4	2	0	0	0	0	7	0	2	2	0	0	3	0	0	2	0	0	1	0	0	0	1	0	0	3	0	0	2	0	5	0	1	0	1	1	0	0	0	0	1	0	1	0	0
Tolypida amaryllis	0	0	1	0	7	2	0	0	0	0	0	0	2	2	0	0	3	0	0	2	0	0	1	0	0	1	1	1	0	3	0	1	1	1	2	1	1	1	1	0	0	0	0	0	1	0	1	0	0
Tolypida spitzi	0	0	1	0	7	2	0	0	0	0	0	0	2	2	0	0	3	0	0	2	0	0	1	0	0	?	?	?	?	?	?	1	1	1	2	1	1	1	1	0	0	0	0	0	1	0	1	0	0
Eadmuna esperans	4	0	0	-	-	-	0	0	0	0	2	0	0	1	0	0	3	0	0	2	1	0	1	0	0	1	1	1	0	4	0	2	2	1	6	1	1	0	2	2	0	1	0	1	1	0	1	0	0
Eadmuna guianensis	4	0	0	-	-	-	0	0	0	0	2	0	0	1	0	0	3	0	0	2	0	1	1	0	0	?	?	?	?	?	?	?	2	1	6	1	1	0	2	2	0	1	0	1	1	0	1	0	0
Eadmuna paloa	4	0	0	-	-	-	0	0	0	0	2	0	0	1	0	0	3	0	0	2	0	1	1	0	0	1	1	1	0	4	0	2	2	1	6	1	1	0	2	2	0	1	0	1	1	0	1	0	0
Macessoga aelfrida	3	1	0	-	-	-	0	0	0	3	?	0	0	2	2	0	1	0	0	2	0	0	1	0	0	?	?	?	?	?	?	1	2	1	3	1	1	0	2	2	0	1	0	1	1	0	1	0	1
Macessoga laxa	3	1	0	-	-	-	0	0	0	3	?	0	0	2	2	0	1	0	0	2	0	0	1	0	0	?	?	?	?	?	?	?	2	1	3	1	1	0	2	2	0	1	0	1	1	0	1	0	1
Macessoga fabia	3	1	0	-	-	-	0	0	0	0	2	0	0	1	2	0	1	0	0	4	0	0	1	0	0	1	1	1	0	4	0	2	2	1	3	1	1	0	2	2	0	0	0	1	1	1	1	1	0
Mimallo almeidai	4	0	0	-	-	-	0	0	0	0	3	0	0	1	0	0	4	0	0	2	0	0	1	0	0	?	?	?	?	?	?	?	2	1	6	1	1	0	?	2	0	1	0	1	1	0	1	0	1
Mimallo amilia	4	0	0	-	-	-	0	0	0	0	3	0	0	1	0	0	1	0	0	2	2	0	1	0	0	1	1	0	1	1	0	2	2	0	6	1	1	0	2	2	0	1	0	1	1	0	1	0	1
Mimallo hector	4	0	0	-	-	-	0	0	0	0	3	0	0	1	0	0	1	0	0	2	0	0	1	0	0	1	1	0	1	1	0	2	2	1	3	1	1	0	4	2	0	1	0	1	1	0	1	0	1
Mimallo neoamilia	4	0	0	-	-	-	0	0	0	0	3	0	0	1	1	0	1	0	0	2	2	0	1	0	0	?	?	?	?	?	?	?	2	0	6	1	1	0	2	2	0	1	0	1	1	0	1	0	1
Mimallo grisea	4	0	0	-	-	-	0	0	0	0	3	0	2	2	0	0	1	0	0	2	0	0	1	0	0	?	?	?	?	?	?	2	2	1	6	1	1	1	2	2	0	1	0	1	1	0	1	0	1
Tostallo albescens	4	0	0	-	-	-	0	0	0	0	4	0	0	1	1	0	1	0	0	2	0	0	1	0	0	1	1	0	0	1	1	2	2	1	6	1	1	1	2	2	0	0	0	0	1	0	1	0	0
Auroriana colombiana	4	0	1	1	7	1	0	0	0	2	0	0	0	1	5	0	1	0	0	0	0	0	1	0	0	?	?	?	?	?	?	?	1	1	3	1	1	0	4	3	0	0	0	0	1	1	1	1	0
Auroriana florianensis	4	0	1	1	8	0	0	0	0	2	0	0	0	1	6	0	1	0	0	0	0	0	1	0	0	1	1	0	0	1	0	1	1	1	3	1	1	0	4	3	0	0	0	0	1	1	1	1	0
Auroriana gemma	4	0	1	1	8	?	0	0	0	4	0	0	0	1	2	0	1	0	0	0	0	0	1	0	0	?	?	?	?	?	?	?	1	1	3	0	1	0	4	3	0	0	0	0	1	1	1	1	0
Adalgisa croesa	3	0	1	1	9	0	1	0	0	0	0	0	2	1	7	0	1	0	0	1	0	0	1	4	0	1	1	0	0	2	2	2	2	1	6	1	1	0	2	2	0	3	3	0	1	1	1	1	0
Adalgisa stellifera	3	0	1	1	9	0	1	0	0	0	0	0	2	1	7	0	1	0	0	1	0	0	1	4	0	?	?	?	?	?	?	2	2	1	6	1	1	0	2	2	0	3	3	0	1	1	1	1	0
Alheita adelitae	1	0	1	1	3	0	0	0	0	0	0	0	2	1	1	0	4	0	0	4	0	0	0	0	0	?	?	?	?	?	?	2	2	?	4	0	1	0	3	0	0	0	0	0	1	0	1	0	0
Alheita anoca	1	0	1	1	3	0	0	0	0	0	0	0	2	1	1	0	4	0	0	2	0	0	0	0	0	?	?	?	?	?	?	2	2	?	4	0	1	0	3	3	0	0	0	0	1	0	1	0	0
Alheita beroalda	1	0	1	1	3	0	0	0	0	0	0	0	2	1	1	0	4	0	0	2	0	0	0	0	0	?	?	?	?	?	?	?	2	?	4	0	1	0	3	0	0	0	0	0	1	1	1	0	0
Alheita counamama	1	0	1	1	3	0	0	0	0	0	9	0	2	1	1	0	4	0	0	2	0	0	0	0	0	?	?	?	?	?	?	?	2	1	4	0	1	0	3	0	0	0	0	0	1	1	1	1	0
Alheita cymbelina	1	0	1	1	3	0	0	0	0	0	0	0	2	1	1	0	4	0	0	2	0	0	0	0	0	?	?	?	?	?	?	?	2	1	4	0	1	0	3	0	0	0	0	0	1	1	1	0	0
Alheita hermieri	1	0	1	1	3	0	0	0	0	0	9	0	2	1	1	0	?	0	0	2	0	0	0	0	0	?	?	?	?	?	?	?	2	1	4	0	1	0	3	0	0	0	0	0	1	1	1	0	0
Alheita obscura	1	0	1	1	3	0	0	0	0	0	0	0	2	1	1	0	4	0	0	2	0	0	0	0	0	?	?	?	?	?	?	?	2	1	4	0	1	0	3	3	0	0	0	0	1	0	1	0	0
Alheita rionica	1	0	1	1	3	0	0	0	0	0	0	0	2	1	1	0	4	0	0	4	0	0	0	0	0	?	?	?	?	?	?	2	2	1	4	0	1	0	3	0	0	0	0	0	1	0	1	0	0
Arianula feiranovensis	2	0	1	1	9	0	1	0	0	0	0	0	0	0	0	0	1	0	0	2	0	0	1	0	0	?	?	?	?	?	?	?	2	1	3	1	1	0	3	3	0	3	3	0	1	1	1	1	0
Arianula haxairei	2	0	1	1	9	0	1	0	0	0	0	0	0	0	0	0	1	0	0	2	0	0	1	0	0	?	?	?	?	?	?	2	2	1	3	1	1	0	3	3	0	3	3	0	1	1	1	1	0
Herbinalla caudina	2	0	1	1	3	0	0	0	0	0	0	0	2	1	7	0	4	0	0	2	0	1	1	0	0	1	1	0	0	4	1	2	2	1	4	0	1	0	3	3	0	0	0	0	1	1	1	1	0
Tarema bruna	7	0	1	1	3	0	0	0	0	0	6	0	2	1	8	0	4	0	0	2	0	0	0	2	0	?	?	?	?	?	?	?	?	1	4	1	1	0	3	3	0	0	0	0	1	1	1	1	0
Tarema fuscosa	7	0	1	1	3	0	0	0	0	0	A	0	2	1	8	0	4	0	0	2	0	0	0	2	0	1	1	0	0	2	1	2	2	1	4	1	1	0	3	1	0	0	0	0	1	1	1	1	0
Tarema rivara	3	0	1	1	3	0	0	0	0	0	A	0	2	1	8	0	4	0	0	2	0	0	0	2	0	1	1	0	0	2	1	2	2	1	4	1	1	0	3	3	0	0	0	0	1	1	1	1	0
Thaelia anysia	2	0	1	1	D	0	0	0	0	2	6	0	2	1	0	0	1	0	0	2	2	0	1	0	0	?	?	?	?	?	?	2	2	0	3	1	1	0	0	0	0	0	0	0	1	0	1	0	0
Thaelia beniensis	2	0	1	1	D	0	0	0	0	2	0	0	2	1	7	0	4	0	0	2	0	1	1	0	0	?	?	?	?	?	?	?	2	1	3	1	1	0	0	0	0	0	0	0	1	0	1	0	0
Thaelia inornata	2	0	0	-	-	-	0	0	0	2	6	0	2	1	0	0	4	0	0	2	0	0	1	0	0	?	?	?	?	?	?	?	2	1	3	1	1	0	0	0	0	0	0	0	1	0	1	1	0
Thaelia linamariae	2	0	1	1	D	0	0	0	0	2	0	0	2	1	0	0	4	0	0	2	0	1	1	0	0	1	1	0	0	4	2	2	2	1	3	1	1	0	0	0	0	0	0	0	1	0	1	0	0
Thaelia subrubiginosa	3	0	0	-	-	-	0	0	0	2	6	0	2	1	0	0	4	0	0	2	0	0	1	0	0	?	?	?	?	?	?	?	2	1	3	1	1	0	0	0	0	0	0	0	1	0	1	1	0
Fatellalla fatella	6	0	1	1	D	0	0	0	0	0	9	0	2	1	8	0	4	0	0	2	2	0	0	0	0	?	?	?	?	?	?	?	2	1	4	0	1	0	2	2	0	0	0	0	1	0	1	0	0
Citralla rumina	3	0	1	0	A	0	0	0	0	0	0	0	0	2	0	0	1	0	0	2	0	0	0	0	0	1	1	0	1	3	0	2	2	1	1	1	1	0	0	0	0	0	0	1	1	1	1	1	1
Lacosoma arantium	2	0	1	0	A	0	1	0	0	0	0	0	0	2	7	0	1	0	0	2	0	0	0	0	0	1	1	2	0	4	1	2	2	1	4	0	1	0	0	1	0	0	0	1	1	1	1	1	1
Lacosoma aizonicum	2	0	1	0	A	0	1	0	0	0	0	0	0	2	7	0	1	0	0	2	0	1	0	0	0	1	1	1	0	1	0	1	2	1	4	1	1	0	1	1	0	0	0	0	1	1	1	1	1
Lacosoma canens	2	0	1	0	A	0	1	0	0	0	0	0	0	2	0	0	1	0	0	2	0	0	0	0	0	?	?	?	?	?	?	?	2	1	1	0	0	0	0	0	0	0	0	1	1	1	1	0	1
Lacosoma chiridota	2	0	1	0	A	0	1	0	0	0	0	0	0	2	7	0	1	0	0	2	0	1	0	0	0	1	1	1	0	4	0	1	2	1	4	1	1	0	1	1	0	0	0	0	1	1	1	1	1
Lacosoma diederica	2	0	1	0	A	0	1	0	0	0	0	0	0	2	7	0	1	0	0	2	0	0	0	0	0	?	?	?	?	?	?	?	2	1	6	1	1	0	1	0	0	0	0	0	1	1	1	1	1
Lacosoma elassa	2	0	1	0	A	0	1	0	0	0	0	0	0	2	0	0	5	0	0	2	0	1	0	0	0	?	?	?	?	?	?	?	2	1	1	0	0	0	0	1	0	0	0	0	1	1	1	1	0
Lacosoma horii	2	0	1	0	A	0	1	0	0	0	0	0	0	2	7	0	1	0	0	2	0	0	0	0	0	?	?	?	?	?	?	?	?	1	4	1	1	0	1	1	0	0	0	0	1	0	1	0	1
Lacosoma miradorensis	2	0	1	0	A	0	1	0	0	0	0	0	0	2	0	0	5	0	0	2	0	1	0	0	0	?	?	?	?	?	?	2	2	1	1	0	1	0	0	0	0	0	0	0	1	1	1	1	0
Lacosoma morgani	2	0	1	0	A	0	1	0	0	0	0	0	0	2	0	0	5	0	0	2	0	1	0	0	0	?	?	?	?	?	?	?	2	1	1	0	1	0	0	0	0	0	0	0	1	1	1	1	0
Lacosoma ostrinum	2	0	1	0	A	0	1	0	0	0	0	0	0	2	7	0	1	0	0	2	0	0	0	0	0	?	?	?	?	?	?	2	2	1	4	1	1	0	1	1	0	0	0	1	1	1	1	1	1
Lacosoma puniceum	2	0	1	0	A	0	1	0	0	0	0	0	0	2	7	0	1	0	0	2	0	0	0	0	0	1	1	0	0	4	1	1	2	1	4	1	1	0	1	1	0	0	0	1	1	1	1	1	1
Lacosoma perplexa	2	0	1	0	A	0	1	0	0	0	0	0	0	2	0	0	5	0	0	2	0	1	0	0	0	?	?	?	?	?	?	?	2	1	4	0	1	0	0	0	0	0	0	0	1	1	1	1	0
Lacosoma valeroides	2	0	1	0	A	0	1	0	0	0	0	0	0	2	0	0	1	0	0	2	0	0	0	0	0	?	?	?	?	?	?	?	2	1	4	1	1	0	3	3	0	0	0	0	1	1	1	1	1
Lacosoma subrufescens	2	0	1	0	A	0	1	0	0	0	0	0	0	2	7	0	3	0	0	2	0	0	0	0	0	?	?	?	?	?	?	1	2	?	3	1	1	0	1	1	0	0	0	0	1	1	1	1	1
Lacosoma syrinx	5	0	1	0	A	0	1	0	0	0	0	0	0	2	2	0	5	0	0	2	0	0	0	0	0	?	?	?	?	?	?	2	2	1	6	1	1	0	2	2	0	0	0	0	1	1	1	1	1
Lacosoma ursmara	2	0	1	0	A	0	1	0	0	0	0	0	0	2	7	0	1	0	0	2	0	1	0	0	0	?	?	?	?	?	?	1	2	1	4	1	1	0	0	1	0	0	0	0	1	1	1	1	1
Vanenga mediorosea	5	0	0	-	-	-	1	0	0	0	0	0	2	2	7	0	1	0	0	2	0	0	0	0	0	0	1	0	1	4	0	2	2	1	3	1	1	0	1	1	0	0	0	0	1	0	1	1	0
Vanenga mera	5	0	0	-	-	-	1	0	0	0	0	0	2	2	7	0	1	0	0	2	0	0	0	0	0	1	1	0	1	4	0	2	2	1	3	1	1	0	1	1	0	0	0	0	1	0	1	1	0
Reinmara andensis	7	0	1	1	2	2	0	0	0	0	0	0	1	1	4	0	4	0	0	2	0	0	1	0	0	?	?	?	?	?	?	?	2	1	4	1	1	0	2	3	0	0	0	0	1	1	1	1	2
Reinmara atlantica	7	0	1	1	2	2	0	0	0	0	0	0	1	1	4	0	4	0	0	2	0	0	1	0	0	?	?	?	?	?	?	?	2	1	4	1	1	0	2	3	0	0	0	1	1	1	1	1	2
Reinmara enthona	7	0	1	1	2	2	0	0	0	0	0	0	1	1	4	0	4	0	0	2	0	0	1	0	0	1	1	0	0	3	1	0	2	1	4	1	1	0	2	3	0	0	0	1	1	1	1	1	2
Reinmara ignea	7	0	1	1	2	1	0	0	0	0	0	0	1	1	4	0	4	0	0	4	0	0	1	0	0	1	1	1	0	1	0	1	?	1	4	1	1	0	1	1	0	0	0	0	1	1	1	1	2
Reinmara minasa	7	0	1	1	2	2	0	0	0	0	0	0	1	1	4	0	4	0	0	2	0	0	1	0	0	1	1	0	0	?	1	0	2	1	4	1	1	0	1	1	0	0	0	0	1	0	1	1	2
Reinmara occidentalis	7	0	1	1	2	2	0	0	0	0	0	0	1	1	4	0	4	0	0	2	0	0	1	0	0	?	?	?	?	?	?	?	2	1	4	1	1	0	1	3	0	0	0	1	1	1	1	1	0
Reinmara wolfei	7	0	1	1	2	2	0	0	0	0	0	0	1	1	4	0	4	0	0	2	0	0	1	0	0	1	1	0	0	3	1	0	2	1	4	1	1	0	2	3	0	0	0	1	1	0	1	1	2
Trogoptera althora	2	0	1	1	1	2	0	0	0	0	0	0	1	1	4	0	4	0	0	2	0	0	1	0	0	?	?	?	?	?	?	2	2	1	3	0	0	0	1	0	0	0	0	1	1	0	1	1	2
Trogoptera guianaca	2	0	1	1	1	1	0	0	0	0	0	0	1	1	4	0	4	0	0	2	0	0	1	0	0	?	?	?	?	?	?	2	2	1	3	0	0	0	1	0	0	0	0	1	1	1	1	1	2
Trogoptera maroniensis	2	0	1	1	1	1	0	0	0	0	0	0	1	1	4	0	2	0	0	2	0	0	1	0	0	?	?	?	?	?	?	2	2	1	4	1	1	0	1	1	0	0	0	0	1	0	1	1	2
Trogoptera semililacea	2	0	1	1	1	1	0	0	0	0	0	0	1	1	4	0	2	0	0	2	0	0	1	0	0	?	?	?	?	?	?	?	2	1	4	1	1	0	?	?	?	0	0	0	1	1	?	?	2
Druentica brosica	2	0	1	0	B	0	0	1	0	0	0	1	0	1	B	0	3	0	0	2	0	0	1	0	0	?	?	?	?	?	?	2	2	?	6	1	1	0	2	2	0	1	0	1	1	1	1	0	1
Druentica coralie	3	0	1	0	B	0	0	1	0	0	0	1	0	1	B	0	3	0	0	2	0	0	1	0	0	?	?	?	?	?	?	2	2	0	3	1	1	0	1	1	0	0	0	1	1	1	1	0	0
Druentica fanoveira	3	0	1	0	B	0	0	1	0	0	0	1	0	1	B	?	3	0	0	2	0	0	1	0	0	?	?	?	?	?	?	2	2	0	3	1	1	0	1	1	0	0	0	1	1	1	1	1	0
Druentica differenciata	3	0	1	0	B	0	0	1	0	0	0	1	0	1	B	?	3	0	0	2	0	0	1	0	0	?	?	?	?	?	?	2	2	0	3	1	1	0	1	1	0	0	0	1	1	1	1	0	0
Druentica garretti	2	0	1	0	2	0	0	1	0	0	0	0	0	1	B	0	3	0	0	2	0	0	1	0	0	?	?	?	?	?	?	2	2	0	3	1	1	0	0	2	0	0	0	1	1	1	1	0	1
Druentica lola	3	0	1	0	B	0	0	1	0	0	0	?	0	1	0	0	1	0	0	0	0	0	1	0	0	?	?	?	?	?	?	2	2	0	3	1	1	0	1	1	0	1	0	1	1	0	1	0	1
Druentica macallia	2	0	1	0	B	0	0	1	0	0	0	1	0	1	?	?	3	0	0	2	0	0	1	0	0	?	?	?	?	?	?	?	2	0	3	1	1	0	1	1	0	1	0	1	1	1	1	1	0
Druentica melastoma	3	0	1	0	B	0	0	1	0	0	0	1	0	1	0	?	3	0	0	2	0	0	1	0	0	?	?	?	?	?	?	2	2	0	3	1	1	0	1	1	0	0	0	1	1	1	1	?	0
Druentica muta	3	0	1	0	B	0	0	1	0	0	0	1	0	1	0	0	1	0	0	2	0	0	1	0	0	?	?	?	?	?	?	2	2	1	6	1	1	0	2	2	0	0	0	1	1	1	1	0	1
Druentica partha	3	0	1	0	B	0	0	1	0	0	9	1	0	1	B	1	3	0	0	2	0	0	1	0	0	0	1	0	0	3	1	2	2	0	3	1	1	0	1	0	0	0	0	1	1	1	1	0	0
Druentica patawa	3	0	1	0	B	0	0	1	0	0	0	1	0	1	B	0	3	0	0	2	0	0	1	0	0	?	?	?	?	?	?	2	2	?	3	1	1	0	1	1	0	0	0	1	1	1	1	0	0
Druentica putidula	2	0	1	0	B	0	0	1	0	0	0	1	0	1	B	0	3	0	0	2	0	0	1	0	0	?	?	?	?	?	?	2	2	?	3	1	1	0	1	1	0	0	0	1	1	1	1	1	0
Lepismalla montagnaniae	2	0	1	1	C	1	0	2	0	0	0	1	2	1	B	1	1	0	0	3	0	0	0	0	0	?	?	?	?	?	?	?	2	1	3	0	1	0	1	1	0	0	0	0	1	1	1	1	0
Micrallo minutus	4	0	1	0	C	0	0	1	0	0	0	1	0	1	B	1	6	0	0	3	0	0	1	0	0	1	1	0	0	?	0	2	2	0	3	0	1	0	4	4	0	0	0	1	1	0	1	1	0
Pamea albistriga	3	0	1	0	B	0	0	1	0	0	0	0	0	1	B	0	1	0	0	2	0	0	1	0	0	?	1	0	0	?	0	1	2	1	3	1	1	0	4	2	0	0	0	1	1	0	1	0	0
Procinnus acuta	3	0	1	1	C	1	0	1	0	0	0	1	0	1	B	1	4	0	0	3	0	0	1	0	0	0	1	0	0	?	0	1	2	0	3	0	1	0	4	1	0	0	0	0	1	1	1	1	0
Procinnus cahureli	3	0	1	1	C	1	0	1	0	0	0	1	0	1	B	1	4	0	0	3	0	0	1	0	0	?	?	?	?	?	?	1	2	0	3	0	1	0	1	0	0	0	0	0	1	1	1	1	0
Ulaluma valva	4	0	0	-	-	-	0	1	0	0	0	1	0	1	A	0	3	0	0	2	0	?	1	0	0	1	1	0	1	0	0	2	2	0	3	1	1	0	4	4	0	0	0	0	1	0	1	1	0
Lurama quindiuna	4	0	0	-	-	-	0	0	0	0	1	1	2	1	0	0	2	0	0	4	0	0	1	0	0	1	1	0	0	0	1	1	1	1	3	1	1	0	1	1	0	0	0	0	1	0	1	1	0
Ulmara azurula	4	0	1	0	0	0	0	0	0	0	1	1	2	1	0	0	1	0	0	2	1	0	1	5	0	?	?	?	?	?	?	?	1	1	6	1	1	0	2	2	0	0	0	0	1	0	1	0	1
Ulmara conjuncta	4	0	1	1	0	1	0	0	0	0	1	1	2	1	9	0	1	0	0	2	1	0	1	5	0	1	1	0	0	0	1	1	1	1	6	1	1	0	2	2	0	0	0	0	1	0	1	0	0
Ulmara dombroskiei	4	0	1	0	0	0	0	0	0	0	1	1	2	1	9	0	1	0	0	2	1	0	1	5	0	?	?	?	?	?	?	?	1	1	6	1	1	0	2	2	0	0	0	0	1	0	1	0	1
Ulmara rotunda	4	0	1	0	0	0	0	0	0	0	1	1	2	1	9	0	1	0	0	2	1	0	1	5	0	?	?	?	?	?	?	1	1	1	6	1	1	0	2	2	0	0	0	0	1	0	1	0	1
Bedosia dulcis	7	0	1	1	4	1	0	0	1	0	0	0	2	3	0	0	7	0	0	2	0	0	2	0	1	?	?	?	?	?	?	1	2	0	3	1	1	0	1	1	0	1	0	0	1	0	1	0	0
Bedosia fraterna	3	0	1	1	4	1	0	0	1	0	0	0	2	3	0	0	7	0	0	2	0	0	2	0	1	?	?	?	?	?	?	1	2	0	3	1	1	0	1	3	0	1	0	0	1	0	1	0	0
Bedosia itamaraty	7	0	1	1	4	1	0	0	1	0	0	0	2	3	0	0	7	0	0	2	0	0	1	0	1	?	?	?	?	?	?	1	2	0	3	1	1	0	1	3	0	1	0	0	1	0	1	0	0
Bedosia trailii	3	0	1	1	4	1	0	0	1	0	0	0	2	3	0	0	7	0	0	2	0	0	1	0	1	?	?	?	?	?	?	1	2	0	3	1	1	0	1	1	0	1	0	0	1	0	1	0	0
Bedosia yenuga	7	0	1	1	4	1	0	0	1	0	0	0	2	3	0	0	7	0	0	2	0	0	1	0	1	?	?	?	?	?	?	1	2	0	3	1	1	0	1	1	0	1	0	0	1	0	1	0	0
Bedosiallo eugenia	3	0	1	1	2	1	0	0	0	0	0	0	2	3	0	0	5	0	0	4	0	0	1	0	0	?	?	?	?	?	?	?	2	0	3	1	1	0	1	0	0	1	0	0	1	1	1	0	0
Bedosiallo forbesi	3	0	1	1	2	1	0	0	0	0	0	0	2	3	0	0	1	0	0	4	0	0	1	0	0	1	1	1	0	?	1	1	2	0	3	1	1	0	1	1	0	1	1	0	1	1	1	1	0
Bedosiallo sylvia	3	0	1	1	2	1	0	0	0	0	0	0	2	3	0	0	5	0	0	4	0	0	1	0	0	1	1	1	0	?	1	1	2	0	3	1	1	0	1	1	0	1	1	0	1	0	1	1	0
Bedosiallo volucris	4	0	1	1	2	1	0	0	0	0	0	0	2	3	0	0	5	0	0	4	0	0	1	0	0	?	?	?	?	?	?	?	2	0	3	1	1	0	1	1	0	1	0	0	1	1	1	1	0
Bedosiallo styx	4	0	1	1	2	1	0	0	0	0	0	0	0	1	0	0	1	0	0	4	0	0	1	0	0	?	?	?	?	?	?	?	2	0	3	1	1	0	1	1	0	1	1	0	1	1	1	0	0
Bedosiallo moengus	4	0	1	1	2	1	0	0	0	0	0	0	0	1	0	0	1	0	0	4	0	0	1	0	0	?	?	?	?	?	?	?	2	0	3	1	1	0	1	1	0	1	0	0	1	0	1	1	0
Bedosiallo minimalis	3	0	1	1	2	1	0	0	0	0	0	0	?	3	0	0	1	0	0	2	0	1	1	0	0	?	?	?	?	?	?	?	2	?	3	1	1	0	1	1	0	1	0	0	1	0	1	1	0
Aceclostria mus	3	0	1	1	2	3	0	0	1	0	0	0	0	3	0	0	7	1	1	2	0	0	2	0	0	1	1	0	0	3	1	1	2	0	3	1	1	0	1	1	0	0	0	1	1	1	1	1	0
Aleyda accipiter	2	0	1	1	0	3	0	0	1	0	0	0	0	3	A	0	7	0	1	2	0	0	1	0	2	1	1	0	0	0	2	2	2	0	1	1	1	0	0	0	0	2	2	0	1	1	1	1	0
Aleyda heppneri	2	0	1	1	0	3	0	0	1	0	0	0	0	3	A	0	7	0	1	2	0	0	1	0	2	1	1	0	0	0	2	2	2	0	1	1	1	0	0	0	0	2	2	0	1	1	1	1	0
Arcinnus hoedli	2	0	1	1	0	?	0	0	2	0	0	0	0	3	0	0	6	0	1	2	2	0	1	0	0	1	1	0	1	4	2	2	2	0	3	1	1	0	4	4	0	1	0	1	1	1	1	0	0
Arcinnus xingua	2	0	1	1	0	?	0	0	2	0	0	0	0	3	0	0	6	0	1	2	2	0	1	0	0	?	?	?	?	?	?	?	2	0	3	1	1	0	4	4	0	1	0	1	1	1	1	0	0
Cicinnus melgibsoni	2	0	1	1	2	3	0	0	0	0	0	0	0	3	0	0	6	0	?	4	0	0	1	0	2	?	?	?	?	?	?	1	2	0	3	1	1	0	4	4	0	0	0	1	1	1	1	1	0
Cicinnus melsheimeri	2	0	1	1	2	3	0	0	1	0	0	0	0	3	A	0	6	0	1	2	0	0	1	0	2	1	1	0	0	?	0	1	2	0	3	1	1	0	4	4	0	0	0	1	1	0	1	1	0
Cicinnus orthane	2	0	1	1	2	3	0	0	0	0	0	0	0	3	0	0	6	0	1	4	0	0	1	0	2	1	1	0	0	?	1	1	2	0	3	1	1	0	4	4	0	0	0	1	1	1	1	1	0
Cicinnus incerta	2	0	1	1	2	3	0	0	0	0	0	0	0	3	0	0	6	0	1	4	0	0	1	0	2	?	?	?	?	?	?	1	2	0	3	1	1	0	4	4	0	0	0	1	1	1	1	1	0
Cicinnus bahamensis	2	0	1	1	0	3	0	0	1	0	0	0	0	3	0	0	6	0	1	2	0	0	2	0	2	1	1	2	0	1	2	1	2	0	3	0	1	0	0	0	0	1	0	0	1	1	1	0	0
Cicinnus belaria	2	0	1	0	0	3	0	0	1	0	0	0	0	3	0	0	5	0	1	2	0	0	1	0	2	?	?	?	?	?	?	?	2	0	3	1	1	0	4	4	0	1	1	0	1	1	1	1	0
Cicinnus despecta	2	0	1	1	0	3	0	0	1	0	0	0	0	3	0	0	6	0	1	2	0	0	2	0	2	?	?	?	?	?	?	1	2	0	3	0	1	0	0	0	0	1	0	0	1	1	1	1	0
Cicinnus eminens	2	0	1	1	0	3	0	0	1	0	0	0	0	3	0	0	7	0	1	2	0	0	1	0	?	?	?	?	?	?	?	1	2	0	3	1	1	0	4	4	0	1	1	1	1	1	1	1	0
Cicinnus falcoargenteus	2	0	1	1	0	3	0	0	1	0	0	0	0	3	0	0	6	0	1	2	0	0	2	0	2	?	?	?	?	?	?	1	2	0	1	0	1	0	0	0	0	1	0	0	1	1	1	0	0
Cicinnus felderia	2	0	1	1	0	3	0	0	1	0	0	0	0	3	0	0	6	0	1	2	0	0	1	0	2	?	?	?	?	?	?	1	2	0	3	0	1	0	4	4	0	1	0	0	1	1	1	0	0
Cicinnus floris	2	0	1	0	0	3	0	0	1	0	0	0	0	3	0	0	6	0	1	2	0	0	2	0	2	1	1	0	0	0	2	1	2	0	3	1	1	0	4	4	0	1	0	0	1	1	1	1	0
Cicinnus fogia	2	0	1	1	7	0	0	0	1	0	0	0	0	3	0	0	7	0	1	2	0	0	1	0	0	?	?	?	?	?	?	2	2	0	3	0	1	0	4	4	0	1	1	1	1	1	1	1	0
Cicinnus cerradensis	2	0	1	1	?	0	0	0	1	0	0	0	0	3	0	0	7	0	1	2	0	0	1	0	0	?	?	?	?	?	?	2	2	0	3	0	1	0	4	4	0	1	1	1	1	1	1	1	0
Cicinnus giustii	2	0	1	1	0	3	0	0	1	0	0	0	0	3	0	0	6	0	1	2	0	0	2	0	2	?	?	?	?	?	?	?	2	0	3	1	1	0	4	4	0	1	0	0	1	1	1	1	0
Cicinnus hanseni	2	0	1	1	0	3	0	0	1	0	0	0	0	3	0	0	6	0	1	2	0	0	2	0	2	?	?	?	?	?	?	1	2	0	3	1	1	0	4	4	0	1	0	0	1	1	1	1	0
Cicinnus malca	2	0	1	0	0	3	0	0	1	0	0	0	0	3	0	0	7	0	1	2	0	0	1	0	2	?	?	?	?	?	?	1	2	0	3	0	1	0	4	4	0	1	1	1	1	1	1	1	0
Cicinnus manicora	4	0	1	0	0	3	0	0	1	0	0	0	0	3	0	0	7	0	1	2	0	0	1	0	2	?	?	?	?	?	?	1	2	0	3	0	1	0	0	0	0	1	0	0	1	0	1	0	0
Cicinnus maranhensis	2	0	1	0	0	3	0	0	1	0	0	0	0	3	0	0	7	0	1	2	0	0	1	0	2	?	?	?	?	?	?	1	2	0	3	1	1	0	1	1	0	1	0	1	1	0	1	0	0
Cicinnus packardii	2	0	1	1	0	3	0	0	1	0	0	0	0	3	0	0	6	0	1	2	0	0	2	0	2	1	1	1	0	1	2	1	2	0	3	1	1	0	0	0	0	1	0	0	1	1	1	0	0
Cicinnus patawaensis	2	0	1	0	0	3	0	0	1	0	0	0	0	3	0	0	7	0	1	2	0	0	1	0	2	?	?	?	?	?	?	1	2	0	3	1	1	0	4	4	0	1	1	1	1	1	1	1	0
Cicinnus beta	2	0	1	1	2	3	0	0	1	0	0	0	0	3	0	0	6	0	1	2	0	0	1	0	2	?	?	?	?	?	?	1	2	0	3	1	1	0	4	4	0	1	1	0	1	1	1	1	0
Cicinnus gaia	2	0	1	1	2	3	0	0	1	0	0	0	0	3	0	0	6	0	1	2	0	0	1	0	2	?	?	?	?	?	?	1	2	0	3	1	1	0	4	4	0	1	1	0	1	1	1	1	0
Cicinnus kawensis	2	0	1	1	2	3	0	0	1	0	0	0	0	3	0	0	6	0	1	2	0	0	1	0	2	?	?	?	?	?	?	1	2	0	3	1	1	0	4	4	0	1	1	0	1	1	1	1	0
Cicinnus trini	2	0	1	1	2	3	0	0	1	0	0	0	0	3	0	0	6	0	1	2	0	0	1	0	2	?	?	?	?	?	?	?	2	0	3	1	1	0	4	4	0	1	1	0	1	1	1	1	0
Cicinnus haromana	3	0	1	1	2	1	0	0	1	0	0	0	2	3	0	0	2	0	1	2	0	0	2	0	0	?	?	?	?	?	?	?	2	0	1	1	1	0	4	0	0	0	0	1	1	1	1	0	0
Cicinnus lemoulti	2	0	1	0	0	3	0	0	0	0	0	0	0	4	C	0	7	0	1	4	0	0	1	0	2	?	?	?	?	?	?	1	2	0	3	0	1	0	4	4	0	1	0	0	1	0	1	0	0
Cicinnus mawaja	5	0	1	0	2	0	0	0	0	0	0	0	0	7	0	0	6	0	1	2	0	0	1	0	2	?	?	?	?	?	?	1	2	0	3	0	1	0	1	1	0	0	0	1	1	0	1	0	0
Euphaneta divisa	3	0	1	1	0	3	0	0	1	0	0	0	0	5	0	0	7	0	1	2	0	0	1	0	2	?	?	?	?	?	?	1	2	0	0	1	0	1	0	0	0	2	2	0	1	1	1	1	0
Euphaneta romani	3	0	1	1	0	3	0	0	1	0	0	0	0	5	0	0	7	0	1	2	0	0	1	0	2	0	1	0	1	3	2	1	2	0	0	1	0	1	0	0	0	2	2	0	1	1	1	1	0
Isoscella ventana	3	0	1	1	2	2	0	0	3	0	0	0	0	1	D	0	7	0	1	2	0	0	1	0	2	1	1	2	0	1	2	1	2	0	3	1	1	0	4	1	0	1	1	0	1	1	1	1	0
Isoscella ecuadoriana	3	0	1	1	2	2	0	0	3	0	0	0	0	1	D	0	7	0	1	2	0	0	1	0	2	1	1	2	0	?	2	1	2	0	3	1	1	0	4	2	0	1	1	0	1	1	1	1	0
Isoscella leva	3	0	1	1	2	2	0	0	3	0	0	0	0	1	D	0	7	0	1	2	0	0	1	0	2	1	1	2	0	?	2	1	2	0	3	1	1	0	4	2	0	1	1	0	1	1	1	1	0
Isoscella peigleri	3	0	1	1	2	2	0	0	3	0	0	0	0	1	D	0	7	0	1	2	0	0	1	0	2	1	1	2	0	?	2	1	2	0	3	1	1	0	4	2	0	1	1	1	1	1	1	1	0
Isoscella andina	3	0	1	1	2	2	0	0	3	0	0	0	0	1	0	0	7	0	1	2	0	0	1	0	2	1	1	2	0	?	1	1	2	0	3	1	1	0	1	1	0	1	1	0	1	1	1	1	0
Roelmana beneluzi	2	0	1	1	2	1	0	0	3	0	0	0	0	1	0	0	7	0	1	4	0	0	1	6	2	?	?	?	?	?	?	1	2	0	6	0	1	0	4	4	0	0	0	1	1	1	1	1	0
Roelmana brasiliensis	3	0	1	1	2	1	0	0	3	0	0	0	0	1	D	0	7	0	1	2	0	0	1	0	2	?	?	?	?	?	?	1	2	0	0	0	0	0	4	0	0	1	1	1	1	1	1	1	0
Roelmana laguerrei	3	0	1	1	2	1	0	0	3	0	0	0	0	1	0	0	3	0	1	4	0	0	1	6	2	?	?	?	?	?	?	1	2	0	3	1	1	0	4	4	0	0	0	1	1	1	1	1	0
Roelmana maloba	2	0	1	1	2	1	0	0	3	0	0	0	0	1	0	0	7	0	1	2	0	0	1	0	2	1	1	1	0	?	2	1	2	0	6	1	1	0	4	2	0	1	1	1	1	1	1	1	0
Roelmana vitreata	2	0	1	1	2	1	0	0	3	0	0	0	0	1	D	0	7	0	1	2	0	0	1	0	2	?	?	?	?	?	?	1	2	0	0	1	1	0	4	4	0	1	1	1	1	1	1	1	0
Roelmana pluridiscata	2	0	1	1	2	1	0	0	3	0	0	0	0	1	D	0	7	0	1	2	0	0	1	0	2	?	?	?	?	?	?	1	2	0	0	1	1	0	0	4	0	1	1	1	1	1	1	1	0
Biterolfa althea	2	0	1	0	4	0	0	0	0	0	0	1	0	6	0	0	1	0	0	5	0	0	1	0	0	1	1	1	0	5	?	1	2	0	3	0	1	0	1	1	0	0	0	0	0	0	1	1	0
Biterolfa rana	2	0	1	0	4	0	0	0	0	0	0	1	0	6	0	0	1	0	0	2	0	0	1	0	0	1	1	1	0	5	1	1	2	0	3	0	1	0	1	1	0	0	0	0	0	0	1	1	0
Biterolfa tinalandia	2	0	1	0	4	0	0	0	0	0	0	1	0	6	0	0	1	0	0	5	0	0	1	0	0	1	1	1	0	5	1	1	2	0	3	0	1	0	1	1	0	0	0	0	0	0	1	1	0
Psychocampa alcuna	2	0	1	0	4	2	0	0	0	0	0	1	0	6	0	0	2	0	0	2	2	0	1	0	0	?	?	?	?	?	?	1	2	0	3	0	1	0	2	2	0	0	0	0	1	0	1	0	0
Psychocampa marona	2	0	1	1	4	0	0	0	0	0	0	1	0	6	0	0	2	0	0	5	2	0	1	0	0	?	?	?	?	?	?	1	2	0	3	1	1	0	2	2	0	0	0	0	1	0	1	0	0
Psychocampa bilinea	2	0	1	?	4	2	0	0	0	0	0	1	0	6	0	0	2	0	0	2	0	0	1	0	0	?	?	?	?	?	?	1	2	0	3	1	1	0	1	1	0	0	0	0	1	0	1	0	0
Psychocampa camarinus	2	0	1	0	4	2	0	0	0	0	0	1	0	6	0	0	2	0	0	2	2	0	1	0	0	?	?	?	?	?	?	1	2	0	3	0	1	0	2	2	0	0	0	0	1	0	1	0	0
Psychocampa concolor	2	0	1	1	4	2	0	0	0	0	0	1	0	6	0	0	2	0	0	2	2	0	1	0	0	?	?	?	?	?	?	1	2	0	3	0	1	0	0	1	0	0	0	0	1	0	1	0	0
Psychocampa funebris	2	0	1	1	4	2	0	0	0	0	0	1	0	6	0	0	2	0	0	2	2	0	1	0	0	1	1	1	0	5	1	1	1	0	3	1	1	0	0	0	0	0	0	0	1	0	1	0	0
Psychocampa hamata	2	0	1	0	4	0	0	0	0	0	0	1	0	6	0	0	2	0	0	2	2	0	1	0	0	?	?	?	?	?	?	1	2	0	3	1	1	0	2	2	0	0	0	0	1	0	1	0	0
Psychocampa joanna	2	0	1	1	4	2	0	0	0	0	0	1	0	6	0	0	2	0	0	3	2	0	1	0	0	?	?	?	?	?	?	1	2	0	4	0	1	0	1	1	0	0	0	0	1	0	1	0	0
Psychocampa kohlli	2	0	1	1	4	2	0	0	0	0	0	1	0	6	0	0	2	0	0	2	2	0	1	0	0	?	?	?	?	?	?	1	2	0	4	0	1	0	1	1	0	0	0	0	1	0	1	0	0
Psychocampa lacuna	2	0	1	1	4	2	0	0	0	0	0	1	0	6	0	0	2	0	0	2	2	0	1	0	0	?	?	?	?	?	?	1	2	0	4	0	1	0	1	1	0	0	0	0	1	0	1	0	0
Psychocampa madenus	2	0	1	0	4	2	0	0	0	0	0	1	0	6	0	0	2	0	0	5	2	0	1	0	0	?	?	?	?	?	?	1	2	0	0	0	0	0	0	0	0	0	0	0	1	0	1	0	0
Psychocampa manalca	2	0	1	0	4	0	0	0	0	0	0	1	0	6	0	0	2	0	0	5	2	0	1	0	0	?	?	?	?	?	?	1	2	0	3	0	1	0	2	0	0	0	0	0	1	0	1	0	0
Psychocampa undiscata	2	0	1	0	4	2	0	0	0	0	0	1	0	6	0	0	2	0	0	5	2	0	1	0	0	?	?	?	?	?	?	1	2	0	4	0	1	0	1	1	0	0	0	0	1	0	1	0	0
Psychocampa viemanda	2	0	1	0	4	2	0	0	0	0	0	1	0	6	0	0	2	0	0	5	2	0	1	0	0	?	?	?	?	?	?	1	2	0	5	0	1	0	0	2	0	0	0	0	1	0	1	0	0
Psychocampa unalca	2	0	1	0	4	2	0	0	0	0	0	1	0	6	0	0	2	0	0	5	2	0	1	0	0	?	?	?	?	?	?	1	2	0	5	0	1	0	0	0	0	0	0	0	1	0	1	0	0
[truncated: 6 more columns]
