# Supplementary material for: Reclassification of the Sack-bearer Moths (Lepidoptera, Mimallonoidea, Mimallonidae)
Source: Zookeys. 2019 Jan 10;(815):1–114. doi: 10.3897/zookeys.815.27335 (PMC6336762; doi:10.3897/zookeys.815.27335)
Supplement: Supplementary material 4 [file zookeys-815-001-s004.tre]

(((((((((((((((Euphaneta_divisa,Aleyda_heppneri),Arcinnus_hoedli),(Cicinnus_malca,Cicinnus_eminens)),(Cicinnus_melsheimeri,Cicinnus_incerta)),(((Roelmana_pluridiscata,Roelmana_maloba),Roelmana_laguerrei),Isoscella_ecuadoriana)),((((Psychocampa_kohlli,Psychocampa_joanna),Psychocampa_unalca),(Psychocampa_alcuna,Psychocampa_marona)),Biterolfa_rana)),((Bedosiallo_moengus,Bedosiallo_forbesi),Bedosia_fraterna)),((((Druentica_brosica,Druentica_differenciata),Ulaluma_valva),Procinnus_acuta),(Lurama_quindiuna,Ulmara_azurula))),(((((((Thaelia_subrubiginosa,Thaelia_linamariae),Thaelia_anysia),Alheita_anoca),((Adalgisa_croesa,Herbinalla_caudina),Arianula_haxairei)),(((Lacosoma_chiridota,Lacosoma_morgani),Lacosoma_syrinx),Vanenga_mediorosea)),(Reinmara_enthona,Trogoptera_althora)),(Mimallo_amilia,Macessoga_laxa))),Auroriana_florianensis),((Menevia_ostia,Menevia_lantona),Tolypida_amaryllis)),Roelofa_narga),Zaphanta_infantilis),Citheronia_splendens),Galleria_mellonella);
